# Supplementary material for: Shared and distinct roles of Esc2 and Mms21 in suppressing genome rearrangements and regulating intracellular sumoylation
Source: PLoS One. 2021 Feb 18;16(2):e0247132. doi: 10.1371/journal.pone.0247132 (PMC7891725; doi:10.1371/journal.pone.0247132)
Supplement: S2 Table — Unique peptides of each SUMO target are included; their summed intensity was used to calculate its abundance ratio. Light isotope was used to grow the WT cells, while heavy isotope was used to grow the esc2-D430R mutant. The top 3 most abundant peptides of each sumoylated protein were used to calculate the standard deviation. (XLSX) [file pone.0247132.s002.xlsx]

## Sheet: Filtered Data
peptide	name	protein	calc_neutral_pep_mass	light_area	heavy_area	xpress (L/H)	log2 xpress
R.LFTAQNFQK.L	TFC3	YAL001C	1095.57	148000000	167000000	0.89	-0.168123
K.VVNFGGFSAR[166.11].S	TFC3	YAL001C	1062.55	111000000	122000000	0.91	-0.136062
K.LTNAEDEISVPK[136.11].G	TFC3	YAL001C	1322.68	80000000	68300000	1.17	0.226509
K.DGVQALIR[166.11].A	TFC3	YAL001C	880.501	63600000	75500000	0.84	-0.251539
R.EQFYESVSK[136.11].Y	TFC3	YAL001C	1123.53	55400000	58800000	0.94	-0.0892673
K.TLNEDNFVALNNTVR.F	TFC3	YAL001C	1718.86	40900000	47900000	0.85	-0.234465
K.VM[147.04]NTIGGVAYLR[166.11].E	TFC3	YAL001C	1318.69	48000000	37100000	1.29	0.367371
R.NVRPLTYTSR.R	TFC3	YAL001C	1205.65	27600000	30800000	0.9	-0.152003
K.IKASDDAISKK.S	TFC3	YAL001C	1174.66	30600000	12800000	2.4	1.26303
R.TLTPPLIIYANSQTK.L	TFC3	YAL001C	1658.92	20500000	21100000	0.97	-0.0439433
K.INHLLTSSQLIYK.G	TFC3	YAL001C	1528.86	19000000	22500000	0.84	-0.251539
K.M[147.04]LVLAIK.S	TFC3	YAL001C	802.499	31500000	8310000	3.79	1.9222
R.DHLATIVEVVK[136.11]R[166.11].S	TFC3	YAL001C	1396.82	18800000	19600000	0.96	-0.0588937
R.KIIFLPTVGEDAIQR.Y	TFC3	YAL001C	1698.97	18300000	17700000	1.04	0.0565835
R.FTTDSDGQDIFFWHGELK[136.11].L	TFC3	YAL001C	2149.98	15600000	16400000	0.95	-0.0740006
K.LEC[160.03]TDTLPDILENR[166.11].G	TFC3	YAL001C	1697.82	15000000	15600000	0.96	-0.0588937
R.FYPLQNQTYDIADK.S	TFC3	YAL001C	1714.82	14500000	15300000	0.94	-0.0892673
R.GDVDLMVESEK.L	TFC3	YAL001C	1220.56	12700000	15200000	0.84	-0.251539
K.FSHDGVDSNPYINIR.D	TFC3	YAL001C	1732.82	11900000	15500000	0.77	-0.37707
K.GISTM[147.04]DVVNR[166.11].L	TFC3	YAL001C	1116.55	12500000	11200000	1.12	0.163499
R.GNYKDFGVAFQYR.C	TFC3	YAL001C	1563.75	8880000	9870000	0.9	-0.152003
K.ESTIGNSAFELLLEVAK.S	TFC3	YAL001C	1819.96	8010000	9300000	0.86	-0.217591
K.YM[147.04]GSTTTLDKK.T	TFC3	YAL001C	1259.61	7310000	9970000	0.73	-0.454032
K.GINTM[147.04]DLAQVTGQDPR.S	TFC3	YAL001C	1730.83	7210000	8590000	0.84	-0.251539
R.TTVVVENTKEDK.T	TFC3	YAL001C	1361.7	7420000	7740000	0.96	-0.0588937
K.DIEVYC[160.03]DGAITTK.N	TFC3	YAL001C	1483.69	6670000	7900000	0.84	-0.251539
K.IIFLPTVGEDAIQR[166.11].Y	TFC3	YAL001C	1580.88	5660000	7710000	0.73	-0.454032
K.KATFTDVIHDTEIYFFDQTEK.N	TFC3	YAL001C	2547.22	3890000	5590000	0.7	-0.514573
K.QVVTM[147.04]VVNEIIFHPGITLSR[166.11].L	TFC3	YAL001C	2278.24	3010000	4110000	0.73	-0.454032
K.LLDIWTSFDEK[136.11]EIK[136.11].R	TFC3	YAL001C	1751.93	2970000	3380000	0.88	-0.184425
K.ATFTDVIHDTEIYFFDQTEK[136.11].N	TFC3	YAL001C	2427.14	2050000	2080000	0.99	-0.0144996
K.ISLR[166.11]DVEELDLIK[136.11].L	TFC3	YAL001C	1559.89	806000	1840000	0.44	-1.18442
K.FTLVRDDTLTHSGNDLAM[147.04]SSM[147.04]IQR.E	TFC3	YAL001C	2739.3	847000	751000	1.13	0.176323
M.VLTIYPDELVQIVSDK.L	TFC3	YAL001C	1831	461000	584000	0.79	-0.340075
K.SSEYYLESVDKQK.E	TFC3	YAL001C	1574.75	1010000	0	999	9.96434
K.NSGVLYDSLVSSR.R	SWC3	YAL011W	1395.7	8920000	2570000	3.47	1.79494
K.KIVSESTPAATESPTSGTIPLIR.D	SWC3	YAL011W	2354.27	4180000	2160000	1.93	0.948601
K.LATNRPFEIVAGLPASVELPNYNSSLTHPQSIK.N	SWC3	YAL011W	3562.88	821000	498000	1.65	0.722466
K.IVSESTPAATESPTSGTIPLIR.D	SWC3	YAL011W	2226.17	174000	0	999	9.96434
R.LNNEISDLEGLR[166.11]K[136.11].Y	DEP1	YAL013W	1517.82	37800000	30400000	1.24	0.31034
K.YFHSFPGAPELNPLR.D	DEP1	YAL013W	1743.87	19700000	12900000	1.53	0.613532
R.TFIHQDFHK[136.11].K	DEP1	YAL013W	1179.59	18400000	9050000	2.03	1.02148
K.LYDNQLVR[166.11].L	DEP1	YAL013W	1029.55	15800000	11300000	1.4	0.485427
R.QKYELSC[160.03]INTETIATR.T	DEP1	YAL013W	1925.95	6060000	4270000	1.42	0.505891
R.DM[147.04]DIVIPDVNYHVPIKLDNK.T	DEP1	YAL013W	2353.2	2030000	1640000	1.24	0.31034
K.NPNGYTVALER.R	PRP45	YAL032C	1232.61	2350000000	1690000000	1.39	0.475085
R.LK[136.11]ELAYSQGR[166.11].D	PRP45	YAL032C	1181.65	2210000000	1600000000	1.38	0.464668
K.RSEQPDLQYDSR.F	PRP45	YAL032C	1492.69	545000000	404000000	1.35	0.432959
K.ALDNENNTINDGFM[147.04]K.L	PRP45	YAL032C	1710.75	476000000	353000000	1.35	0.432959
K.SEGASGSHGPIQFTK[136.11].A	PRP45	YAL032C	1509.73	486000000	333000000	1.46	0.545968
R.VSTALSSDRVEPAILTDQIAK.N	PRP45	YAL032C	2213.19	456000000	347000000	1.31	0.389567
K.KQTSTVAR.L	PRP45	YAL032C	889.498	433000000	321000000	1.35	0.432959
K.QMDPLLPR[166.11].F	PRP45	YAL032C	978.52	397000000	288000000	1.38	0.464668
R.LAM[147.04]EQEM[147.04]LAK.E	PRP45	YAL032C	1194.56	415000000	244000000	1.7	0.765535
K.LDEAVNVK[136.11].S	PRP45	YAL032C	894.49	371000000	265000000	1.4	0.485427
R.YHNGTPQTGAIVK[136.11]PK[136.11].K	PRP45	YAL032C	1625.89	341000000	256000000	1.33	0.411426
K.LSEALENADK[136.11]K[136.11].A	PRP45	YAL032C	1232.66	334000000	237000000	1.4	0.485427
K.NVKLDDFIPKR.Q	PRP45	YAL032C	1343.76	305000000	223000000	1.37	0.454176
K.IPAAVSNWK[136.11].N	PRP45	YAL032C	992.553	283000000	191000000	1.48	0.565597
K.TNYEK[136.11]LDEAVNVK[136.11].S	PRP45	YAL032C	1537.8	239000000	181000000	1.32	0.400538
R.SEQPDLQYDSR.F	PRP45	YAL032C	1336.59	215000000	152000000	1.41	0.495695
R.TKSYIQR.L	PRP45	YAL032C	894.492	205000000	146000000	1.4	0.485427
R.VEPAILTDQIAK[136.11].N	PRP45	YAL032C	1304.74	176000000	122000000	1.44	0.526069
R.QSNFELSVPLPTK[136.11].A	PRP45	YAL032C	1466.79	158000000	114000000	1.39	0.475085
K.LDDFIPKR.Q	PRP45	YAL032C	1002.55	147000000	111000000	1.33	0.411426
K.NVK[136.11]LDDFIPK[136.11].R	PRP45	YAL032C	1203.68	134000000	104000000	1.29	0.367371
K.LSEALENADK[136.11].K	PRP45	YAL032C	1096.55	137000000	94400000	1.45	0.536053
R.YVTETHQAPANLLLNNSHHIEVVSK.Q	PRP45	YAL032C	2813.45	135000000	95400000	1.42	0.505891
K.ELAYSQGR.D	PRP45	YAL032C	922.451	139000000	90200000	1.54	0.62293
K.AEIQEC[160.03]TAR[166.11].T	PRP45	YAL032C	1086.5	116000000	89200000	1.3	0.378512
K.AESDDK[136.11]SDNYGA.-	PRP45	YAL032C	1278.51	103000000	72900000	1.41	0.495695
K.R[166.11]LAMEQEMLAK[136.11].E	PRP45	YAL032C	1336.7	95500000	70600000	1.35	0.432959
K.LDDFIPK[136.11].R	PRP45	YAL032C	854.463	64000000	44300000	1.44	0.526069
K.NPNGYTVALER[166.11]R[166.11].V	PRP45	YAL032C	1408.73	68200000	24600000	2.77	1.46989
K.RQSNFELSVPLPTK.A	PRP45	YAL032C	1614.87	49800000	40900000	1.22	0.286881
R.QSNFELSVPLPTKAEIQEC[160.03]TAR.T	PRP45	YAL032C	2517.25	20500000	15500000	1.32	0.400538
K.TNYEKLDEAVNVKSEGASGSHGPIQFTK.A	PRP45	YAL032C	3005.47	10700000	10200000	1.05	0.0703893
R.HEDQVYDNPLFVQQDIESIYK.T	PRP45	YAL032C	2579.22	10100000	10600000	0.95	-0.0740006
K.RHEDQVYDNPLFVQQDIESIYK.T	PRP45	YAL032C	2735.32	10900000	8520000	1.28	0.356144
K.IPAAVSNWK[136.11]NPNGYTVALER[166.11].R	PRP45	YAL032C	2217.17	9270000	6720000	1.38	0.464668
K.RQSNFELSVPLPTKAEIQEC[160.03]TAR.T	PRP45	YAL032C	2673.35	7970000	7550000	1.06	0.0840643
E.GASGSHGPIQFTK[136.11].A	PRP45	YAL032C	1293.66	7170000	5220000	1.37	0.454176
R.K[136.11]VVAPTENDEVVPVLHM[147.04]DGSNDR[166.11]GEAD.P	PRP45	YAL032C	2926.37	6160000	4700000	1.31	0.389567
K.SEGASGSHGPIQFTKAESDDKSDNYGA.-	PRP45	YAL032C	2754.2	4080000	3000000	1.36	0.443607
K.LDEAVNVKSEGASGSHGPIQFTK.A	PRP45	YAL032C	2370.18	3330000	2870000	1.16	0.214125
K.ALDNENNTINDGFM[147.04]KLSEALENADKK.A	PRP45	YAL032C	2909.37	1370000	1340000	1.02	0.0285692
K.TNYEKLDEAVNVKSEGASGSHGPIQF.T	PRP45	YAL032C	2776.33	464000	352000	1.32	0.400538
R.GEADPNEWK[136.11]IPAAVSNWK[136.11].N	PRP45	YAL032C	2027.01	523000	284000	1.84	0.879706
R.SVVVSAVGEAR[166.11].N	NUP60	YAR002W	1082.6	23800000	23900000	1	0
R.SNVVVAETSPEK[136.11]K[136.11].D	NUP60	YAR002W	1402.76	4780000	4820000	0.99	-0.0144996
K.ESGSTPISISNAPTFNPK[136.11].Y	NUP60	YAR002W	1853.93	4470000	4580000	0.98	-0.0291463
K.KIPDTYTANTSAQSIASAK.S	NUP60	YAR002W	1966	4130000	3960000	1.04	0.0565835
R.ISSM[147.04]PGGYFHSEISPDSTVNR.S	NUP60	YAR002W	2296.04	1810000	1770000	1.03	0.0426443
R.LGIHSLIM[147.04]GTK.E	HIR1	YBL008W	1184.66	10900000	3370000	3.23	1.69153
K.ISISSFPLPR.L	HIR1	YBL008W	1115.63	5060000	959000	5.27	2.3978
R.SVIVWNGSTFEK.L	HIR1	YBL008W	1365.69	5220000	552000	9.44	3.23879
K.DLGC[160.03]WSLYK.-	HIR1	YBL008W	1140.53	2570000	668000	3.85	1.94486
R.GTWDTNVSLIGHDAPTEVAR.F	HIR1	YBL008W	2138.04	1590000	441000	3.61	1.852
K.TGDISFTIEHIITEPFKESPLTTYFR.R	HIR1	YBL008W	3041.54	168000	20300	8.28	3.04963
K.AGIVTTLQAR.C	MCM2	YBL023C	1028.6	90500000	10600000	8.55	3.09592
K.SFLLEYTDETGR.S	MCM2	YBL023C	1429.67	53700000	3950000	13.6	3.76553
R.DLVDEEADER.L	MCM2	YBL023C	1189.51	38100000	3330000	11.43	3.51475
R.ESISTGSFPITVR.H	MCM2	YBL023C	1392.72	34300000	3050000	11.25	3.49185
R.LATFVVDSHVR.S	MCM2	YBL023C	1242.67	34600000	2650000	13.07	3.70819
R.ISDFPTIYSLR.E	MCM2	YBL023C	1310.69	8610000	1080000	7.97	2.99458
R.AVFATGQGASAVGLTASVR.K	MCM2	YBL023C	1761.94	7500000	332000	22.61	4.49889
R.YNSTLPLAQNVSLTEPILSR.F	MCM2	YBL023C	2215.18	7720000	0	999	9.96434
K.ANSYSEWITQPNVSR.T	MCM2	YBL023C	1750.83	6770000	855000	7.92	2.9855
K.TAVAC[160.03]SLFGGVPK.N	MCM2	YBL023C	1305.68	6300000	1310000	4.79	2.26003
K.IISSMAPSIYGHR.D	MCM2	YBL023C	1430.73	5870000	0	999	9.96434
K.IFDLVAM[147.04]EATELHYPDYAR.L	MCM2	YBL023C	2269.07	4990000	748000	6.68	2.73985
R.FDILC[160.03]VVR.D	MCM2	YBL023C	1020.54	2660000	235000	11.3	3.49825
R.DRYDPDQVDDREQQELSLSER.R	MCM2	YBL023C	2592.17	978000	0	999	9.96434
K.NGFPVFATIIEANSIK.R	MCM2	YBL023C	1719.92	389000	35900	10.83	3.43696
R.NVAYIDDEDEEQEGAAQLDEMGLPVQR.R	MCM2	YBL023C	3033.35	299000	62800	4.76	2.25096
K.DALQYLQK.E	STU1	YBL034C	977.518	138000000	149000000	0.92	-0.120294
K.NLETDK[136.11]TLELK[136.11].N	STU1	YBL034C	1318.73	118000000	145000000	0.82	-0.286304
K.SPNDFKPFLSIEK.F	STU1	YBL034C	1520.79	66000000	72400000	0.91	-0.136062
K.LGEYETLYK.K	STU1	YBL034C	1114.55	62500000	69300000	0.9	-0.152003
K.LGEYETLYK[136.11]K[136.11].F	STU1	YBL034C	1258.68	37600000	90100000	0.42	-1.25154
K.STDDTPSIPSK.L	STU1	YBL034C	1146.54	28700000	95900000	0.3	-1.73697
R.ER[166.11]DVALTEQDINSK[136.11]K[136.11].M	STU1	YBL034C	1770.93	37600000	57400000	0.65	-0.621488
K.ELLLTSQQSSSAPK.F	STU1	YBL034C	1487.78	33000000	32700000	1.01	0.0143553
R.VLQTTPDYTEQETER.L	STU1	YBL034C	1808.84	29000000	33800000	0.86	-0.217591
K.TTFFNYNFK[136.11].L	STU1	YBL034C	1188.57	24700000	26000000	0.95	-0.0740006
K.VSAPPSSTAATK[136.11].V	STU1	YBL034C	1123.6	22000000	21400000	1.03	0.0426443
K.GISDSQTTVR[166.11].E	STU1	YBL034C	1072.54	14600000	19000000	0.77	-0.37707
K.M[147.04]HLLIM[147.04]DNFPR[166.11].D	STU1	YBL034C	1427.69	13200000	14600000	0.9	-0.152003
R.DVALTEQDINSKK.M	STU1	YBL034C	1459.75	15600000	11000000	1.41	0.495695
K.DANFK[136.11]VEDIISR[166.11].E	STU1	YBL034C	1423.74	10600000	14100000	0.75	-0.415037
K.LPQLSNNLSSKDPAM[147.04]KK.N	STU1	YBL034C	1885.99	10000000	13900000	0.72	-0.473931
R.K[136.11]LK[136.11]DDNEPTVK[136.11].F	STU1	YBL034C	1309.73	10200000	12100000	0.85	-0.234465
K.IC[160.03]HELEK[136.11]K[136.11].D	STU1	YBL034C	1071.57	9760000	9550000	1.02	0.0285692
K.FLNTLSENADDDGVSVR[166.11].M	STU1	YBL034C	1860.87	9320000	8930000	1.04	0.0565835
K.HINYLIEPLITC[160.03]FQNQK.M	STU1	YBL034C	2130.09	8870000	8440000	1.05	0.0703893
R.LYSHSSNNSSR.K	STU1	YBL034C	1250.56	8260000	7520000	1.1	0.137504
R.NYPSYAQPTQSSSTSLLNAPAVTAGGSVIASK[136.11].L	STU1	YBL034C	3174.59	7080000	8290000	0.85	-0.234465
R.ER[166.11]DVALTEQDINSK[136.11].K	STU1	YBL034C	1634.82	5220000	8820000	0.59	-0.761213
R.FC[160.03]SAILLR[166.11].S	STU1	YBL034C	988.54	5640000	7310000	0.77	-0.37707
R.ESSVSFTPIDNK[136.11]K[136.11].S	STU1	YBL034C	1466.76	4410000	6370000	0.69	-0.535332
R.VSSTASASSATSR[166.11].L	STU1	YBL034C	1220.59	2540000	6940000	0.37	-1.4344
K.K[136.11]ATELAIPAHLNINYQVSR[166.11].V	STU1	YBL034C	2155.19	3200000	5100000	0.63	-0.666576
K.IVSVYQLDQPNPAKEEDDIDMENSQK.S	STU1	YBL034C	3004.4	3720000	1950000	1.91	0.933573
K.SDLNLSEIFQNSGENTER.K	STU1	YBL034C	2051.94	2270000	2010000	1.13	0.176323
K.EVQLIELISR[166.11].A	STU1	YBL034C	1208.7	1870000	1650000	1.13	0.176323
K.FNDASFPAQIK[136.11]DALQYLQK[136.11].E	STU1	YBL034C	2212.15	1720000	1690000	1.02	0.0285692
K.VSENYTNFDDFPSNQIDLTDELSNSYSNPLIK[136.11].K	STU1	YBL034C	3686.7	1270000	1400000	0.91	-0.136062
K.LLADFDIVSTK[136.11].M	STU1	YBL034C	1228.68	662000	842000	0.79	-0.340075
R.ILSMLVTEIQPDTAGVK[136.11].E	STU1	YBL034C	1822	259000	621000	0.42	-1.25154
K.C[160.03]MEM[147.04]TM[147.04]INPFK[136.11].N	STU1	YBL034C	1440.6	155000	326000	0.47	-1.08927
R.ILSM[147.04]LVTEIQPDTAGVK[136.11]ETFLIETLWK[136.11].M	STU1	YBL034C	3106.68	201000	264000	0.76	-0.395929
K.VSENYTNFDDFPSNQIDLTDELSNSYSNPLIKK.Y	STU1	YBL034C	3806.78	117000	214000	0.54	-0.888969
K.FTNGVPLNYLIELYSINSFDYAEILK.N	STU1	YBL034C	3035.55	25300	27600	0.92	-0.120294
K.NITSSGPLIGFQR[166.11].R	SAS3	YBL052C	1398.75	4500000	4560000	0.99	-0.0144996
K.LASENSSQNIVNR[166.11].D	SAS3	YBL052C	1440.72	2010000	1260000	1.6	0.678072
K.TTPSGTTVTTLVPTK.N	SEF1	YBL066C	1502.82	3250000	1870000	1.74	0.799087
K.GLVATEPNKLPPLLNDSALPNNSK.E	SEF1	YBL066C	2501.35	2440000	1240000	1.97	0.978196
K.LDTLLANDSVFVHLLQQIPM[147.04]GNSLLNK[136.11].L	SEF1	YBL066C	3016.61	344000	206000	1.67	0.739848
K.FSDIIQGISK.M	BRN1	YBL097W	1106.6	293000000	130000000	2.26	1.17632
K.ALVDFDEGGAK[136.11].S	BRN1	YBL097W	1128.55	267000000	119000000	2.25	1.16993
R.VDSVTTETGK.L	BRN1	YBL097W	1035.51	120000000	62200000	1.93	0.948601
K.SLLLNTLNIDNTAR[166.11].V	BRN1	YBL097W	1566.86	102000000	46500000	2.2	1.1375
R.GDVSSGLFEK[136.11].S	BRN1	YBL097W	1045.52	81100000	37700000	2.15	1.10434
K.M[147.04]KELDQELIIDPLFKK.A	BRN1	YBL097W	1975.07	114000000	2850000	40.14	5.32697
K.ESDLLEETR[166.11].T	BRN1	YBL097W	1100.52	49500000	20300000	2.44	1.28688
R.YENNDDDERVEYNLFTNR.S	BRN1	YBL097W	2304.99	35800000	22000000	1.63	0.704872
R.SINNLIQEHDSR[166.11].K	BRN1	YBL097W	1434.71	39000000	17800000	2.19	1.13093
K.LLSGLAQR[166.11].K	BRN1	YBL097W	866.521	0	30500000	0.001	-9.96578
R.K[136.11]NDTHYLLPDDFHFSTDR[166.11].L	BRN1	YBL097W	2238.05	19800000	10500000	1.88	0.910733
R.STM[147.04]M[147.04]ANFEEWIK.M	BRN1	YBL097W	1517.65	16200000	8000000	2.03	1.02148
K.M[147.04]ATDNKINSR.N	BRN1	YBL097W	1164.56	15200000	6730000	2.26	1.17632
K.TDDSFEDKVFASK.G	BRN1	YBL097W	1487.68	14000000	6440000	2.17	1.1177
K.ANLVNK[136.11]ESDLLEETR[166.11].T	BRN1	YBL097W	1747.91	9710000	4210000	2.31	1.20789
K.FDQIAVC[160.03]EISGSIEQLR[166.11].N	BRN1	YBL097W	1973.98	7420000	3700000	2.01	1.0072
K.STVSANHSNNDIPTIADEHFWADNYER.K	BRN1	YBL097W	3102.37	5080000	2270000	2.23	1.15704
K.DGENNINFQK.A	BRN1	YBL097W	1177.54	6450000	423000	15.27	3.93263
K.KANLVNKESDLLEETR.T	BRN1	YBL097W	1857.98	4380000	1600000	2.74	1.45418
R.VLETTLVEFETIK[136.11].M	BRN1	YBL097W	1528.85	3680000	1660000	2.21	1.14405
R.KEEELIERDSLVDDENEPSQSLISTR.N	BRN1	YBL097W	3030.46	3150000	1110000	2.84	1.50589
R.DSLVDDENEPSQSLISTR[166.11].N	BRN1	YBL097W	2013.94	2650000	888000	2.98	1.57531
R.VIFDASIK[136.11]DTQNVGQGK[136.11].L	BRN1	YBL097W	1834.98	1380000	2050000	0.67	-0.577767
K.NDTHYLLPDDFHFSTDR.L	BRN1	YBL097W	2091.93	2170000	1040000	2.09	1.0635
R.NSWNFALIDYFYDLDVLK[136.11]DGENNINFQK[136.11].A	BRN1	YBL097W	3410.64	249000	90700	2.75	1.45943
R.FINEYEAIER[166.11].L	REB1	YBR049C	1292.63	5310000000	3370000000	1.57	0.650765
K.SINEISK.E	REB1	YBR049C	789.423	3040000000	2020000000	1.51	0.594549
K.AFDK[136.11]AEDAALER[166.11].F	REB1	YBR049C	1352.67	1570000000	1050000000	1.49	0.575312
K.DSMLDSSLNK.S	REB1	YBR049C	1108.51	1540000000	930000000	1.65	0.722466
K.ASSLVSLSSSSATPSTSR[166.11].S	REB1	YBR049C	1733.87	1240000000	736000000	1.68	0.748461
R.WSVEEEELLKK.V	REB1	YBR049C	1388.72	781000000	487000000	1.61	0.687061
K.EGQWAEIGK[136.11].T	REB1	YBR049C	1024.51	777000000	461000000	1.69	0.757023
R.NYMEVLPK[136.11].V	REB1	YBR049C	1000.51	680000000	430000000	1.58	0.659925
K.DNFWNNIYK[136.11].V	REB1	YBR049C	1220.57	453000000	279000000	1.63	0.704872
K.YVGVGLDHQNHDPQLHTK[136.11].D	REB1	YBR049C	2065.02	379000000	253000000	1.5	0.584963
K.LC[160.03]AEK[136.11]EGQWAEIGK[136.11].T	REB1	YBR049C	1633.81	356000000	239000000	1.49	0.575312
K.NANQESVEEAVLK.Y	REB1	YBR049C	1429.7	356000000	220000000	1.62	0.695994
K.IQTVKDDDM[147.04]LWIFEK.L	REB1	YBR049C	1895.93	276000000	181000000	1.53	0.613532
K.AEDAALER.F	REB1	YBR049C	873.419	122000000	242000000	0.5	-1
K.ELVDYFSSNISM[147.04]K[136.11].T	REB1	YBR049C	1555.73	225000000	131000000	1.71	0.773996
R.KSLM[147.04]GNGK.L	REB1	YBR049C	849.438	31000000	320000000	0.1	-3.32193
M.PSGHNDKNANQESVEEAVLK.Y	REB1	YBR049C	2165.03	180000000	121000000	1.48	0.565597
K.AIIDADSITQHPDFQQYLNTAADTDDNEK[136.11]LK[136.11].H	REB1	YBR049C	3505.68	81300000	115000000	0.71	-0.494109
K.SPSHDNEAGSVDNSEISQLLQSAATK.A	REB1	YBR049C	2684.25	116000000	66900000	1.73	0.790772
R.GKWTAEEEQELAK.L	REB1	YBR049C	1517.74	113000000	69700000	1.62	0.695994
K.LDFK[136.11]DIINWTIVSER[166.11].M	REB1	YBR049C	1866	114000000	68600000	1.66	0.731183
R.IWSSDRPKDNFWNNIYK.V	REB1	YBR049C	2182.06	85200000	49100000	1.73	0.790772
K.DAGVGVDDDHQSMAMAAVAAAYTLSK.N	REB1	YBR049C	2593.18	88200000	36000000	2.45	1.29278
K.LRDLGITEDSQVDWDELAALKPGMK.L	REB1	YBR049C	2799.41	67700000	48200000	1.41	0.495695
K.ELVDYFSSNISM[147.04]K[136.11]TEN.-	REB1	YBR049C	1899.87	69300000	43000000	1.61	0.687061
K.NNNNNNSIANDSNSR[166.11].K	REB1	YBR049C	1656.71	68100000	43700000	1.56	0.641546
K.WTAEEEQELAK.L	REB1	YBR049C	1332.62	63100000	37800000	1.67	0.739848
K.SINEISKELVDYFSSNISM[147.04]KTEN.-	REB1	YBR049C	2663.26	52000000	31200000	1.67	0.739848
K.SR[166.11]NYMEVLPK[136.11].V	REB1	YBR049C	1253.66	43800000	26900000	1.63	0.704872
K.DIINWTIVSER.M	REB1	YBR049C	1344.7	35000000	33800000	1.03	0.0426443
K.QYSELQKDSMLDSSLNK.S	REB1	YBR049C	1984.94	38500000	28300000	1.36	0.443607
K.NHNDDTDDLSNSTK[136.11].Q	REB1	YBR049C	1582.66	31700000	19000000	1.67	0.739848
R.THGLNHQNK[136.11].N	REB1	YBR049C	1055.54	26900000	13100000	2.06	1.04264
R.ASNR[166.11]WSVEEEELLK[136.11]K[136.11].V	REB1	YBR049C	1842.97	19800000	11700000	1.68	0.748461
K.VISQDTQPHQQK[136.11].S	REB1	YBR049C	1415.72	13000000	7550000	1.72	0.782409
K.SINEISKELVDYFSSNISMK.T	REB1	YBR049C	2303.14	10200000	6990000	1.46	0.545968
D.PELTTLGDADDNDTNNDVIDR[166.11]DQLVHK[136.11].A	REB1	YBR049C	3040.43	9840000	6930000	1.42	0.505891
R.THGLNHQNK[136.11]NHNDDTDDLSNSTK[136.11].Q	REB1	YBR049C	2620.18	8100000	6150000	1.32	0.400538
S.SLVSLSSSSATPSTSR[166.11].S	REB1	YBR049C	1575.8	9100000	3870000	2.35	1.23266
K.DDDM[147.04]LWIFEK.L	REB1	YBR049C	1326.58	5550000	3150000	1.76	0.815575
G.SVDNSEISQLLQSAATK[136.11].A	REB1	YBR049C	1797.92	4780000	2820000	1.7	0.765535
K.AIIDADSITQHPDFQQYLNTAADTDDNEK.L	REB1	YBR049C	3248.47	3260000	1990000	1.64	0.713696
G.HNDKNANQESVEEAVLK.Y	REB1	YBR049C	1923.93	2360000	1800000	1.31	0.389567
D.KNANQESVEEAVLK.Y	REB1	YBR049C	1557.8	1330000	1710000	0.78	-0.358454
K.YVGVGLDHQNHDPQLHTKDLENK.H	REB1	YBR049C	2656.3	1420000	1480000	0.96	-0.0588937
A.SSLVSLSSSSATPSTSR.S	REB1	YBR049C	1652.82	2050000	674000	3.05	1.60881
A.GSVDNSEISQLLQSAATK.A	REB1	YBR049C	1846.93	1750000	811000	2.16	1.11103
D.NSEISQLLQSAATK.A	REB1	YBR049C	1488.78	1620000	514000	3.15	1.65535
D.NEAGSVDNSEISQLLQSAATK.A	REB1	YBR049C	2161.05	335000	308000	1.09	0.124328
K.SQLGISDYELK[136.11].H	SPT7	YBR081C	1259.65	562000000	349000000	1.61	0.687061
K.HLLSSIQQK[136.11].K	SPT7	YBR081C	1060.61	548000000	341000000	1.61	0.687061
R.IGQEELYEAC[160.03]EK[136.11].V	SPT7	YBR081C	1475.67	281000000	182000000	1.54	0.62293
K.NC[160.03]LTYNSDPSHFLR.G	SPT7	YBR081C	1722.78	275000000	153000000	1.79	0.83996
R.ALLR[166.11]PTLQELSER[166.11].N	SPT7	YBR081C	1544.88	236000000	174000000	1.36	0.443607
K.VGAENDGDSSLFLR[166.11].T	SPT7	YBR081C	1488.71	230000000	153000000	1.5	0.584963
K.LHHETNSLNR.G	SPT7	YBR081C	1219.61	204000000	138000000	1.47	0.555816
K.SMDLNTVLKK.L	SPT7	YBR081C	1147.63	179000000	117000000	1.53	0.613532
K.HLIM[147.04]DVR.K	SPT7	YBR081C	898.47	182000000	111000000	1.64	0.713696
R.FIGNLSLK.L	SPT7	YBR081C	890.523	131000000	89500000	1.46	0.545968
K.SM[147.04]DLNTVLK.K	SPT7	YBR081C	1035.53	88300000	55500000	1.59	0.669027
K.LNSDSEAFLK.N	SPT7	YBR081C	1122.56	86900000	52300000	1.66	0.731183
R.FLANK[136.11]DLGLTPK[136.11].M	SPT7	YBR081C	1331.78	77200000	54900000	1.41	0.495695
R.M[147.04]LQSPLSAQNSR[166.11].S	SPT7	YBR081C	1356.67	82500000	45800000	1.8	0.847997
K.TLDKM[147.04]EDASVDR.M	SPT7	YBR081C	1394.63	61900000	40000000	1.55	0.632268
K.ADPTTTVNAK.V	SPT7	YBR081C	1016.51	21900000	65900000	0.33	-1.59946
R.FLQEYDISNAIPDIVYEGVNTK[136.11].T	SPT7	YBR081C	2535.26	38600000	26300000	1.47	0.555816
K.MNQNITLIQQIR[166.11].H	SPT7	YBR081C	1480.81	36900000	24500000	1.51	0.594549
R.LKLEESDKM[147.04]IEK.G	SPT7	YBR081C	1477.77	33900000	18100000	1.87	0.903038
K.GM[147.04]LDAGSFWNTLLPLLQK.D	SPT7	YBR081C	2019.05	29300000	19900000	1.47	0.555816
R.FDQLFLEYK[136.11]EQK[136.11].A	SPT7	YBR081C	1602.83	26500000	20700000	1.28	0.356144
R.NYTEHSTPFLNK.V	SPT7	YBR081C	1449.69	27300000	17600000	1.55	0.632268
K.R[166.11]FDQLFLEYK[136.11]EQK[136.11].A	SPT7	YBR081C	1768.94	18600000	18600000	1	0
K.KSQLGISDYELK.H	SPT7	YBR081C	1379.73	21300000	15400000	1.38	0.464668
K.LNSDSEAFLKNPQR.M	SPT7	YBR081C	1617.81	20600000	13900000	1.49	0.575312
K.EFGVLSSSVPLQLLTTQFQTVDGETK[136.11].V	SPT7	YBR081C	2831.47	18400000	13100000	1.41	0.495695
K.RFDQLFLEYK.E	SPT7	YBR081C	1357.7	18300000	8730000	2.09	1.0635
K.KIQPEESDSIVYK.K	SPT7	YBR081C	1534.79	13100000	10800000	1.21	0.275007
R.QK[136.11]IEQNSIM[147.04]K[136.11].N	SPT7	YBR081C	1249.67	11100000	8110000	1.36	0.443607
K.IYHSFEYDK[136.11]ETM[147.04]IK[136.11].R	SPT7	YBR081C	1834.88	11500000	7090000	1.62	0.695994
R.FDQLFLEYK.E	SPT7	YBR081C	1201.6	10800000	6940000	1.55	0.632268
K.SSANDKTSM[147.04]TSTEDNSFALLEEDQFVSKK.T	SPT7	YBR081C	3224.47	10600000	6990000	1.51	0.594549
K.TNNVEEIM[147.04]GNWNK[136.11].L	SPT7	YBR081C	1571.71	10300000	6190000	1.67	0.739848
K.SFPLTQEEEHHGAVSPAVDTR.S	SPT7	YBR081C	2306.09	8980000	5250000	1.71	0.773996
K.KKPIASAFILPEEDLENDVKADPTTTVNAK.V	SPT7	YBR081C	3253.71	7520000	5080000	1.48	0.565597
R.ELGLEKEFGVLSSSVPLQLLTTQFQTVDGETK.V	SPT7	YBR081C	3492.82	7780000	4200000	1.85	0.887525
R.SDDVSSQTIK.D	SPT7	YBR081C	1078.51	7870000	3760000	2.1	1.07039
K.SSANDKTSM[147.04]TSTEDNSFALLEEDQFVSK.K	SPT7	YBR081C	3096.37	3150000	4710000	0.67	-0.577767
R.GTNVEM[147.04]LQTTLLENGINRPDDLFSYVESEFGKK.T	SPT7	YBR081C	3759.83	3650000	3170000	1.15	0.201634
R.SNPNAFLNNHIYNYTIIDDSLDIDPVSQLPTHDYK[136.11].N	SPT7	YBR081C	4053.95	3800000	1680000	2.26	1.17632
K.KPIASAFILPEEDLENDVKADPTTTVNAK.V	SPT7	YBR081C	3125.61	2860000	2250000	1.27	0.344828
K.TLKLHHETNSLNR.G	SPT7	YBR081C	1561.83	1970000	2520000	0.78	-0.358454
K.TSM[147.04]TSTEDNSFALLEEDQFVSK[136.11]K[136.11].T	SPT7	YBR081C	2638.23	2260000	1310000	1.73	0.790772
D.PPK[136.11]NLDSISSSNIEIDDER[166.11]R[166.11].L	SPT7	YBR081C	2312.16	1980000	1420000	1.39	0.475085
R.NFEDESQSFFTGDFASELTGEDFFGFR[166.11].E	SPT7	YBR081C	3135.33	1390000	1560000	0.89	-0.168123
K.SFQYDSKQEFVDDIM[147.04]LIWK.N	SPT7	YBR081C	2407.14	1590000	1110000	1.43	0.516015
R.TPQPLDPLDM[147.04]DDAFDDTNM[147.04]GSNSSFSLSLPR.L	SPT7	YBR081C	3414.49	1370000	791000	1.73	0.790772
K.VAM[147.04]ANGFETAHPSAINM[147.04]LTEIAGDYLSNLIK[136.11].T	SPT7	YBR081C	3330.64	1060000	890000	1.19	0.250962
R.SKWTSDERIGQEELYEAC[160.03]EK.V	SPT7	YBR081C	2457.11	818000	435000	1.88	0.910733
K.GM[147.04]LDAGSFWNTLLPLLQKDYER.S	SPT7	YBR081C	2582.28	541000	393000	1.38	0.464668
R.GTNVEMLQTTLLENGINR[166.11]PDDLFSYVESEFGK[136.11].K	SPT7	YBR081C	3633.76	269000	114000	2.35	1.23266
K.TSM[147.04]TSTEDNSFALLEEDQFVSK.K	SPT7	YBR081C	2494.11	276000	0	999	9.96434
R.NFEDESQSFFTGDFASELTGEDFFGFRELGLEK.E	SPT7	YBR081C	3794.69	101000	60100	1.67	0.739848
K.HIYENIDGYK.C	TEC1	YBR083W	1250.59	299000000	251000000	1.19	0.250962
K.TPLIYAK[136.11].H	TEC1	YBR083W	812.489	252000000	182000000	1.38	0.464668
K.K[136.11]IEIEQR[166.11].K	TEC1	YBR083W	932.541	208000000	126000000	1.65	0.722466
K.IK[136.11]DSLTLSSK[136.11].E	TEC1	YBR083W	1106.65	95200000	68200000	1.4	0.485427
K.NLYVSNNSSGLSVHSK.L	TEC1	YBR083W	1704.84	48100000	33000000	1.46	0.545968
K.NNGM[147.04]PYSLSK.V	TEC1	YBR083W	1125.51	26800000	16800000	1.59	0.669027
K.NEAEDNINLIDTHPQFELVNTGLGAK[136.11].S	TEC1	YBR083W	2859.41	15300000	11500000	1.33	0.411426
R.IFDVYIQK[136.11].D	TEC1	YBR083W	1032.57	14700000	9100000	1.62	0.695994
R.NANFGRNELISLYIK.H	TEC1	YBR083W	1750.94	6550000	5240000	1.25	0.321928
R.SATVTQLQSR[166.11]PVPYYK[136.11].N	TEC1	YBR083W	1855	5480000	3990000	1.37	0.454176
K.TNAASQAK[136.11].T	TEC1	YBR083W	797.412	4390000	2450000	1.79	0.83996
K.RPLEQLSPTELHQGDRPNK.A	TEC1	YBR083W	2214.15	2730000	1660000	1.64	0.713696
K.VEEAFLEALR.L	TEC1	YBR083W	1175.62	1200000	958000	1.25	0.321928
R.IQEHESNPEFSSNSNSGSEYESEEEVVPR.S	TEC1	YBR083W	3295.4	1620000	423000	3.82	1.93357
K.FEEASLFK[136.11]R[166.11].L	POL30	YBR088C	1143.6	99400000	179000000	0.56	-0.836501
R.LSSEAPALFQFDLK.S	POL30	YBR088C	1564.81	54700000	80500000	0.68	-0.556393
K.EDGIIAQAVDDSR[166.11].V	POL30	YBR088C	1397.67	23500000	35300000	0.67	-0.577767
K.FEEASLFK[136.11].R	POL30	YBR088C	977.495	22900000	33000000	0.7	-0.514573
R.DLSQLSDSINIM[147.04]ITK.E	POL30	YBR088C	1692.86	16200000	7870000	2.05	1.03562
K.SGFLQFFLAPK.F	POL30	YBR088C	1253.68	8040000	12600000	0.64	-0.643856
K.LEM[147.04]DQPVDLTFGAK.Y	POL30	YBR088C	1578.76	8270000	9690000	0.85	-0.234465
K.LM[147.04]DIDADFLK[136.11].L	POL30	YBR088C	1203.59	7050000	10400000	0.68	-0.556393
K.LM[147.04]DIDADFLKIEELQYDSTLSLPSSEFSK.L	POL30	YBR088C	3349.62	4710000	9020000	0.52	-0.943416
K.IEELQYDSTLSLPSSEFSK[136.11].L	POL30	YBR088C	2180.06	4790000	8820000	0.54	-0.888969
R.IIDGFKDC[160.03]VQLVNFQC[160.03]K.E	POL30	YBR088C	2083.02	2370000	2570000	0.92	-0.120294
R.C[160.03]DHPVTLGM[147.04]DLTSLSK[136.11].L	POL30	YBR088C	1796.85	741000	1330000	0.55	-0.862496
R.C[160.03]GNNTDTLTLIADNTPDSIILLFEDTK[136.11]K[136.11]DR[166.11].L	POL30	YBR088C	3418.71	499000	928000	0.54	-0.888969
R.LLQTNIVTDSR.R	RXT2	YBR095C	1258.69	19000000	14600000	1.3	0.378512
K.LIYPEATGISSNR.G	RXT2	YBR095C	1419.74	9030000	8150000	1.11	0.15056
K.SVLANESNIISTFTR[166.11].R	RXT2	YBR095C	1660.87	5050000	3910000	1.29	0.367371
R.EYLGISDDDITIPVALR.V	RXT2	YBR095C	1888.98	2270000	1120000	2.03	1.02148
R.AAELYER[166.11].A	CYC8	YBR112C	860.427	469000000	249000000	1.88	0.910733
K.LVNTATSIEENAK[136.11].S	CYC8	YBR112C	1396.73	362000000	200000000	1.81	0.85599
R.LDVNNVHIR.E	CYC8	YBR112C	1078.59	313000000	140000000	2.23	1.15704
K.ANEIYFR.L	CYC8	YBR112C	911.45	101000000	82600000	1.22	0.286881
K.SLEADPSDATTWYHLGR[166.11].V	CYC8	YBR112C	1927.89	71800000	32300000	2.22	1.15056
K.ALTSLAHLYR[166.11].S	CYC8	YBR112C	1153.65	61800000	33400000	1.85	0.887525
R.AAM[147.04]AYDATLQFNPSSAK.A	CYC8	YBR112C	1800.84	60100000	33800000	1.78	0.831877
K.QLENPGNINK.S	CYC8	YBR112C	1125.58	58000000	34600000	1.68	0.748461
K.LNSPNSNINK.L	CYC8	YBR112C	1099.56	45900000	14900000	3.08	1.62293
K.VLELDPHFEK[136.11].A	CYC8	YBR112C	1233.65	24600000	12300000	2.01	1.0072
R.YGSLDYAEEAFAK[136.11].V	CYC8	YBR112C	1470.68	20500000	10500000	1.94	0.956057
K.VLELDPHFEKANEIYFR.L	CYC8	YBR112C	2119.07	6860000	13300000	0.52	-0.943416
R.YMEGAIHTLVDAAVSSSTHTENNTK[136.11].S	CYC8	YBR112C	2683.26	10300000	6220000	1.66	0.731183
K.AASVSPSTKPLNTEPESSSVQPTVSSESSTTK.A	CYC8	YBR112C	3219.56	11300000	4970000	2.27	1.18269
K.ANDQSTAETIELSTATVPAEASPVEDEVR.Q	CYC8	YBR112C	3029.43	5400000	3960000	1.36	0.443607
K.SNGAPTNASPAPPPVILQPTLQPNDQGNPLNTR.L	CYC8	YBR112C	3375.72	5310000	2020000	2.63	1.39506
K.SEVSNQSPAVVESNTNNTSQEEKPVK.A	CYC8	YBR112C	2801.33	3870000	1980000	1.96	0.970854
D.PSDATTWYHLGR.V	CYC8	YBR112C	1402.66	3660000	2060000	1.77	0.823749
R.TDYTAAYDAFQQAVNR[166.11].D	CYC8	YBR112C	1842.84	3090000	1790000	1.73	0.790772
R.QPTHAIPTQAPATGITNAEPQVK.K	CYC8	YBR112C	2369.23	1120000	909000	1.24	0.31034
R.AYNAYQQALYHLSNPNVPK[136.11].L	CYC8	YBR112C	2198.1	1400000	331000	4.24	2.08406
R.YMEGAIHTLVDAAVSSSTHTENNTKSPR.Q	CYC8	YBR112C	3015.44	1020000	603000	1.7	0.765535
K.LNSPNSNINKLVNTATSIEENAK.S	CYC8	YBR112C	2470.27	876000	622000	1.41	0.495695
K.VLQQLGC[160.03]LYGM[147.04]SNVQFYDPQKALDYLLK.S	CYC8	YBR112C	3319.66	839000	442000	1.9	0.925999
K.LVNTATSIEENAKSEVSNQSPAVVESNTNNTSQEEKPVK.A	CYC8	YBR112C	4172.04	663000	410000	1.62	0.695994
R.FC[160.03]IEDSIEAR[166.11].L	RAD16	YBR114W	1248.57	10500000	6560000	1.59	0.669027
R.IGEM[147.04]YSLIR[166.11].F	RAD16	YBR114W	1106.57	10300000	5930000	1.73	0.790772
K.IEALVEELYK[136.11].L	RAD16	YBR114W	1213.67	1440000	870000	1.65	0.722466
K.FGVEGPGLESFNNIQTLLK.N	RAD16	YBR114W	2062.07	829000	451000	1.84	0.879706
R.FLNINPFTK.Y	RAD16	YBR114W	1092.6	349000	188000	1.86	0.895303
K.SPYLQEQLIR.Q	SLI15	YBR156C	1245.67	56100000	20200000	2.77	1.46989
K.TSESPINTK[136.11].R	SLI15	YBR156C	983.501	31000000	21100000	1.47	0.555816
R.LYESSEWLR[166.11].N	SLI15	YBR156C	1191.58	28500000	22100000	1.29	0.367371
R.KLSPNIADISKPESR.K	SLI15	YBR156C	1653.9	3940000	4280000	0.92	-0.120294
K.SINSTDTDMQEALR[166.11].D	SLI15	YBR156C	1589.72	2350000	990000	2.38	1.25096
R.SIIETLDDLNNLTTDAHSEINQR.L	SLI15	YBR156C	2611.27	823000	605000	1.36	0.443607
R.QQDINPQTIFGPIPPLHTDEIFPNPR.L	SLI15	YBR156C	2983.52	605000	472000	1.28	0.356144
R.IAAAGFQDSYIK[136.11].L	TAF5	YBR198C	1290.67	18100000	11100000	1.62	0.695994
R.SNLALAGGAFRP.-	TAF5	YBR198C	1172.63	2850000	7560000	0.38	-1.39593
R.TVIPTSDLVASFYTK.K	TAF5	YBR198C	1640.87	3630000	2750000	1.32	0.400538
R.SNGPFSASDLNR.L	TAF5	YBR198C	1263.58	3410000	2950000	1.15	0.201634
K.EGNVLISGGADHTVR.V	TAF5	YBR198C	1523.77	1890000	1250000	1.51	0.594549
R.IFAGHLNDVDC[160.03]VSFHPNGC[160.03]YVFTGSSDK.T	TAF5	YBR198C	3142.39	537000	375000	1.43	0.516015
K.ATTEPSAEPDEPFIGYLGDVTASINQDIKEYGR.R	TAF5	YBR198C	3582.7	215000	130000	1.66	0.731183
K.FSFGQATPR.T	MCM7	YBR202W	1009.5	42500000	25600000	1.66	0.731183
R.TSILAAANPLYGR.Y	MCM7	YBR202W	1345.74	40300000	18300000	2.2	1.1375
R.VM[147.04]ELITSGDVYNR.L	MCM7	YBR202W	1511.73	9950000	6240000	1.59	0.669027
K.EIDYK[136.11]DDVLDVILNQR[166.11].R	MCM7	YBR202W	1965.02	4820000	2860000	1.68	0.748461
K.GDFLGQLITVR[166.11].G	MCM7	YBR202W	1227.69	2810000	1520000	1.85	0.887525
K.FLQGTQADDLVSAIQQNANHFTELFC[160.03]R.A	MCM7	YBR202W	3122.49	2460000	1680000	1.46	0.545968
R.SLSPGDIVDVTGIFLPAPYTGFK.A	MCM7	YBR202W	2393.25	2350000	1380000	1.71	0.773996
R.TLLGIIR.L	MCM7	YBR202W	784.517	2450000	1230000	2	1
R.LSPLDNINLPAALLSR.F	MCM7	YBR202W	1705.97	985000	631000	1.56	0.641546
R.VSDVKPAVEVIAYTC[160.03]DQC[160.03]GYEVFQEVNSR.T	MCM7	YBR202W	3361.56	377000	117000	3.21	1.68257
R.ELNSVIIDLDDILQYQNEK.F	MCM7	YBR202W	2261.14	157000	36100	4.35	2.12102
R.LNDLTSTLLGK.Y	AME1	YBR211C	1173.66	4140000	1180000	3.51	1.81147
R.YNFDDIPIR.Q	AME1	YBR211C	1151.56	2780000	2210000	1.26	0.333424
K.GHYASLER[166.11].A	HPC2	YBR215W	941.459	1520000000	618000000	2.46	1.29866
K.TSSPVNLDVESTAQSLGK.F	HPC2	YBR215W	1831.92	530000000	218000000	2.44	1.28688
R.K[136.11]IPNIAEELAK[136.11].N	HPC2	YBR215W	1240.74	473000000	191000000	2.47	1.30451
R.GSSSFAAK.Q	HPC2	YBR215W	753.366	446000000	162000000	2.75	1.45943
R.LVAAPTVSPPK.L	HPC2	YBR215W	1078.64	396000000	122000000	3.24	1.69599
K.RLVAAPTVSPPK.L	HPC2	YBR215W	1234.74	298000000	107000000	2.79	1.48027
K.ENSSLSSIK.A	HPC2	YBR215W	963.487	240000000	88500000	2.71	1.43829
K.ISSLLTISSNEDSK[136.11].T	HPC2	YBR215W	1500.78	214000000	94600000	2.26	1.17632
K.TLHINDTNGNK[136.11].N	HPC2	YBR215W	1233.62	138000000	55300000	2.49	1.31615
K.SSSASAILPKPTTTK.T	HPC2	YBR215W	1487.82	130000000	50300000	2.57	1.36177
K.VILPTQNM[147.04]DGTIAK[136.11]DPHLGDNTPGILIAK[136.11].T	HPC2	YBR215W	3073.65	122000000	56200000	2.17	1.1177
K.TTSAIK[136.11]K[136.11].E	HPC2	YBR215W	763.477	0	173000000	0.001	-9.96578
K.K[136.11]ENSSLSSIK[136.11].A	HPC2	YBR215W	1107.61	122000000	48700000	2.51	1.32769
R.SISSVTNSDSNISSSK[136.11].K	HPC2	YBR215W	1619.77	105000000	37500000	2.8	1.48543
K.NLIGKYDVEDPFIDDSELLWEEQR.A	HPC2	YBR215W	2922.39	94900000	45200000	2.1	1.07039
K.VILPTQNMDGTIAKD.P	HPC2	YBR215W	1614.83	28100000	26900000	1.04	0.0565835
K.NSNAASNNIPSAYAELHTEGNSIESLIKPPSSPR.N	HPC2	YBR215W	3564.74	30200000	15400000	1.97	0.978196
K.K[136.11]SSSASAILPK[136.11]PTTTK[136.11].T	HPC2	YBR215W	1639.96	29100000	12100000	2.4	1.26303
D.PHLGDNTPGILIAK.T	HPC2	YBR215W	1444.8	27600000	8110000	3.4	1.76553
K.ETGSDSEDLFNK[136.11].F	HPC2	YBR215W	1348.59	24900000	8620000	2.89	1.53107
R.SISSVTNSDSNISSSKKPTSEK.A	HPC2	YBR215W	2282.12	24300000	8540000	2.85	1.51096
K.NTVELYQHSPSPVMTTNK[136.11].T	HPC2	YBR215W	2053	24700000	7920000	3.11	1.63691
K.DPHLGDNTPGILIAK.T	HPC2	YBR215W	1559.83	20800000	7850000	2.65	1.40599
K.GASPSPIIISGSSSTSPSGPSSSSTNPM[147.04]GIPTNR[166.11].F	HPC2	YBR215W	3240.54	16200000	8310000	1.95	0.963474
K.IPNIAEELAK[136.11].N	HPC2	YBR215W	1104.63	17100000	7070000	2.42	1.27501
K.VILPTQNM[147.04]DGTIAK.D	HPC2	YBR215W	1515.8	16500000	4740000	3.48	1.79909
R.AATKDGFFVYFGPLIEK.G	HPC2	YBR215W	1901.99	14100000	6210000	2.27	1.18269
K.GASPSPIIISGSSSTSPSGPSSSSTNPM[147.04]GIPTNRFNK.N	HPC2	YBR215W	3619.74	9800000	6940000	1.41	0.495695
K.YDVEDPFIDDSELLWEEQR[166.11].A	HPC2	YBR215W	2407.07	10200000	3650000	2.79	1.48027
K.M[147.04]QTQTDTNAEVLNTDNSIKK.E	HPC2	YBR215W	2266.07	8780000	3250000	2.7	1.43296
K.ELAQLKDSKR.N	HPC2	YBR215W	1186.67	9960000	1950000	5.1	2.3505
R.NLLMQLSDHSNGSLEK[136.11].E	HPC2	YBR215W	1792.89	5930000	1320000	4.5	2.16993
K.NTVELYQHSPSPVM[147.04]TTNKTDTEEKR.Q	HPC2	YBR215W	2920.39	4790000	1960000	2.44	1.28688
K.DGFFVYFGPLIEK.G	HPC2	YBR215W	1530.78	4810000	1910000	2.51	1.32769
K.KETGSDSEDLFNK.F	HPC2	YBR215W	1468.67	2970000	1570000	1.89	0.918386
D.PFIDDSELLWEEQR.A	HPC2	YBR215W	1775.84	3120000	382000	8.17	3.03034
T.DTNAEVLNTDNSIKK.E	HPC2	YBR215W	1660.83	2170000	675000	3.22	1.68706
D.GTIAKDPHLGDNTPGILIAK.T	HPC2	YBR215W	2030.12	1340000	922000	1.46	0.545968
K.MQTQTDTNAEVLNTDNSIK[136.11].K	HPC2	YBR215W	2130	1710000	428000	4.01	2.0036
K.ETGSDSEDLFNKFSNK.K	HPC2	YBR215W	1816.81	1320000	0	999	9.96434
K.GSVYSLILQR.K	DAD3	YBR233W-A	1134.64	1340000	2840000	0.47	-1.08927
K.IGLVGTLLK.G	DAD3	YBR233W-A	912.601	1310000	2410000	0.54	-0.888969
R.LVTDNSVEEK[136.11].L	ISW1	YBR245C	1140.58	212000000	108000000	1.97	0.978196
K.IAGILADEM[147.04]GLGK.T	ISW1	YBR245C	1302.69	99300000	59200000	1.68	0.748461
K.K[136.11]FDLEGTTK[136.11].R	ISW1	YBR245C	1053.57	65900000	61900000	1.06	0.0840643
K.YETLGLDDLQK[136.11].F	ISW1	YBR245C	1301.66	66400000	42300000	1.57	0.650765
K.IIENEEEK[136.11].L	ISW1	YBR245C	1010.5	57300000	35900000	1.6	0.678072
K.STLNNWLR.E	ISW1	YBR245C	1002.52	29800000	51100000	0.58	-0.785875
R.LDQLVIQQNR.T	ISW1	YBR245C	1225.68	43900000	30900000	1.42	0.505891
K.AFWSNIER[166.11].L	ISW1	YBR245C	1031.51	28600000	16700000	1.71	0.773996
R.YIEKIPGPFLVIAPK.S	ISW1	YBR245C	1684	24100000	13400000	1.8	0.847997
R.DIISPLLLNPTKR.E	ISW1	YBR245C	1478.88	18600000	11600000	1.61	0.687061
R.LLNIM[147.04]M[147.04]QLR[166.11].K	ISW1	YBR245C	1172.63	11200000	8530000	1.31	0.389567
R.R[166.11]GNTLLQC[160.03]LEK[136.11].E	ISW1	YBR245C	1348.73	11500000	6930000	1.66	0.731183
R.IDGSTAHEDR.L	ISW1	YBR245C	1099.49	12700000	5060000	2.52	1.33342
R.IQAIDDYNAPDSK.K	ISW1	YBR245C	1448.68	7200000	6710000	1.07	0.0976108
K.LSEYK[136.11]NPFFDLK[136.11].L	ISW1	YBR245C	1515.79	7460000	4810000	1.55	0.632268
K.IEDTSNVGTEQLVAEK[136.11]IPENETTH.-	ISW1	YBR245C	2661.29	7620000	4580000	1.67	0.739848
K.LRLDQLVIQQNR.T	ISW1	YBR245C	1494.86	6290000	5520000	1.14	0.189034
K.KINWEYIIIDEAHR.L	ISW1	YBR245C	1798.94	6370000	4710000	1.35	0.432959
R.IK[136.11]NEESMLSQVLR[166.11].E	ISW1	YBR245C	1563.84	6920000	3720000	1.86	0.895303
K.ADSKDALLSMIQHGAADVFK.S	ISW1	YBR245C	2116.06	6390000	3610000	1.77	0.823749
K.R[166.11]FEHLLSLSGLFK[136.11].H	ISW1	YBR245C	1563.89	5720000	3500000	1.64	0.713696
K.LSVNNSQPLTEEEEK.M	ISW1	YBR245C	1715.82	4060000	3640000	1.11	0.15056
R.K[136.11]ENYSIDNYYK[136.11]DVLNTGR[166.11].S	ISW1	YBR245C	2217.09	4200000	2580000	1.63	0.704872
R.TYSEEEDRFILLM[147.04]LFK.Y	ISW1	YBR245C	2049.01	3760000	2860000	1.31	0.389567
K.FNQDSAYEWNGQDFK[136.11].K	ISW1	YBR245C	1855.79	4020000	2590000	1.55	0.632268
K.IPGPFLVIAPK[136.11].S	ISW1	YBR245C	1158.73	3880000	2210000	1.76	0.815575
K.INWEYIIIDEAHR.L	ISW1	YBR245C	1670.84	3520000	2040000	1.73	0.790772
R.KLSEYKNPFFDLK.L	ISW1	YBR245C	1627.86	3060000	2100000	1.46	0.545968
K.ILEKDLDAVNGSNGSK.E	ISW1	YBR245C	1658.85	2250000	950000	2.37	1.24489
K.FRQVLDVLEENKANGK.G	ISW1	YBR245C	1858.99	1640000	1280000	1.28	0.356144
R.IREEFADQTANEKENVDGVESK.K	ISW1	YBR245C	2507.18	1390000	1490000	0.93	-0.104697
R.IDGSTAHEDRIQAIDDYNAPDSK.K	ISW1	YBR245C	2530.16	1430000	638000	2.25	1.16993
R.DIISPLLLNPTK.R	ISW1	YBR245C	1322.78	1180000	601000	1.96	0.970854
M.TASEEYLENLKPFQVGLPPHDPESNK.K	ISW1	YBR245C	2938.43	1590000	0	999	9.96434
K.DALLSMIQHGAADVFK.S	ISW1	YBR245C	1714.87	796000	364000	2.18	1.12433
K.ENKADSKDALLSMIQHGAADVFK.S	ISW1	YBR245C	2487.24	185000	53800	3.45	1.7866
K.SIANEESSLALR[166.11].N	RIF1	YBR275C	1298.67	167000000	185000000	0.9	-0.152003
K.SFTQDNIAQYK[136.11].S	RIF1	YBR275C	1321.64	38700000	39900000	0.97	-0.0439433
R.NETSEFLIIEK[136.11].F	RIF1	YBR275C	1329.69	12700000	16700000	0.76	-0.395929
K.ETGLEEQPEVADISVLPEIR[166.11].L	RIF1	YBR275C	2233.14	9740000	6290000	1.55	0.632268
K.SVAFSDRIESSPIYR.L	RIF1	YBR275C	1725.87	8320000	5080000	1.64	0.713696
K.VGISQGNM[147.04]TLDLLKDVIR.K	RIF1	YBR275C	1987.08	6290000	6710000	0.94	-0.0892673
R.LEDSGTC[160.03]ELNK.N	RIF1	YBR275C	1264.56	9600000	0	999	9.96434
K.SMYIPC[160.03]EGSENK.L	RIF1	YBR275C	1413.59	3640000	4570000	0.8	-0.321928
K.AR[166.11]NETSEFLIIEK[136.11].F	RIF1	YBR275C	1566.84	1710000	6140000	0.28	-1.8365
R.ELVLLYLTK[136.11]PLSR[166.11].S	RIF1	YBR275C	1561.96	2450000	2880000	0.85	-0.234465
K.LPLNSYDSANLDK[136.11]VTIGHLLTQQIK[136.11].N	RIF1	YBR275C	2796.54	2330000	2280000	1.02	0.0285692
R.R[166.11]FEVYATFNNIIPILTTK[136.11].N	RIF1	YBR275C	2157.2	1440000	2240000	0.65	-0.621488
K.LASSSDC[160.03]ENK[136.11]QFDLSAINK[136.11].N	RIF1	YBR275C	2142.02	1680000	1980000	0.85	-0.234465
R.LMQSLPELSASNSDNVSPVTK.S	RIF1	YBR275C	2216.1	1720000	1170000	1.47	0.555816
K.SMEHAVSKETGLEEQPEVADISVLPEIR.L	RIF1	YBR275C	3092.53	954000	785000	1.22	0.286881
R.SIDDETLEEVDNESIREIDQQM[147.04]K.S	RIF1	YBR275C	2751.24	1420000	0	999	9.96434
K.GHETMVDVLVSEEQAVSPSSDVIC[160.03]TNIK[136.11].S	RIF1	YBR275C	3051.46	243000	254000	0.96	-0.0588937
R.SK[136.11]GHETMVDVLVSEEQAVSPSSDVIC[160.03]TNIK[136.11].S	RIF1	YBR275C	3274.6	231000	200000	1.16	0.214125
R.M[147.04]TENTNINAQNGLDTVPK.T	RIF1	YBR275C	1974.93	386000	0	999	9.96434
R.VNDIIKPLVK.E	PAF1	YBR279W	1137.71	31100000	19400000	1.61	0.687061
R.LNDK[136.11]DGIAYYK[136.11]PLR[166.11].S	PAF1	YBR279W	1690.93	24100000	18400000	1.31	0.389567
R.RVNDIIKPLVK.E	PAF1	YBR279W	1293.81	8730000	4730000	1.84	0.879706
K.LLVYPESPETNADSSQLINSLYIK.T	PAF1	YBR279W	2693.38	4980000	3470000	1.44	0.526069
K.LLYGFDNVK.L	PAF1	YBR279W	1067.57	2410000	3250000	0.74	-0.434403
R.RTEYVSNTIAAHDNTSLKR.K	PAF1	YBR279W	2175.1	2930000	1360000	2.16	1.11103
K.NNPQVVNAITVAQQQVQR.Q	SNF5	YBR289W	2006.07	2810000	1050000	2.67	1.41684
R.ETNGYDPFSIYGFSNK.E	SNF5	YBR289W	1837.82	784000	837000	0.94	-0.0892673
K.IFTPNLLQISAAELER.L	SNF5	YBR289W	1813.99	59900	53600	1.12	0.163499
R.IDTQSEFLR[166.11].A	BUD3	YCL014W	1117.56	49900000	154000000	0.32	-1.64386
R.SYGTITTFR[166.11].S	BUD3	YCL014W	1054.53	16400000	65700000	0.25	-2
R.FFTSGLLQNR[166.11].F	BUD3	YCL014W	1191.63	5490000	31700000	0.17	-2.55639
R.VLNEEINGLSTTK[136.11].L	BUD3	YCL014W	1424.76	4280000	27800000	0.15	-2.73697
K.LSGASDFDATHEK[136.11].K	BUD3	YCL014W	1384.63	586000	28000000	0.02	-5.64386
R.SINVTTSNNK[136.11].S	BUD3	YCL014W	1084.56	4860000	23400000	0.21	-2.25154
R.ILEK[136.11]DTAFHLFK[136.11].A	BUD3	YCL014W	1476.83	1130000	26800000	0.04	-4.64386
K.LSSAFISSSSVADLITK[136.11].A	BUD3	YCL014W	1732.93	829000	20100000	0.04	-4.64386
K.AC[160.03]SITIPYFYK[136.11].A	BUD3	YCL014W	1369.68	2790000	13400000	0.21	-2.25154
R.SPSYIELFQGMR[166.11].V	BUD3	YCL014W	1436.7	1420000	12200000	0.12	-3.05889
K.DLLC[160.03]VNENLIK[136.11].N	BUD3	YCL014W	1337.71	1310000	10300000	0.13	-2.94342
K.IDFADLSR[166.11].R	BUD3	YCL014W	945.48	1990000	7270000	0.27	-1.88897
R.INC[160.03]IFLDSLK[136.11].T	BUD3	YCL014W	1229.66	2060000	5540000	0.37	-1.4344
K.TGNEDVGNNNPSNSIPK[136.11].L	BUD3	YCL014W	1763.82	800000	6430000	0.12	-3.05889
K.NLEHQLEEVK[136.11]HPSTDEHR[166.11].A	BUD3	YCL014W	2215.07	476000	5610000	0.08	-3.64386
K.ELPDLAEVTTANR[166.11].V	BUD3	YCL014W	1437.73	319000	3390000	0.09	-3.47393
K.YTGEGSIGNM[147.04]TNM[147.04]LLTK[136.11].D	BUD3	YCL014W	1868.87	0	3660000	0.001	-9.96578
K.SDDLIGK[136.11]PPDVGNGAHPQENTR[166.11].L	BUD3	YCL014W	2334.13	322000	2980000	0.11	-3.18442
R.VFNDDLFGDFIPK.H	BUD3	YCL014W	1525.75	285000	2020000	0.14	-2.8365
R.HC[160.03]YIDEVLVSILDK[136.11].S	BUD3	YCL014W	1710.87	298000	1850000	0.16	-2.64386
K.YVSYNPSQPVTENTSNEK[136.11].N	BUD3	YCL014W	2063.95	0	2110000	0.001	-9.96578
K.C[160.03]YNNIIDVIDSFGK[136.11]LDSPLHSYSTR[166.11].V	BUD3	YCL014W	2931.42	62400	692000	0.09	-3.47393
R.NLSHNQPTGANEDVELLKK.Q	BIK1	YCL029C	2106.07	1620000	1650000	0.99	-0.0144996
K.YFQTEYPQSGLFIQLQK.V	BIK1	YCL029C	2089.05	1150000	1130000	1.01	0.0143553
K.AGM[147.04]FAGVDLLANIGK[136.11].N	BIK1	YCL029C	1499.79	427000	366000	1.17	0.226509
K.IK[136.11]QLEQAQAQTAVESLPIFDPPAPVDTTAGR[166.11].Q	BIK1	YCL029C	3308.74	305000	328000	0.93	-0.104697
R.IQHGNDEAIEDLYTLK.Q	MRC1	YCL061C	1857.91	7820000	8750000	0.89	-0.168123
K.R[166.11]VPLLSSYANNLK[136.11]R[166.11].E	MRC1	YCL061C	1657.96	4330000	10600000	0.41	-1.2863
K.SNNYEDFETDK[136.11]ELSR[166.11].L	MRC1	YCL061C	1863.82	3710000	4900000	0.76	-0.395929
K.IPIIPTELIGTSPLFQSIQNR.G	MRC1	YCL061C	2336.31	3120000	3400000	0.92	-0.120294
K.FASLNEYPETDSK[136.11].S	TAF2	YCR042C	1507.69	4340000	2470000	1.75	0.807355
K.ISLEDANALSNYTPITPSIK.T	TAF2	YCR042C	2146.12	1690000	2850000	0.59	-0.761213
K.DLSFIQLK.A	TAF2	YCR042C	962.544	1130000	862000	1.31	0.389567
K.VVGEEGFFK[136.11].S	TAF2	YCR042C	1018.52	708000	554000	1.28	0.356144
K.IFLQAM[147.04]SGDLPNNSLTSSHFQHVC[160.03]ER.V	TAF2	YCR042C	3003.4	718000	497000	1.44	0.526069
R.IYVYNTTESSPR.S	RSC6	YCR052W	1428.69	4260000	1160000	3.68	1.87971
K.FLATGAEDR.L	TUP1	YCR084C	978.477	407000000	419000000	0.97	-0.0439433
R.VSDGSLVAR[166.11].L	TUP1	YCR084C	912.49	439000000	332000000	1.32	0.400538
K.YIAAGSLDR.A	TUP1	YCR084C	964.498	449000000	262000000	1.72	0.782409
R.NTVYELELTHR[166.11].K	TUP1	YCR084C	1383.7	308000000	243000000	1.27	0.344828
K.LWNLQNANNK[136.11].S	TUP1	YCR084C	1221.63	174000000	102000000	1.7	0.765535
R.DGQSVVSGSLDR.S	TUP1	YCR084C	1218.58	97000000	73500000	1.32	0.400538
R.IWDIENR.K	TUP1	YCR084C	944.472	80100000	59000000	1.36	0.443607
K.FSNDGEYLATGC[160.03]NK[136.11].T	TUP1	YCR084C	1582.68	71600000	51700000	1.38	0.464668
K.DVENLNTSSSPSSDLYIR[166.11].S	TUP1	YCR084C	2005.95	63900000	51400000	1.24	0.31034
K.QTNDYYILYNPALPR[166.11].E	TUP1	YCR084C	1849.92	46900000	44100000	1.06	0.0840643
K.MNQQLAEMQQIR[166.11].N	TUP1	YCR084C	1498.73	44000000	33600000	1.31	0.389567
R.VWDSETGFLVER.L	TUP1	YCR084C	1436.69	40800000	31200000	1.31	0.389567
R.NTVYELELTHR[166.11]K[136.11].M	TUP1	YCR084C	1519.81	39500000	28600000	1.38	0.464668
R.LDSENESGTGHKDSVYSVVFTR.D	TUP1	YCR084C	2426.14	36600000	30300000	1.21	0.275007
R.DHQIASLTVQQQR.Q	TUP1	YCR084C	1522.79	37600000	28200000	1.33	0.411426
R.ANHSK[136.11]PIPPFLLDLDSQSVPDALK[136.11]K[136.11].Q	TUP1	YCR084C	2753.52	32200000	27900000	1.15	0.201634
R.LSDDSAANNHR.N	TUP1	YCR084C	1198.53	34000000	15600000	2.18	1.12433
K.EEDATPASLHQDHYLVPYNQR[166.11].A	TUP1	YCR084C	2492.16	28300000	17300000	1.63	0.704872
K.SLDHTSVVC[160.03]C[160.03]VK[136.11].F	TUP1	YCR084C	1411.67	25100000	18300000	1.37	0.454176
K.SGNPLLM[147.04]LQGHR[166.11].N	TUP1	YCR084C	1347.7	12800000	8270000	1.54	0.62293
K.APESTLKETEPENNNTSK.L	TUP1	YCR084C	1987.93	7110000	6370000	1.12	0.163499
K.LNELLDAIR[166.11].Q	TUP1	YCR084C	1065.61	7340000	5370000	1.37	0.454176
R.QEFLQVSQEANTYR.L	TUP1	YCR084C	1711.82	6780000	5650000	1.2	0.263034
K.M[147.04]KDAYEEEIKHLK.L	TUP1	YCR084C	1648.81	5760000	5760000	1	0
K.INDTGSATTATTTTATETEIKPK.E	TUP1	YCR084C	2351.17	7100000	3860000	1.84	0.879706
K.LNELLDAIRQEFLQVSQEANTYR.L	TUP1	YCR084C	2749.4	5640000	5000000	1.13	0.176323
K.DSVYSVVFTR.D	TUP1	YCR084C	1171.59	4220000	3410000	1.24	0.31034
R.NSVISVAVANGSPLGPEYNVFATGSGDC[160.03]K[136.11].A	TUP1	YCR084C	2917.4	1530000	1170000	1.31	0.389567
R.KIVM[147.04]ILQGHEQDIYSLDYFPSGDKLVSGSGDR.T	TUP1	YCR084C	3582.77	1010000	865000	1.17	0.226509
R.STEELYSLQSK.L	CSM1	YCR086W	1283.62	175000000	21200000	8.27	3.04789
K.TQTSQQAENSEVIKDLYEYLC[160.03]NVR.V	CSM1	YCR086W	2887.37	6640000	1150000	5.76	2.52607
K.LPEYLFETLSFPLSSLNQFYNK.L	CSM1	YCR086W	2649.34	2090000	327000	6.4	2.67807
K.QQIDSADLLVANLVNENFVLSEKLDTK.A	CSM1	YCR086W	3015.58	1300000	0	999	9.96434
K.SYEDDSGLWFDISQGTHSGGSSDDYSIM[147.04]DYK.L	CSM1	YCR086W	3477.41	186000	0	999	9.96434
K.ELKTQTSQQAENSEVIKDLYEYLC[160.03]NVR.V	CSM1	YCR086W	3257.59	111000	0	999	9.96434
K.VR[166.11]PTPGEVASK[136.11].A	MCD1	YDL003W	1157.65	122000000	39100000	3.12	1.64155
K.IDAKPALFER.F	MCD1	YDL003W	1158.64	119000000	32800000	3.63	1.85997
R.GSVIQTHIAESAK.E	MCD1	YDL003W	1339.71	117000000	29400000	3.99	1.99639
R.TSGELLQGIVR[166.11].V	MCD1	YDL003W	1181.66	79600000	24900000	3.2	1.67807
K.ASGC[160.03]DDESGDNEYITLR.T	MCD1	YDL003W	1900.77	31600000	9500000	3.32	1.73118
R.SNNLLTPQPTNFTTKR.L	MCD1	YDL003W	1830.96	26900000	9040000	2.97	1.57046
K.NFLSYESLK.K	MCD1	YDL003W	1099.56	25600000	8220000	3.12	1.64155
R.SNNLLTPQPTNFTTK.R	MCD1	YDL003W	1674.86	25600000	7120000	3.59	1.84398
K.ELSEEKEVIFTDVLK.S	MCD1	YDL003W	1777.93	18600000	6390000	2.91	1.54102
R.VHQLMLEDAVTER.E	MCD1	YDL003W	1539.77	9460000	1440000	6.56	2.7137
R.KVQGAAPWDTSLEVGRR.F	MCD1	YDL003W	1868.99	7740000	1670000	4.63	2.21101
K.VQGAAPWDTSLEVGR.R	MCD1	YDL003W	1584.79	5190000	247000	20.98	4.39094
K.QATFLLTDIKDTLTK.L	MCD1	YDL003W	1706.95	1420000	1550000	0.91	-0.136062
R.LWSEITESM[147.04]SYLPDPILK[136.11].N	MCD1	YDL003W	2145.08	2010000	650000	3.09	1.62761
K.GPLAQIWLASNM[147.04]SNIPR.G	MCD1	YDL003W	1882.97	1650000	406000	4.08	2.02857
R.GSVIQTHIAESAKEIAK.A	MCD1	YDL003W	1780.97	1450000	471000	3.08	1.62293
K.EAPAGNIDTITDAMTESQPK.Q	MCD1	YDL003W	2087.97	1110000	0	999	9.96434
R.FSPDEDFEHNNLSSM[147.04]NLDFDIEEGPITSK.S	MCD1	YDL003W	3342.45	937000	72600	12.91	3.69042
R.GFFDILSLATEGC[160.03]IGLSQTEAFGNIK[136.11].L	MCD1	YDL003W	2795.39	774000	231000	3.36	1.74846
K.RLWSEITESMSYLPDPILK.N	MCD1	YDL003W	2277.17	716000	110000	6.5	2.70044
R.KVQGAAPWDTSLEVGR.R	MCD1	YDL003W	1712.88	526000	0	999	9.96434
R.EVLVTPGLEFLDDTTIPVGLMAQENSMER.K	MCD1	YDL003W	3203.57	253000	130000	1.95	0.963474
R.HAGVYIAR[166.11].G	NOP1	YDL014W	895.49	442000000	379000000	1.17	0.226509
R.GK[136.11]EDLLVTK[136.11].N	NOP1	YDL014W	1017.6	387000000	266000000	1.46	0.545968
K.DQGGVVISIK[136.11].A	NOP1	YDL014W	1022.59	205000000	138000000	1.49	0.575312
K.ANC[160.03]IDSTVDAETVFAR[166.11].E	NOP1	YDL014W	1777.82	62000000	45600000	1.36	0.443607
R.IK[136.11]PLEQLTLEPYER[166.11].D	NOP1	YDL014W	1745.97	48300000	43300000	1.12	0.163499
K.NMAPGESVYGEK.R	NOP1	YDL014W	1280.57	29700000	25400000	1.17	0.226509
R.ISVEEPSKEDGVPPTKVEYR.V	NOP1	YDL014W	2258.14	27500000	26700000	1.03	0.0426443
R.IKPLEQLTLEPYERDHC[160.03]IVVGR.Y	NOP1	YDL014W	2664.41	24100000	25000000	0.97	-0.0439433
K.KRPNIIPIIEDAR.H	NOP1	YDL014W	1533.9	19500000	16600000	1.17	0.226509
K.LAAGIM[147.04]GGLDELFIAPGKK.V	NOP1	YDL014W	1916.04	15100000	13600000	1.11	0.15056
R.M[147.04]LIGMVDC[160.03]VFADVAQPDQAR.L	NOP1	YDL014W	2251.04	8510000	6270000	1.36	0.443607
R.SKLAAGIMGGLDELFIAPGKK.V	NOP1	YDL014W	2115.18	1850000	2500000	0.74	-0.434403
R.IIALNSHM[147.04]FLK.D	NOP1	YDL014W	1301.72	2020000	1810000	1.12	0.163499
R.ISVEEPSKEDGVPPTK.V	NOP1	YDL014W	1710.87	1500000	279000	5.37	2.42492
K.GLDLYSVGEKDDAASYVANAIR.K	NAT1	YDL040C	2326.14	7320000	2750000	2.66	1.41143
R.LSNFFTIDHFIQK[136.11].L	SIR2	YDL042C	1616.84	18200000	9750000	1.86	0.895303
K.GVYVVTSDEHPK.T	SIR2	YDL042C	1329.66	12300000	3560000	3.47	1.79494
K.NPSNGIFYGPSFTKR.E	SIR2	YDL042C	1683.84	9680000	5140000	1.88	0.910733
K.IYSPLHSFIK.M	SIR2	YDL042C	1203.67	8500000	4270000	1.99	0.992768
R.VQDLGSAISVTNVEDPLAK.K	SIR2	YDL042C	1955.02	9390000	2770000	3.39	1.76129
R.NLELPLC[160.03]PYC[160.03]YK.K	SIR2	YDL042C	1568.74	7270000	4200000	1.73	0.790772
K.VAQPDSLRETNTTDPLGHTK.A	SIR2	YDL042C	2179.09	8170000	2670000	3.06	1.61353
K.NPSNGIFYGPSFTK.R	SIR2	YDL042C	1527.74	4600000	194000	23.69	4.56621
R.NYTQNIDNLESYAGISTDK.L	SIR2	YDL042C	2144.99	1130000	448000	2.51	1.32769
K.DHPFGFYAKPVK.K	UBC9	YDL064W	1404.72	46400000000	49500000000	0.94	-0.0892673
K.WEAGIPGK[136.11].E	UBC9	YDL064W	864.458	5420000000	5400000000	1	0
K.KADGSM[147.04]DLQK.W	UBC9	YDL064W	1107.52	3470000000	3740000000	0.93	-0.104697
K.ADGSMDLQK.W	UBC9	YDL064W	963.433	2910000000	2900000000	1	0
K.EGTNWAGGVYPITVEYPNEYPSK[136.11]PPK[136.11].V	UBC9	YDL064W	2908.43	1020000000	3610000000	0.28	-1.8365
K.DHPFGFYAKPVKK.A	UBC9	YDL064W	1532.81	1080000000	1180000000	0.92	-0.120294
K.K[136.11]VLLQAK[136.11].Q	UBC9	YDL064W	814.561	665000000	688000000	0.97	-0.0439433
L.SILNEDQDWR[166.11]PAITLK[136.11].Q	UBC9	YDL064W	1916.01	682000000	637000000	1.07	0.0976108
K.K[136.11]ADGSMDLQK[136.11]WEAGIPGK[136.11].E	UBC9	YDL064W	1954	593000000	663000000	0.89	-0.168123
M.SSLC[160.03]LQR[166.11].L	UBC9	YDL064W	872.441	541000000	552000000	0.98	-0.0291463
K.ADGSM[147.04]DLQK[136.11]WEAGIPGK[136.11].E	UBC9	YDL064W	1833.89	513000000	549000000	0.94	-0.0892673
K.VKFPAGFYHPN.V	UBC9	YDL064W	1275.64	316000000	323000000	0.98	-0.0291463
K.FPAGFYHPNVYPSGTIC[160.03]LSILNEDQDWRPAITLK.Q	UBC9	YDL064W	3918.94	250000000	355000000	0.71	-0.494109
R.K[136.11]DHPFGF.Y	UBC9	YDL064W	854.417	235000000	226000000	1.04	0.0565835
L.TVEYPNEYPSK[136.11]PPK[136.11].V	UBC9	YDL064W	1663.84	200000000	222000000	0.9	-0.152003
K.DHPFGFYAK[136.11]P.V	UBC9	YDL064W	1185.57	184000000	172000000	1.07	0.0976108
R.KDHPFGFY.A	UBC9	YDL064W	1009.47	175000000	172000000	1.02	0.0285692
K.DHPFGFYAK[136.11]PV.K	UBC9	YDL064W	1284.64	158000000	168000000	0.94	-0.0892673
R.KDHPFGFYAKPVK.K	UBC9	YDL064W	1532.81	151000000	151000000	1	0
D.SPNPNSPAQEPAWR.S	UBC9	YDL064W	1549.73	142000000	138000000	1.03	0.0426443
H.PFGFYAK[136.11]PVK[136.11].K	UBC9	YDL064W	1168.66	112000000	132000000	0.85	-0.234465
W.AGGVYPITVEYPNEYPSK[136.11]PPK[136.11].V	UBC9	YDL064W	2321.19	111000000	116000000	0.96	-0.0588937
R.K[136.11]DHPFGFYAK[136.11].P	UBC9	YDL064W	1224.63	97200000	105000000	0.93	-0.104697
N.VYPSGTIC[160.03]LSILNEDQDWR[166.11]PAITLK[136.11].Q	UBC9	YDL064W	2906.5	80800000	99200000	0.81	-0.304006
K.WEAGIPGKEGTNWAGGVYPITVEYPNEYPSKPPK.V	UBC9	YDL064W	3730.83	20400000	159000000	0.13	-2.94342
G.GVYPITVEYPNEYPSK[136.11]PPK[136.11].V	UBC9	YDL064W	2193.13	69800000	78100000	0.89	-0.168123
R.K[136.11]DHPFGFYAK[136.11]P.V	UBC9	YDL064W	1321.68	71900000	75200000	0.96	-0.0588937
F.GFYAK[136.11]PVK[136.11]K[136.11].A	UBC9	YDL064W	1060.65	57400000	59300000	0.97	-0.0439433
R.KDHPFGFYAKPVKK.A	UBC9	YDL064W	1660.91	54200000	58800000	0.92	-0.120294
K.QIVLGVQDLLDSPNPNSPAQEPAWR[166.11].S	UBC9	YDL064W	2753.4	53000000	57200000	0.93	-0.104697
A.GGVYPITVEYPNEYPSK[136.11]PPK[136.11].V	UBC9	YDL064W	2250.15	50700000	54300000	0.93	-0.104697
R.KDHPFGFYAKPV.K	UBC9	YDL064W	1404.72	38100000	42700000	0.89	-0.168123
K.WR[166.11]K[136.11]DHPFGFYAK[136.11].P	UBC9	YDL064W	1576.81	36800000	39200000	0.94	-0.0892673
D.LLDSPNPNSPAQEPAWR[166.11].S	UBC9	YDL064W	1900.93	29500000	29900000	0.98	-0.0291463
N.PNSPAQEPAWR.S	UBC9	YDL064W	1251.6	24600000	27600000	0.89	-0.168123
K.EGTNWAGGVYPITVEYPNEYPSKPPKVK.F	UBC9	YDL064W	3119.56	20600000	30200000	0.68	-0.556393
G.TNWAGGVYPITVEYPNEYPSK[136.11]PPK[136.11].V	UBC9	YDL064W	2722.36	18300000	21300000	0.86	-0.217591
L.DSPNPNSPAQEPAWR.S	UBC9	YDL064W	1664.75	17900000	14400000	1.25	0.321928
Y.PITVEYPNEYPSK[136.11]PPK[136.11].V	UBC9	YDL064W	1873.98	10800000	18100000	0.6	-0.736966
K.WEAGIPGK[136.11]EGTNWAGGVYPI.T	UBC9	YDL064W	2109.04	11600000	12600000	0.92	-0.120294
Q.IVLGVQDLLDSPNPNSPAQEPAWR.S	UBC9	YDL064W	2615.33	9410000	10200000	0.92	-0.120294
D.GSM[147.04]DLQK[136.11]WEAGIPGK[136.11].E	UBC9	YDL064W	1647.83	7840000	9680000	0.81	-0.304006
D.HPFGFYAKPVK.K	UBC9	YDL064W	1289.69	4910000	12500000	0.39	-1.35845
C.LSILNEDQDWR[166.11]PAITLK[136.11].Q	UBC9	YDL064W	2029.1	7900000	9360000	0.84	-0.251539
S.PNPNSPAQEPAWR.S	UBC9	YDL064W	1462.7	6330000	9910000	0.64	-0.643856
G.VQDLLDSPNPNSPAQEPAWR.S	UBC9	YDL064W	2233.08	5970000	8010000	0.75	-0.415037
G.K[136.11]EGTNWAGGVYPITVEYPNEYPSK[136.11]PPK[136.11].V	UBC9	YDL064W	3044.53	5810000	7900000	0.74	-0.434403
T.NWAGGVYPITVEYPNEYPSKPPK.V	UBC9	YDL064W	2605.29	5250000	6400000	0.82	-0.286304
L.GVQDLLDSPNPNSPAQEPAWR[166.11].S	UBC9	YDL064W	2300.11	5510000	5130000	1.07	0.0976108
L.LDSPNPNSPAQEPAWR.S	UBC9	YDL064W	1777.84	5130000	5420000	0.95	-0.0740006
E.GTNWAGGVYPITVEYPNEYPSK[136.11]PPK[136.11].V	UBC9	YDL064W	2779.38	4790000	5510000	0.87	-0.200913
S.ILNEDQDWRPAITLK.Q	UBC9	YDL064W	1810.96	3850000	4530000	0.85	-0.234465
G.VYPITVEYPNEYPSK[136.11]PPK[136.11].V	UBC9	YDL064W	2136.11	3530000	4390000	0.8	-0.321928
K.WRKDHPFGFYAKPVK.K	UBC9	YDL064W	1874.99	2430000	4310000	0.56	-0.836501
K.VK[136.11]FPAGFYHPNVYPSGTIC[160.03]L.S	UBC9	YDL064W	2274.14	3100000	3520000	0.88	-0.184425
K.VKFPAGFYHPNVYPSGTIC[160.03]LSILNEDQDWRPAITLK.Q	UBC9	YDL064W	4146.1	2150000	3320000	0.65	-0.621488
G.SM[147.04]DLQK[136.11]WEAGIPGK[136.11].E	UBC9	YDL064W	1590.8	2280000	2650000	0.86	-0.217591
L.KQIVLGVQDLLDSPNPNSPAQEPAWR.S	UBC9	YDL064W	2871.49	2020000	2440000	0.83	-0.268817
V.YPITVEYPNEYPSKPPK.V	UBC9	YDL064W	2021.01	1870000	2310000	0.81	-0.304006
Q.DLLDSPNPNSPAQEPAWR[166.11].S	UBC9	YDL064W	2015.96	1680000	2040000	0.82	-0.286304
N.WAGGVYPITVEYPNEYPSKPPK.V	UBC9	YDL064W	2491.24	1560000	1880000	0.83	-0.268817
K.WEAGIPGK[136.11]EGTNWAGGVYPITV.E	UBC9	YDL064W	2309.16	573000	542000	1.06	0.0840643
K.QIVLGVQDLLDSPNPNSPAQEPAWR[166.11]SFSR[166.11].N	UBC9	YDL064W	3240.64	215000	468000	0.46	-1.12029
L.VLGVQDLLDSPNPNSPAQEPAWR.S	UBC9	YDL064W	2502.25	194000	256000	0.76	-0.395929
K.TAVFYGGTPISK[136.11].D	SUB2	YDL084W	1247.66	64200000	45200000	1.42	0.505891
R.DVQEIFR[166.11].A	SUB2	YDL084W	915.469	42800000	27900000	1.54	0.62293
K.GLAISFVSSK[136.11]EDEEVLAK[136.11].L	SUB2	YDL084W	1937.03	18000000	11400000	1.58	0.659925
K.NK[136.11]DTAPHIVVATPGR[166.11].L	SUB2	YDL084W	1592.88	9410000	6870000	1.37	0.454176
K.NFVIDEC[160.03]DKVLEELDM[147.04]R.R	SUB2	YDL084W	2139.98	1460000	0	999	9.96434
R.FLQNPLEIFVDDEAK.L	SUB2	YDL084W	1776.89	134000	69700	1.92	0.941106
K.VNDFPYFGR.L	POL3	YDL102W	1113.52	5630000	3090000	1.82	0.863938
R.NVDGALAFVR.E	POL3	YDL102W	1060.57	2670000	993000	2.69	1.42761
Q.ELSQM[147.04]EHDM[147.04]ADQEEHDLSSFER.K	POL3	YDL102W	2694.08	681000	0	999	9.96434
R.SAIEHTTLK[136.11].S	RPO21	YDL140C	1006.55	2180000000	2050000000	1.07	0.0976108
R.FDEGTTLLSPK.D	RPO21	YDL140C	1206.61	1770000000	1650000000	1.07	0.0976108
R.ESFEDNVVR.F	RPO21	YDL140C	1093.5	1640000000	1560000000	1.05	0.0703893
R.EITETIAEAK[136.11].K	RPO21	YDL140C	1111.59	1160000000	1080000000	1.07	0.0976108
K.EAQANLLTAK.H	RPO21	YDL140C	1057.58	1140000000	1060000000	1.08	0.111031
K.IGGLNDPR[166.11].L	RPO21	YDL140C	850.454	1100000000	1040000000	1.05	0.0703893
K.K[136.11]VTSGVPR[166.11].L	RPO21	YDL140C	860.52	701000000	657000000	1.07	0.0976108
K.RVDFSAR.T	RPO21	YDL140C	849.446	625000000	647000000	0.97	-0.0439433
M.VGQQYSSAPLR[166.11].T	RPO21	YDL140C	1214.63	670000000	560000000	1.2	0.263034
K.EVQFGLFSPEEVR[166.11].A	RPO21	YDL140C	1545.77	585000000	561000000	1.04	0.0565835
K.TAETGYIQR[166.11].R	RPO21	YDL140C	1047.52	577000000	525000000	1.1	0.137504
R.SNTGALMR.C	RPO21	YDL140C	848.417	522000000	553000000	0.94	-0.0892673
R.TVISGDPNLELDQVGVPK.S	RPO21	YDL140C	1879.99	551000000	505000000	1.09	0.124328
K.LLLDEHNELM[147.04]R[166.11].Q	RPO21	YDL140C	1407.71	435000000	455000000	0.96	-0.0588937
K.VIPYSTFR[166.11].L	RPO21	YDL140C	991.537	449000000	439000000	1.02	0.0285692
K.TLTYPEVVTPYNIDR[166.11].L	RPO21	YDL140C	1789.91	446000000	432000000	1.03	0.0426443
K.EVYNVIASDGSYVNYR.H	RPO21	YDL140C	1847.87	424000000	395000000	1.07	0.0976108
K.TVGSSNGGLIHVVTR.E	RPO21	YDL140C	1495.81	381000000	383000000	1	0
K.GFVENSYLR[166.11].G	RPO21	YDL140C	1093.54	385000000	369000000	1.04	0.0565835
K.TPSLTVYLEPGHAADQEQAK[136.11].L	RPO21	YDL140C	2162.07	353000000	326000000	1.08	0.111031
R.ATGDADEPELR[166.11].V	RPO21	YDL140C	1182.54	316000000	284000000	1.12	0.163499
R.VKVIPYSTFR.L	RPO21	YDL140C	1208.69	277000000	274000000	1.01	0.0143553
R.TLPHFSK[136.11]DDYSPESK[136.11].G	RPO21	YDL140C	1765.85	264000000	267000000	0.99	-0.0144996
R.RVLQEYR.L	RPO21	YDL140C	962.53	247000000	275000000	0.9	-0.152003
R.AGDIQLQYGWK[136.11].V	RPO21	YDL140C	1285.65	242000000	232000000	1.04	0.0565835
R.GGC[160.03]GNTQPTIR[166.11].K	RPO21	YDL140C	1169.55	212000000	221000000	0.96	-0.0588937
R.GKNEIIQNAQR.D	RPO21	YDL140C	1269.68	190000000	191000000	1	0
R.GEDDLTFK.L	RPO21	YDL140C	923.424	193000000	175000000	1.1	0.137504
R.GLTPQEFFFHAM[147.04]GGR.E	RPO21	YDL140C	1709.8	179000000	178000000	1.01	0.0143553
K.IR[166.11]FPETM[147.04]DETQTR[166.11].A	RPO21	YDL140C	1658.78	169000000	179000000	0.95	-0.0740006
R.HIM[147.04]DNDPVLFNR.Q	RPO21	YDL140C	1485.7	139000000	138000000	1.01	0.0143553
K.QSLDTIGGSDAAFEK[136.11]R[166.11].Y	RPO21	YDL140C	1711.85	128000000	139000000	0.93	-0.104697
K.SLDAETEAEEDHMLK[136.11].K	RPO21	YDL140C	1724.77	128000000	131000000	0.97	-0.0439433
K.ALEDIMVHYDNTTR.N	RPO21	YDL140C	1676.78	118000000	127000000	0.93	-0.104697
K.SVTIASEIYYDPDPR.S	RPO21	YDL140C	1724.83	119000000	115000000	1.03	0.0426443
R.NSLGNVIQFIYGEDGMDAAHIEK.Q	RPO21	YDL140C	2520.2	119000000	98000000	1.22	0.286881
K.IENTM[147.04]LENITLR[166.11].G	RPO21	YDL140C	1471.76	110000000	97900000	1.12	0.163499
K.QILSVAIPNGIHLQR[166.11].F	RPO21	YDL140C	1667.97	102000000	101000000	1.01	0.0143553
K.VLDVTK[136.11]EAQANLLTAK[136.11].H	RPO21	YDL140C	1729	99300000	101000000	0.98	-0.0291463
K.GSFINIAQM[147.04]SAC[160.03]VGQQSVEGKR.L	RPO21	YDL140C	2382.14	91900000	98900000	0.93	-0.104697
R.NGPNEHPGAK[136.11].Y	RPO21	YDL140C	1027.49	89800000	93800000	0.96	-0.0588937
R.EK[136.11]GPQVC[160.03]AK[136.11].L	RPO21	YDL140C	1031.54	100000000	82600000	1.21	0.275007
K.K[136.11]IENTMLENITLR[166.11].G	RPO21	YDL140C	1591.87	92800000	89500000	1.04	0.0565835
K.RIAFGFVDR.T	RPO21	YDL140C	1079.59	79000000	69800000	1.13	0.176323
K.MVC[160.03]ETDVPSEDDPTQLVSR.G	RPO21	YDL140C	2176.96	69900000	72900000	0.96	-0.0588937
K.KTVGSSNGGLIHVVTR.E	RPO21	YDL140C	1623.91	71000000	70400000	1.01	0.0143553
R.IIQNAQQTFHIDHTK[136.11]PSDLTIK[136.11].D	RPO21	YDL140C	2563.37	66700000	71800000	0.93	-0.104697
K.DLQENLLVLR[166.11].G	RPO21	YDL140C	1221.7	63300000	73400000	0.86	-0.217591
K.LQVLLDEEYK[136.11].Q	RPO21	YDL140C	1256.67	84600000	49600000	1.7	0.765535
K.VVNFWLLHNGFSTGIGDTIADGPTM[147.04]R.E	RPO21	YDL140C	2833.39	56800000	63500000	0.89	-0.168123
K.DRATGDADEPELR.V	RPO21	YDL140C	1443.66	59900000	51200000	1.17	0.226509
R.AALYKEVYNVIASDGSYVNYR.H	RPO21	YDL140C	2394.19	52500000	57200000	0.92	-0.120294
R.LAEVNLKDLNNVK.Q	RPO21	YDL140C	1468.82	43200000	45600000	0.95	-0.0740006
R.IIQNAQQTFHIDHTKPSDLTIKDIVLGVK.D	RPO21	YDL140C	3271.79	41100000	45900000	0.9	-0.152003
R.IAFGFVDR[166.11].T	RPO21	YDL140C	933.495	43000000	41600000	1.03	0.0426443
K.R[166.11]AGDIQLQYGWK[136.11].V	RPO21	YDL140C	1451.76	36300000	40400000	0.9	-0.152003
R.FAAIWTLC[160.03]K.T	RPO21	YDL140C	1108.57	38100000	34000000	1.12	0.163499
D.PNLELDQVGVPK.S	RPO21	YDL140C	1307.71	38900000	32400000	1.2	0.263034
R.AAMNDKDLTMGQVGER.L	RPO21	YDL140C	1734.8	34600000	35900000	0.96	-0.0588937
R.TVKEVQFGLFSPEEVR.A	RPO21	YDL140C	1863.97	38000000	31900000	1.19	0.250962
R.HIM[147.04]DNDPVLFNRQPSLHK.M	RPO21	YDL140C	2176.08	22100000	29500000	0.75	-0.415037
K.NDLFVIWSEDNDEKLIIR.C	RPO21	YDL140C	2218.13	23800000	27100000	0.88	-0.184425
R.VDLLNTDHTLDPSLLESGSEILGDLK[136.11].L	RPO21	YDL140C	2801.44	24000000	23900000	1	0
K.VC[160.03]EC[160.03]VC[160.03]M[147.04]HC[160.03]GK.L	RPO21	YDL140C	1454.52	22100000	18800000	1.17	0.226509
K.SLDAETEAEEDHMLKK.L	RPO21	YDL140C	1844.85	19400000	20600000	0.94	-0.0892673
R.HM[147.04]ALLVDVM[147.04]TTQGGLTSVTR.H	RPO21	YDL140C	2161.09	16900000	18500000	0.91	-0.136062
R.EVFVDGEANWPLPVNIR.R	RPO21	YDL140C	1953.99	17000000	15700000	1.08	0.111031
R.YRVDLLNTDHTLDPSLLESGSEILGDLK.L	RPO21	YDL140C	3112.59	6270000	26200000	0.24	-2.05889
R.EVFVDGEANWPLPVNIRR.L	RPO21	YDL140C	2110.1	14400000	16900000	0.85	-0.234465
K.GSFINIAQM[147.04]SAC[160.03]VGQQSVEGK.R	RPO21	YDL140C	2226.04	14900000	14000000	1.06	0.0840643
D.PSLLESGSEILGDLK.L	RPO21	YDL140C	1556.83	14900000	13000000	1.15	0.201634
R.AGDIQLQYGWKVER.H	RPO21	YDL140C	1661.85	14000000	13500000	1.04	0.0565835
K.LQVLLDEEYK[136.11]QLVK[136.11].D	RPO21	YDL140C	1732.99	12100000	11700000	1.04	0.0565835
K.QSLDTIGGSDAAFEK.R	RPO21	YDL140C	1537.73	11300000	11200000	1.01	0.0143553
K.NDLFVIWSEDNDEK.L	RPO21	YDL140C	1722.77	11700000	9860000	1.19	0.250962
K.QDEQK[136.11]HNENENSR[166.11].-	RPO21	YDL140C	1644.72	18800000	189000	99.66	6.63894
K.DNGMLIIDGQIIFGVVEKK.T	RPO21	YDL140C	2088.13	10600000	8010000	1.32	0.400538
R.DAVTLFC[160.03]C[160.03]LLR[166.11].S	RPO21	YDL140C	1376.68	8860000	8390000	1.06	0.0840643
R.KVPSPTGEYVKEPEWVLETDGVNLSEVM[147.04]TVPGIDPTR.L	RPO21	YDL140C	4084.04	6920000	8950000	0.77	-0.37707
K.TKMVC[160.03]ETDVPSEDDPTQLVSR.G	RPO21	YDL140C	2406.1	7100000	7990000	0.89	-0.168123
R.SVVHPGEMVGVLAAQSIGEPATQM[147.04]TLNTFHFAGVASK.K	RPO21	YDL140C	3796.89	7010000	7060000	0.99	-0.0144996
R.VLSTEEILNIFK[136.11].H	RPO21	YDL140C	1412.8	6740000	6500000	1.04	0.0565835
V.GSSNGGLIHVVTR.E	RPO21	YDL140C	1295.69	7780000	5130000	1.52	0.604071
K.M[147.04]SM[147.04]M[147.04]AHR.V	RPO21	YDL140C	910.346	5470000	5230000	1.05	0.0703893
K.NM[147.04]KTPSLTVYLEPGHAADQEQAK.L	RPO21	YDL140C	2543.23	4560000	5480000	0.83	-0.268817
R.RIIQNAQQTFHIDHTKPSDLTIK.D	RPO21	YDL140C	2703.45	4030000	4540000	0.89	-0.168123
R.LNLSVTSPYNADFDGDEM[147.04]NLHVPQSEETR[166.11].A	RPO21	YDL140C	3303.49	3970000	4190000	0.95	-0.0740006
V.YLEPGHAADQEQAK[136.11].L	RPO21	YDL140C	1563.74	1310000	6200000	0.21	-2.25154
L.GTGAFDVM[147.04]IDEESLVK[136.11].Y	RPO21	YDL140C	1733.83	3660000	3030000	1.21	0.275007
K.DNGM[147.04]LIIDGQIIFGVVEK.K	RPO21	YDL140C	1976.03	3190000	3050000	1.05	0.0703893
K.FLREVFVDGEANWPLPVNIR.R	RPO21	YDL140C	2370.25	1360000	2600000	0.52	-0.943416
R.GVSENVILGQMAPIGTGAFDVMIDEESLVK.Y	RPO21	YDL140C	3118.56	1140000	1110000	1.03	0.0426443
R.IYTNSFIDIM[147.04]EVLGIEAGR[166.11].A	RPO21	YDL140C	2166.09	993000	1140000	0.87	-0.200913
L.QIVSPQSNKPC[160.03]M[147.04]GIVQDTLC[160.03]GIR.K	RPO21	YDL140C	2616.28	1200000	842000	1.42	0.505891
R.AELSQLC[160.03]AVPLQIVSPQSNKPC[160.03]MGIVQDTLC[160.03]GIR.K	RPO21	YDL140C	3781.9	737000	961000	0.77	-0.37707
K.VPSPTGEYVK[136.11]EPEWVLETDGVNLSEVM[147.04]TVPGIDPTR[166.11].L	RPO21	YDL140C	3973.96	608000	507000	1.2	0.263034
T.PQEFFFHAM[147.04]GGR.E	RPO21	YDL140C	1438.65	559000	381000	1.47	0.555816
K.DFTSLGFNEVFSRPEWM[147.04]ILT.C	RPO21	YDL140C	2404.14	283000	492000	0.57	-0.810966
L.YTNSFIDIM[147.04]EVLGIEAGR[166.11].A	RPO21	YDL140C	2053.01	270000	255000	1.06	0.0840643
R.K[136.11]VPSPTGEYVK[136.11]EPEWVLETDGVNLSEVM[147.04]TVPGID.P	RPO21	YDL140C	3745.86	201000	248000	0.81	-0.304006
K.QAFDWVLSNIEAQFLR.S	RPO21	YDL140C	1935.98	98400	97000	1.01	0.0143553
R.VTGAGGQQR.R	RPC53	YDL150W	872.446	607000000	477000000	1.27	0.344828
K.RIEQLFPVRPVR.V	RPC53	YDL150W	1508.89	386000000	291000000	1.33	0.411426
R.FM[147.04]VFQLPTR[166.11].L	RPC53	YDL150W	1163.6	381000000	292000000	1.3	0.378512
K.LADLGLEK[136.11]EFQSVDGK[136.11].E	RPC53	YDL150W	1763.93	263000000	173000000	1.52	0.604071
K.LADLGLEK[136.11].E	RPC53	YDL150W	865.5	243000000	183000000	1.33	0.411426
K.SEGSGSSLVQK.G	RPC53	YDL150W	1077.53	240000000	163000000	1.47	0.555816
K.IGNVVM[147.04]DIGK[136.11].G	RPC53	YDL150W	1068.57	188000000	97200000	1.94	0.956057
K.YLNNTHVISSGPLAAGNFVSEK.G	RPC53	YDL150W	2317.17	102000000	76300000	1.33	0.411426
R.VRHEDVETVKR.E	RPC53	YDL150W	1366.73	87700000	63000000	1.39	0.475085
K.EAAAELELLNADHQHILR[166.11].K	RPC53	YDL150W	2052.06	84300000	57000000	1.48	0.565597
K.TEPVGTGLQSYLEER[166.11].E	RPC53	YDL150W	1687.83	70600000	58100000	1.21	0.275007
K.FNMGK[136.11]EFEAR[166.11].N	RPC53	YDL150W	1245.59	40600000	28600000	1.42	0.505891
K.VKLEEESKR.G	RPC53	YDL150W	1116.61	32800000	25800000	1.27	0.344828
R.GFIKSEGSGSSLVQK.G	RPC53	YDL150W	1522.8	26600000	16100000	1.65	0.722466
R.LPAFERPAVK.E	RPC53	YDL150W	1126.65	28400000	13300000	2.13	1.09085
K.DSSSNGGGSAKPSLK.F	RPC53	YDL150W	1390.67	18200000	11100000	1.64	0.713696
K.RVTGAGGQQR.R	RPC53	YDL150W	1028.55	10900000	12500000	0.87	-0.200913
R.EIQEALSEKPTREPTPSVK.T	RPC53	YDL150W	2138.12	8260000	12100000	0.69	-0.535332
K.YLNNTHVISSGPLAAGNFVSEK[136.11]GDLR[166.11].R	RPC53	YDL150W	2776.43	9900000	7550000	1.31	0.389567
K.YLNNTHVISSGPLAAGNFVSEK[136.11]GDLR[166.11]R[166.11].G	RPC53	YDL150W	2942.54	4920000	4820000	1.02	0.0285692
R.LPAFERPAVKEEKEDM[147.04]ETQASDPSK.K	RPC53	YDL150W	2847.36	2720000	2710000	1	0
K.M[147.04]NNK[136.11]PER[166.11].F	RPC53	YDL150W	921.446	3230000	1610000	2.01	1.0072
K.GAETTFLQDVIALSIADDASSAELLGR[166.11]VDGK[136.11].L	RPC53	YDL150W	3179.63	2210000	1800000	1.23	0.298658
K.LADLGLEKEFQSVDGKEAAAELELLNADHQHILR.K	RPC53	YDL150W	3771.94	1180000	972000	1.21	0.275007
K.IGNVVM[147.04]DIGKGAETTFLQDVIALSIADDASSAELLGR.V	RPC53	YDL150W	3804.95	959000	902000	1.06	0.0840643
K.GAETTFLQDVIALSIADDASSAELLGR[166.11].V	RPC53	YDL150W	2772.41	587000	450000	1.3	0.378512
R.AINYQLLK[136.11].N	SAS10	YDL153C	969.574	363000000	341000000	1.07	0.0976108
R.TM[147.04]FPEFAPLSK.E	SAS10	YDL153C	1282.63	278000000	288000000	0.97	-0.0439433
K.TSITDILNMDDEAR[166.11]DNYLR[166.11].T	SAS10	YDL153C	2274.07	94000000	105000000	0.9	-0.152003
R.AVYSGGQSGVYEGEK.T	SAS10	YDL153C	1529.7	85000000	79500000	1.07	0.0976108
R.FKGDDDIPYKER.L	SAS10	YDL153C	1481.72	49700000	54200000	0.92	-0.120294
K.TSEVGDEINPYGLNEVDDFASK[136.11]R[166.11].E	SAS10	YDL153C	2572.2	30800000	41300000	0.75	-0.415037
R.TKTSEVGDEINPYGLNEVDDFASKR.E	SAS10	YDL153C	2783.32	33000000	38000000	0.87	-0.200913
K.LAELAENVSGDGK[136.11]R[166.11].A	SAS10	YDL153C	1475.77	30600000	34900000	0.88	-0.184425
K.FDELKKSEENEFNK.L	SAS10	YDL153C	1755.83	8990000	30200000	0.3	-1.73697
K.TSSMPEADDFIESEIADVDAQDK[136.11]K[136.11].A	SAS10	YDL153C	2656.2	18700000	19000000	0.98	-0.0291463
K.SEENEFNK[136.11]LK[136.11].L	SAS10	YDL153C	1252.63	13600000	22500000	0.6	-0.736966
R.SINTQGENDYYQQVQR.G	SAS10	YDL153C	1941.88	11400000	11900000	0.96	-0.0588937
K.TSITDILNMDDEAR.D	SAS10	YDL153C	1592.74	10000000	10200000	0.98	-0.0291463
K.HLEELNMNDYLDEEEEEEWVK[136.11].S	SAS10	YDL153C	2700.16	8240000	8780000	0.94	-0.0892673
R.TK[136.11]TSEVGDEINPYGLNEVDDFASK[136.11].R	SAS10	YDL153C	2643.25	3260000	3630000	0.9	-0.152003
K.KHLEELNM[147.04]NDYLDEEEEEEWVK.S	SAS10	YDL153C	2836.24	412000	614000	0.67	-0.577767
K.TSEVGDEINPYGLNEVDDFASK[136.11].R	SAS10	YDL153C	2406.1	123000	151000	0.82	-0.286304
K.LIALGSYLGTISC[160.03]YYSILLHELHNNEDFTSM[147.04]K.G	SAS10	YDL153C	3717.81	109000	98400	1.11	0.15056
R.LLLAAPDGQSYSEK.S	ASF2	YDL197C	1490.76	55200000	36600000	1.51	0.594549
K.VKELQSLVNHYR.E	ASF2	YDL197C	1484.81	33300000	19200000	1.74	0.799087
K.LLQSYVQSLIQR.L	ASF2	YDL197C	1446.82	25700000	15700000	1.63	0.704872
R.ENEAALVSSAK.L	ASF2	YDL197C	1117.56	23500000	11900000	1.97	0.978196
K.YYEGLELSLDSK.V	ASF2	YDL197C	1415.68	5890000	4100000	1.44	0.526069
K.LLSGEIIGYEIK.M	ASF2	YDL197C	1333.75	4920000	1680000	2.92	1.54597
K.LVANEPVTLDTSTPPVAQSLADSK[136.11].H	ASF2	YDL197C	2460.28	2470000	1250000	1.97	0.978196
R.NYDEYTLLVNLKK.E	ASF2	YDL197C	1611.85	1480000	978000	1.51	0.594549
K.SC[160.03]PLAPAVASTYAPLLLLSQHSNHQEIDNTPQR.L	ASF2	YDL197C	3627.81	491000	201000	2.44	1.28688
K.TAFANNLLETK.L	SHS1	YDL225W	1220.64	912000000	4900000000	0.19	-2.39593
K.FLNSPDLPER[166.11].T	SHS1	YDL225W	1196.61	785000000	4330000000	0.18	-2.47393
K.VVSFNSK[136.11].N	SHS1	YDL225W	787.432	496000000	2830000000	0.18	-2.47393
R.YNVPIYK[136.11].F	SHS1	YDL225W	903.495	494000000	2660000000	0.19	-2.39593
K.NIM[147.04]FDVER[166.11].Y	SHS1	YDL225W	1048.49	254000000	1490000000	0.17	-2.55639
R.SIK[136.11]TESSPK[136.11].F	SHS1	YDL225W	991.552	1490000000	238000000	6.28	2.65076
K.R[166.11]IQELER[166.11].K	SHS1	YDL225W	962.541	168000000	1410000000	0.12	-3.05889
K.LEELEAQSAK.E	SHS1	YDL225W	1116.57	168000000	903000000	0.19	-2.39593
R.NISETVPYVLR[166.11].H	SHS1	YDL225W	1299.71	118000000	766000000	0.15	-2.73697
K.SNASISSNPEVK.V	SHS1	YDL225W	1231.6	142000000	712000000	0.2	-2.32193
K.YTNVLPIITR[166.11].A	SHS1	YDL225W	1198.69	102000000	619000000	0.16	-2.64386
R.EYPWGIISIDDDKISDLK.V	SHS1	YDL225W	2106.05	72300000	502000000	0.14	-2.8365
R.ADSFTKEELTQFRK.N	SHS1	YDL225W	1698.86	59200000	497000000	0.12	-3.05889
K.DTTQNLLYENYR.S	SHS1	YDL225W	1528.72	56700000	385000000	0.15	-2.73697
R.VHVALYFIEPTGHGLR.E	SHS1	YDL225W	1807.97	62700000	377000000	0.17	-2.55639
R.ADSFTKEELTQFR.K	SHS1	YDL225W	1570.76	52600000	377000000	0.14	-2.8365
K.NVLFGSHLQEFK.D	SHS1	YDL225W	1417.74	56600000	317000000	0.18	-2.47393
K.LSSVANAEEIGPNSTK[136.11].R	SHS1	YDL225W	1623.82	41700000	310000000	0.13	-2.94342
R.IQELER[166.11]K[136.11].A	SHS1	YDL225W	932.541	56000000	250000000	0.22	-2.18442
R.EIKQENENLIR.S	SHS1	YDL225W	1384.73	34200000	249000000	0.14	-2.8365
R.GITYTMLLC[160.03]GPAGTGK[136.11].T	SHS1	YDL225W	1646.83	43100000	222000000	0.19	-2.39593
K.KNDTYTDLASIASGRD.-	SHS1	YDL225W	1725.82	46600000	170000000	0.27	-1.88897
R.QQK[136.11]LEELEAQSAK[136.11].E	SHS1	YDL225W	1516.81	22000000	154000000	0.14	-2.8365
K.IFPHK[136.11]YQYGK[136.11].S	SHS1	YDL225W	1295.7	69600000	106000000	0.66	-0.599462
Y.TMLLC[160.03]GPAGTGK[136.11].T	SHS1	YDL225W	1212.61	11700000	82400000	0.14	-2.8365
K.NVLFGSHLQEFKDTTQNLLYENYR.S	SHS1	YDL225W	2928.44	8230000	77500000	0.11	-3.18442
K.NGIPSYVSEFDPM[147.04]R[166.11].A	SHS1	YDL225W	1636.74	7000000	74000000	0.09	-3.47393
K.NDTYTDLASIASGRD.-	SHS1	YDL225W	1597.72	14400000	53300000	0.27	-1.88897
K.LSSVANAEEIGPNSTKR.Q	SHS1	YDL225W	1771.91	7180000	41200000	0.17	-2.55639
R.K[136.11]NIM[147.04]FDVER[166.11].Y	SHS1	YDL225W	1184.6	5450000	41600000	0.13	-2.94342
K.R[166.11]GITYTMLLC[160.03]GPAGTGK[136.11].T	SHS1	YDL225W	1812.93	13700000	8500000	1.61	0.687061
K.LNGSSSSINSLQQSTR.S	SHS1	YDL225W	1677.83	7460000	14300000	0.52	-0.943416
K.FEVDPEDDDLESMEENQALASLQPFAIITSDTR[166.11].D	SHS1	YDL225W	3734.7	6080000	7970000	0.76	-0.395929
L.STGQFNSSQTLANNLR.A	SHS1	YDL225W	1736.84	1690000	11100000	0.15	-2.73697
H.VALYFIEPTGHGLR[166.11].E	SHS1	YDL225W	1581.85	1150000	10800000	0.11	-3.18442
K.LR[166.11]NISETVPYVLR[166.11].H	SHS1	YDL225W	1578.9	1450000	10400000	0.14	-2.8365
R.FEDTR[166.11]VHVALYFIEPTGHGLR[166.11].E	SHS1	YDL225W	2476.28	838000	10100000	0.08	-3.64386
R.SEK[136.11]LSSVANAEEIGPNSTK[136.11]R[166.11].Q	SHS1	YDL225W	2142.11	1200000	8880000	0.14	-2.8365
R.QSNAPSLSNFASLISTGQFNSSQTLANNLR.A	SHS1	YDL225W	3166.56	2150000	6600000	0.33	-1.59946
R.YVR[166.11]EYPWGIISIDDDK[136.11]ISDLK[136.11].V	SHS1	YDL225W	2550.32	519000	5830000	0.09	-3.47393
R.SEK[136.11]LSSVANAEEIGPNSTK[136.11].R	SHS1	YDL225W	1976	0	4330000	0.001	-9.96578
Y.PWGIISIDDDK[136.11]ISDLK[136.11].V	SHS1	YDL225W	1829.97	1110000	1210000	0.92	-0.120294
R.NQVSGNFK[136.11]ENEYEDNGEHDSAENEQEM[147.04]SPVR[166.11].Q	SHS1	YDL225W	3615.5	218000	1600000	0.14	-2.8365
A.SLISTGQFNSSQTLANNLR[166.11].A	SHS1	YDL225W	2060.05	35700	1010000	0.04	-4.64386
R.EYPWGIISIDDDK[136.11].L	SHS1	YDL225W	1557.74	0	971000	0.001	-9.96578
R.YNVPIYK[136.11]FEVDPEDDDLESMEENQALASLQPF.A	SHS1	YDL225W	3752.72	0	612000	0.001	-9.96578
D.PEDDDLESMEENQALASLQPFAIITSDTR[166.11].D	SHS1	YDL225W	3244.5	0	430000	0.001	-9.96578
R.ANLEPGITITSTSLELGGNK[136.11].D	SHS1	YDL225W	2022.07	17400	233000	0.07	-3.8365
K.R[166.11]QSNAPSLSNFASLISTGQFNSSQTLANNLR[166.11].A	SHS1	YDL225W	3342.68	0	242000	0.001	-9.96578
R.EFQSVSDLWK[136.11].T	DAD1	YDR016C	1245.61	11100000	19900000	0.56	-0.836501
K.TLYDGLESLSDEAPIDEQPTLSQSK[136.11].T	DAD1	YDR016C	2743.32	3500000	6050000	0.58	-0.785875
R.LGLLTGANAAGK.S	MSH6	YDR097C	1084.62	4070000	8300000	0.49	-1.02915
K.FNSAPNAIFNEVK[136.11].A	MSH6	YDR097C	1457.74	2910000	2450000	1.19	0.250962
R.VIENTYSR.N	FOB1	YDR110W	980.493	2520000000	526000000	4.79	2.26003
K.EC[160.03]LADWGK.C	FOB1	YDR110W	977.428	386000000	75500000	5.11	2.35332
R.IHIEVFEPFNGEAIEGK.Y	FOB1	YDR110W	1927.97	329000000	47700000	6.91	2.78869
K.YSYVLLC[160.03]R.D	FOB1	YDR110W	1072.54	309000000	61800000	5	2.32193
R.NNDKIYC[160.03]EPK.H	FOB1	YDR110W	1279.59	309000000	52700000	5.85	2.54844
K.SLTADTLQQISDK[136.11]YDGVVAENK[136.11].L	FOB1	YDR110W	2410.22	262000000	54800000	4.78	2.25701
R.ETPIFLESLTR.Q	FOB1	YDR110W	1304.7	208000000	45900000	4.54	2.18269
R.KATSPGESR.E	FOB1	YDR110W	931.472	179000000	30600000	5.84	2.54597
K.RPDM[147.04]YDK.L	FOB1	YDR110W	939.412	155000000	28100000	5.5	2.45943
R.YNDVLFDDDDSVPSESVTR[166.11]K[136.11].S	FOB1	YDR110W	2318.07	99800000	23900000	4.18	2.0635
K.HVYDM[147.04]VM[147.04]ATHLM[147.04]NK.H	FOB1	YDR110W	1736.77	99400000	18600000	5.34	2.41684
R.VPIFVTSSTLDK[136.11]DDLYDIC[160.03]EEIASK[136.11].Y	FOB1	YDR110W	2873.42	88700000	17800000	4.99	2.31904
R.YNDVLFDDDDSVPSESVTR[166.11].K	FOB1	YDR110W	2181.96	73900000	13600000	5.44	2.44361
R.FHTGGILC[160.03]IQYALNSYK[136.11]K[136.11].E	FOB1	YDR110W	2128.11	61000000	10200000	6.01	2.58736
R.GER[166.11]ETPIFLESLTR[166.11].Q	FOB1	YDR110W	1666.88	55500000	10400000	5.32	2.41143
K.R[166.11]K[136.11]PVQVLLSEVPGHNAK[136.11].F	FOB1	YDR110W	1897.11	50500000	9510000	5.31	2.40871
R.ERVIENTYSR.N	FOB1	YDR110W	1265.64	49000000	8350000	5.87	2.55336
K.RPDM[147.04]YDKLLPMER.L	FOB1	YDR110W	1678.82	35700000	8010000	4.46	2.15704
R.SSFM[147.04]WLLPLK.S	FOB1	YDR110W	1236.66	12400000	2290000	5.43	2.44095
R.FHTGGILC[160.03]IQYALNSYK.K	FOB1	YDR110W	1983.99	7800000	703000	11.08	3.46989
K.SLTADTLQQISDKYDGVVAENKLLFLQR.Q	FOB1	YDR110W	3164.67	4960000	665000	7.47	2.90111
R.SSFM[147.04]WLLPLKSTK.F	FOB1	YDR110W	1552.83	3830000	929000	4.12	2.04264
K.TKSLTADTLQQISDKYDGVVAENK.L	FOB1	YDR110W	2623.33	2360000	288000	8.21	3.03738
R.LLILPSM[147.04]GESYTEYVDSYLNLELLERGER.E	FOB1	YDR110W	3417.7	2060000	166000	12.45	3.63807
R.VPIFVTSSTLDKDDLYDIC[160.03]EEIASKY.G	FOB1	YDR110W	3020.46	1970000	173000	11.38	3.50843
R.LLILPSM[147.04]GESYTEYVDSYLNLELLER.G	FOB1	YDR110W	3075.54	1300000	146000	8.9	3.15381
V.TSSTLDKDDLYDIC[160.03]EEIASK.Y	FOB1	YDR110W	2302.05	746000	151000	4.95	2.30743
K.LDQQGNGDQTRDFGTSMEL.-	FOB1	YDR110W	2110.92	593000	0	999	9.96434
K.ESDGASQVDQSVEITRPETSYYQTLESPSTKR.Q	FOB1	YDR110W	3587.69	432000	130000	3.33	1.73552
K.SNTDLC[160.03]SNTELK[136.11]DAPFENDLPR[166.11].A	FIN1	YDR130C	2553.18	7560000	4820000	1.57	0.650765
R.LSNIELQLTEIPK[136.11].H	FIN1	YDR130C	1504.86	2040000	5150000	0.4	-1.32193
K.NLLVELKKEEEDVGNGIESLTK.S	FIN1	YDR130C	2456.3	617000	1890000	0.33	-1.59946
R.IPGYSADEIR[166.11].S	TAF12	YDR145W	1129.56	17800000	15700000	1.13	0.176323
K.FLQESTQQQR.V	TAF12	YDR145W	1263.62	15300000	11100000	1.39	0.475085
K.K[136.11]IELLNDWK[136.11].V	TAF12	YDR145W	1173.67	9760000	8130000	1.2	0.263034
R.KISSSNSTEIPSVTGPDALK.S	TAF12	YDR145W	2030.05	5470000	7000000	0.78	-0.358454
K.IK[136.11]QVYDALTLNR[166.11].R	TAF12	YDR145W	1450.83	3530000	6130000	0.58	-0.785875
K.VTNVNATASMLNNISSSK[136.11].S	TAF12	YDR145W	1857.93	2840000	1500000	1.89	0.918386
K.EVSPPQAISVK.S	STB3	YDR169C	1153.63	82400000	35300000	2.33	1.22033
K.SEASSSIFSKPISTSSPAGLAAAQR.V	STB3	YDR169C	2449.24	77400000	40200000	1.93	0.948601
K.SSNGDPYSFGR[166.11].R	STB3	YDR169C	1195.51	57900000	28300000	2.05	1.03562
K.IGWGQWSAK[136.11].R	STB3	YDR169C	1039.53	38000000	17800000	2.13	1.09085
R.STLFPNK[136.11]NYLIVTTNPNSK[136.11].A	STB3	YDR169C	2166.17	28500000	15900000	1.79	0.83996
K.R[166.11]VDPANFDK[136.11]ELEATNFANAK[136.11].V	STB3	YDR169C	2275.14	23800000	10500000	2.27	1.18269
K.VKDLISQESQR.R	STB3	YDR169C	1301.69	13900000	10400000	1.33	0.411426
R.HITQTLC[160.03]LDIPC[160.03]FK.D	STB3	YDR169C	1744.86	17200000	6940000	2.48	1.31034
K.LSTLLLEM[147.04]GPLAIR.H	STB3	YDR169C	1541.89	10100000	4990000	2.04	1.02857
K.LEEQMNVSSNPIVLSDK[136.11]EK[136.11].H	STB3	YDR169C	2175.11	9490000	5230000	1.81	0.85599
K.NYLIVTTNPNSK.A	STB3	YDR169C	1362.71	7980000	3730000	2.14	1.09761
R.LIMSAMESGDKEK.S	STB3	YDR169C	1437.68	5390000	3490000	1.54	0.62293
R.NGEDNSAAFLLMSLKS.-	STB3	YDR169C	1695.81	3730000	1840000	2.03	1.02148
R.VDPANFDKELEATNFANAK.V	STB3	YDR169C	2093.01	2860000	1680000	1.7	0.765535
K.LNTHQDSSYLSPNTTSTTTPSNNNSNSNQAK.L	STB3	YDR169C	3322.49	2030000	368000	5.51	2.46205
R.R[166.11]SQVVFADSTPENIEHEIIAQK[136.11].L	STB3	YDR169C	2528.3	1580000	657000	2.41	1.26903
R.KIERDPNAPK.K	HMO1	YDR174W	1166.64	189000000	190000000	0.99	-0.0144996
K.SAK[136.11]DSLVSSLFELSK[136.11].A	HMO1	YDR174W	1625.88	102000000	120000000	0.85	-0.234465
K.QAYNVELENYQR[166.11].E	HMO1	YDR174W	1535.72	74900000	82300000	0.91	-0.136062
F.SLQHAAEPPVEK[136.11].R	HMO1	YDR174W	1312.69	81300000	28800000	2.82	1.4957
K.AGLPPLSSTEITQEISK.K	HMO1	YDR174W	1769.94	40200000	39500000	1.02	0.0285692
K.WKELSDNEKEK.W	HMO1	YDR174W	1404.69	42600000	22100000	1.93	0.948601
K.DSLVSSLFELSK.A	HMO1	YDR174W	1323.69	17200000	20700000	0.83	-0.268817
K.IERDPNAPK.K	HMO1	YDR174W	1038.55	6740000	6810000	0.99	-0.0144996
K.KPLTVFFAYSAYVR.Q	HMO1	YDR174W	1660.9	5460000	6110000	0.89	-0.168123
R.QKAGLPPLSSTEITQEISK.K	HMO1	YDR174W	2026.09	2300000	6870000	0.34	-1.55639
K.K[136.11]PLTVFF.A	HMO1	YDR174W	858.51	2210000	2510000	0.88	-0.184425
K.AGLPPLSSTEITQEISKK.W	HMO1	YDR174W	1898.04	1500000	2270000	0.66	-0.599462
R.DPNAPK[136.11]K[136.11]PLTVFFAYSAYVR[166.11].Q	HMO1	YDR174W	2309.24	2210000	1510000	1.46	0.545968
K.KNGTLPPASLENGPTHAPVPIPFSLQHAAEPPVEK.R	HMO1	YDR174W	3639.9	971000	1640000	0.59	-0.761213
T.SGVNHLHGISSELVNPIDDDK[136.11]DAIIAAPVK[136.11].A	HMO1	YDR174W	3139.65	546000	848000	0.64	-0.643856
L.PPLSSTEITQEISK[136.11]K[136.11].W	HMO1	YDR174W	1672.92	261000	312000	0.84	-0.251539
K.SEFVVSQTLPR.A	NGG1	YDR176W	1261.67	58700000	16500000	3.55	1.82782
K.K[136.11]SANELDDNALESGSISC[160.03]GPLLSR[166.11].L	NGG1	YDR176W	2550.24	16600000	13900000	1.19	0.250962
R.TGGEDDIQSFR[166.11].N	NGG1	YDR176W	1233.55	12300000	8400000	1.47	0.555816
K.TLDLTFER[166.11].D	NGG1	YDR176W	1003.52	8660000	5940000	1.46	0.545968
K.YIIPDSLQFDK[136.11]TYDPEVNPFIIPK[136.11].L	NGG1	YDR176W	2867.5	5390000	3640000	1.48	0.565597
K.IGPLFDKPEIM[147.04]K.R	NGG1	YDR176W	1402.75	3000000	2540000	1.18	0.238787
R.AAAALGLFNEEGLESTGEDFLK[136.11].K	NGG1	YDR176W	2289.13	1990000	1570000	1.27	0.344828
K.YIIPDSLQFDK.T	NGG1	YDR176W	1337.69	2390000	1160000	2.06	1.04264
K.TYDPEVNPFIIPK[136.11].L	NGG1	YDR176W	1539.81	344000	309000	1.11	0.15056
R.QLAWQEYSSILEDLDKQIDQAYVK.R	NGG1	YDR176W	2882.43	138000	112000	1.23	0.298658
R.AILLAGGPSTGK[136.11].T	RVB1	YDR190C	1091.64	181000000	126000000	1.44	0.526069
R.LDPTIYESIQR.E	RVB1	YDR190C	1333.69	143000000	101000000	1.41	0.495695
K.EIVVNDVNEAK[136.11].L	RVB1	YDR190C	1236.64	120000000	78500000	1.52	0.604071
K.GLGLDESGVAK.R	RVB1	YDR190C	1044.55	129000000	66900000	1.92	0.941106
K.ALESNIAPVVVLASNR.G	RVB1	YDR190C	1651.93	42500000	28500000	1.49	0.575312
R.EAC[160.03]GVIVDLIK[136.11].A	RVB1	YDR190C	1223.67	27900000	19200000	1.45	0.536053
R.YALQLLAPC[160.03]GILAQTSNRK.E	RVB1	YDR190C	2116.15	23600000	16800000	1.4	0.485427
K.RVEGGFVGQIEAR.E	RVB1	YDR190C	1416.75	7680000	8870000	0.87	-0.200913
R.SDAYATEFDLETEEYVPLPK.G	RVB1	YDR190C	2316.07	4910000	2630000	1.86	0.895303
K.VPFC[160.03]PLVGSELYSVEVK[136.11].K	RVB1	YDR190C	1930	4040000	2650000	1.53	0.613532
M.VAISEVK[136.11]ENPGVNSSNSGAVTR[166.11].T	RVB1	YDR190C	2232.15	3950000	2440000	1.62	0.695994
K.TALALAISQELGPK[136.11].V	RVB1	YDR190C	1418.82	2760000	2040000	1.35	0.432959
R.LQVESSALDLLATM[147.04]GTETSLR[166.11].Y	RVB1	YDR190C	2260.15	1110000	1440000	0.77	-0.37707
K.VPFC[160.03]PLVGSELYSVEVKK.T	RVB1	YDR190C	2050.08	385000	950000	0.41	-1.2863
K.EVYEGEVTELTPEDAENPLGGYGK.T	RVB1	YDR190C	2595.19	151000	56500	2.68	1.42223
R.LVPEYDVER[166.11].S	SPC19	YDR201W	1128.57	20600000	23800000	0.87	-0.200913
R.SKLDLIEEVEPLVR.T	SPC19	YDR201W	1638.92	9940000	12600000	0.79	-0.340075
R.ELDTLQQTYELNDLR.L	SPC19	YDR201W	1849.91	8930000	11200000	0.8	-0.321928
K.VIELIEVDGKK.V	UPC2	YDR213W	1241.72	12600000	2640000	4.75	2.24793
K.VIELIEVDGK.K	UPC2	YDR213W	1113.63	2050000	1010000	2.04	1.02857
K.LEC[160.03]QYTPIHLR.K	UPC2	YDR213W	1428.72	2540000	426000	5.95	2.57289
K.EGPLQSQTSETTLNSDAATLQADALSQLSK[136.11].M	UPC2	YDR213W	3111.53	898000	468000	1.92	0.941106
K.VKEGPLQSQTSETTLNSDAATLQADALSQLSK.M	UPC2	YDR213W	3330.68	391000	156000	2.5	1.32193
K.SLSTFPTAGIGGVSYDFQELLGIK.F	UPC2	YDR213W	2499.29	379000	68500	5.53	2.46728
K.DILQITK[136.11].K	SIR4	YDR227W	837.505	167000000	112000000	1.49	0.575312
K.SLVQLSTM[147.04]ETK[136.11].T	SIR4	YDR227W	1259.65	180000000	78800000	2.29	1.19535
K.VSAGDSGISPEESK.A	SIR4	YDR227W	1361.63	161000000	85500000	1.88	0.910733
K.RVPIVEDR.R	SIR4	YDR227W	982.556	154000000	90100000	1.71	0.773996
K.QLAVANEIIR.S	SIR4	YDR227W	1125.65	156000000	74300000	2.1	1.07039
R.SLASFEQTAFSR.H	SIR4	YDR227W	1342.65	135000000	91000000	1.49	0.575312
R.TPNISNGTINIQK[136.11].K	SIR4	YDR227W	1406.76	118000000	82300000	1.43	0.516015
K.NFAHSDSLSVPK.V	SIR4	YDR227W	1300.64	118000000	67100000	1.77	0.823749
K.GSADIGASVISLTK.D	SIR4	YDR227W	1317.71	102000000	66800000	1.52	0.604071
R.FVSNMGFDIQK.S	SIR4	YDR227W	1284.62	68400000	78500000	0.87	-0.200913
K.NVK[136.11]PSSPPDVK[136.11].S	SIR4	YDR227W	1182.66	78200000	43300000	1.8	0.847997
K.IGTNDLFQVESAPK.L	SIR4	YDR227W	1517.77	69200000	47400000	1.46	0.545968
K.SPADRPQGR.R	SIR4	YDR227W	982.494	64300000	31900000	2.01	1.0072
K.VQGESHIDSR[166.11].N	SIR4	YDR227W	1136.55	60800000	35100000	1.73	0.790772
K.SQNTALPSTHK.V	SIR4	YDR227W	1182.6	45800000	34700000	1.32	0.400538
K.NNYNSFPHSNLEK[136.11].L	SIR4	YDR227W	1570.73	47100000	30000000	1.57	0.650765
K.SESKPFSSDALSK.E	SIR4	YDR227W	1381.67	41500000	30500000	1.36	0.443607
K.QFDSIFNSNK.A	SIR4	YDR227W	1198.56	41400000	25600000	1.62	0.695994
R.NFSTRDEETTK.L	SIR4	YDR227W	1326.61	31300000	27300000	1.15	0.201634
R.SQISEKDAK.L	SIR4	YDR227W	1004.51	33900000	22300000	1.52	0.604071
K.ISSEIDR[166.11]ENVK[136.11].S	SIR4	YDR227W	1306.68	35400000	20300000	1.74	0.799087
R.ITSLQGDLTFTK.K	SIR4	YDR227W	1322.71	29500000	18300000	1.61	0.687061
K.DFQVNK[136.11]EIK[136.11]PY.-	SIR4	YDR227W	1395.74	26100000	13200000	1.97	0.978196
R.TIVPISTSQTNNSFLSGVK[136.11].S	SIR4	YDR227W	2000.07	22600000	14200000	1.58	0.659925
K.SFANHTEDEQIEK[136.11].K	SIR4	YDR227W	1554.7	19500000	16100000	1.21	0.275007
K.IYYNELQNKPDAK.K	SIR4	YDR227W	1594.8	20900000	14200000	1.47	0.555816
K.ANFLETIASTEKPENK.T	SIR4	YDR227W	1790.9	21200000	13500000	1.56	0.641546
K.HEYSDNFPVSLSQPSK[136.11]K[136.11].S	SIR4	YDR227W	1977.98	19300000	13200000	1.46	0.545968
K.TELEIDNKDSVTEC[160.03]SK.D	SIR4	YDR227W	1866.85	30600000	254000	120.73	6.91564
R.NNTLNVTPSK.R	SIR4	YDR227W	1086.57	14600000	10300000	1.41	0.495695
R.LQYLPLYAVSTFENTNNTEK[136.11]NDVTNK[136.11].N	SIR4	YDR227W	3031.51	13600000	10500000	1.3	0.378512
K.KVAIDQDKITLHDEK.T	SIR4	YDR227W	1751.94	14200000	9480000	1.49	0.575312
K.RPPEIMSTEAHVNKVTEETTK.Q	SIR4	YDR227W	2396.2	14200000	3580000	3.96	1.9855
R.TPNISNGTINIQKK.L	SIR4	YDR227W	1526.84	8760000	5850000	1.5	0.584963
K.RPPEIMSTEAHVNK.V	SIR4	YDR227W	1607.81	7910000	4210000	1.88	0.910733
K.SFANHTEDEQIEKK.K	SIR4	YDR227W	1674.78	6830000	5190000	1.32	0.400538
R.ITSLQGDLTFTK[136.11]K[136.11].C	SIR4	YDR227W	1466.83	6250000	4250000	1.47	0.555816
K.VSLSQPVSASK.H	SIR4	YDR227W	1101.6	6150000	3680000	1.67	0.739848
K.GEIEDYPM[147.04]SSEIK[136.11].L	SIR4	YDR227W	1520.68	5590000	4090000	1.37	0.454176
K.EILGINLANEQPVLEK[136.11]PLK[136.11]K[136.11].G	SIR4	YDR227W	2269.35	5290000	3730000	1.42	0.505891
K.DMK[136.11]EDGLSFVDIVLSK[136.11].A	SIR4	YDR227W	1810.94	6370000	2510000	2.54	1.34483
K.HASENISLSFSRPASYGYFSVGK.R	SIR4	YDR227W	2503.21	4910000	3740000	1.31	0.389567
K.VSAGDSGISPEESKAR.S	SIR4	YDR227W	1588.77	1750000	6520000	0.27	-1.88897
R.ESDIIILK[136.11]GEIEDYPMSSEIK[136.11].L	SIR4	YDR227W	2424.23	5110000	3050000	1.67	0.739848
K.VAIDQDKITLHDEK.T	SIR4	YDR227W	1623.85	5570000	2380000	2.34	1.22651
K.SLLNLFSNVLK[136.11].A	SIR4	YDR227W	1254.74	4670000	3240000	1.44	0.526069
K.KPVTPNDKIPEREEK.S	SIR4	YDR227W	1778.95	5380000	2110000	2.55	1.3505
R.SPGIAK[136.11]PNAIQTEVYGINEESTNER[166.11].L	SIR4	YDR227W	2734.35	3640000	3000000	1.21	0.275007
K.LAFLVEYEGQENNYNSTSR[166.11].S	SIR4	YDR227W	2243.04	3370000	2600000	1.3	0.378512
R.DYSKEILGINLANEQPVLEKPLKK.G	SIR4	YDR227W	2738.52	3560000	1710000	2.08	1.05658
K.DRLQYLPLYAVSTFENTNNTEKNDVTNK.N	SIR4	YDR227W	3286.61	2780000	2200000	1.26	0.333424
K.SESKPFSSDALSKEK.A	SIR4	YDR227W	1638.81	2650000	1460000	1.82	0.863938
K.KGSADIGASVISLTK.D	SIR4	YDR227W	1445.81	2280000	1310000	1.74	0.799087
R.LQYLPLYAVSTFENTNNTEK[136.11]NDVTNK[136.11]NINIGK[136.11].H	SIR4	YDR227W	3678.9	1750000	1520000	1.15	0.201634
K.LISVSLVDEFPSELSDSDR.Q	SIR4	YDR227W	2107.03	1210000	941000	1.29	0.367371
K.HASENISLSFSRPASYGYFSVGKR.V	SIR4	YDR227W	2659.31	575000	1370000	0.42	-1.25154
R.KLDTDANAK.A	SUM1	YDR310C	974.503	1270000000	785000000	1.62	0.695994
R.SATQEIDIK.S	SUM1	YDR310C	1003.52	838000000	353000000	2.38	1.25096
K.LVSNAASVNLK[136.11].S	SUM1	YDR310C	1122.65	729000000	303000000	2.41	1.26903
K.LSTMLQNTSK.V	SUM1	YDR310C	1121.58	539000000	207000000	2.6	1.37851
R.YFVEPSTK.Q	SUM1	YDR310C	969.481	505000000	201000000	2.5	1.32193
K.FHQIPSSPSNPVSQPAPVR.T	SUM1	YDR310C	2044.05	224000000	100000000	2.24	1.1635
R.NTLLTATPIELIC[160.03]R[166.11].E	SUM1	YDR310C	1623.89	202000000	85200000	2.37	1.24489
R.IK[136.11]NEIPINSLLPSSK[136.11].F	SUM1	YDR310C	1667.98	176000000	76800000	2.29	1.19535
R.LPSGPK[136.11]DDVDTLALTSAQNQANSLR[166.11].K	SUM1	YDR310C	2628.35	127000000	55700000	2.29	1.19535
K.M[147.04]GLTISAADTVHK.V	SUM1	YDR310C	1358.69	126000000	52700000	2.39	1.25701
K.DTSLTDSVQDLFNSLK[136.11].V	SUM1	YDR310C	1789.88	114000000	49700000	2.3	1.20163
K.AKEEELINSSINEEDYAAK.S	SUM1	YDR310C	2152.02	96400000	40100000	2.4	1.26303
K.ER[166.11]PSTANSSSITPTPVTPNNLIQIK[136.11].R	SUM1	YDR310C	2682.43	84300000	37100000	2.27	1.18269
K.GSSMSPKPR.S	SUM1	YDR310C	945.47	86000000	34200000	2.51	1.32769
R.QVGSGFGSNPLHIK.D	SUM1	YDR310C	1439.75	83900000	33400000	2.51	1.32769
R.TVETMISNSTDTIDK[136.11]SDASNR[166.11].L	SUM1	YDR310C	2302.07	78200000	34300000	2.28	1.18903
K.SASNQGAPFSPVNITLPTAVVQTSK.S	SUM1	YDR310C	2513.31	74700000	33600000	2.22	1.15056
K.LVDIDNEGSNANSDSLK.M	SUM1	YDR310C	1789.83	60900000	26100000	2.33	1.22033
K.VNVEENKTEKEK.L	SUM1	YDR310C	1445.74	61400000	22100000	2.78	1.47508
R.DIPDVPITTGAYLEFK.F	SUM1	YDR310C	1777.91	55400000	24000000	2.31	1.20789
R.YFVEPSTKQESLLLSAPSSSR.D	SUM1	YDR310C	2325.19	76300000	2280000	33.48	5.06523
K.NQVNTDILVNNLNER.L	SUM1	YDR310C	1754.89	54400000	23800000	2.29	1.19535
R.KTPGDEETTTFVPLENSQPSDTIR.K	SUM1	YDR310C	2661.28	53800000	24300000	2.22	1.15056
K.FSANSDINSDIR.R	SUM1	YDR310C	1337.62	36800000	24500000	1.5	0.584963
R.KDASTSTMNK.L	SUM1	YDR310C	1081.51	38200000	17900000	2.13	1.09085
K.VGIQSMLNSGEEAITK.E	SUM1	YDR310C	1675.85	35100000	15700000	2.23	1.15704
K.DASTSTMNK.L	SUM1	YDR310C	953.412	38700000	10700000	3.6	1.848
K.SLELASLISTNGDPNAEDSNTTDTVHNNVEGK.V	SUM1	YDR310C	3341.55	33100000	16100000	2.05	1.03562
K.FSANSDINSDIRR.L	SUM1	YDR310C	1493.72	32200000	16300000	1.97	0.978196
K.LPPVSSPAAATAAAAAAVTSEM[147.04]NR.Q	SUM1	YDR310C	2269.14	36500000	11700000	3.12	1.64155
K.SAEKPTTK.G	SUM1	YDR310C	860.46	32700000	12500000	2.62	1.38957
R.TAGDDGALDQTENTSISPK.K	SUM1	YDR310C	1918.88	31400000	8800000	3.57	1.83592
K.VGIQSM[147.04]LNSGEEAITK[136.11]ENAEYER[166.11].K	SUM1	YDR310C	2601.23	27300000	11200000	2.44	1.28688
K.VNVEENK[136.11]TEK[136.11].E	SUM1	YDR310C	1204.63	25400000	9930000	2.55	1.3505
R.M[147.04]TSIIHDNHLNLNLNEISTR.S	SUM1	YDR310C	2350.17	24100000	11200000	2.15	1.10434
K.QESLLLSAPSSSR[166.11]DDADMSLTSVPQR[166.11].T	SUM1	YDR310C	2809.37	11400000	22300000	0.51	-0.971431
K.VLSHNQSVLENK[136.11]LDDVM[147.04]K[136.11].N	SUM1	YDR310C	2100.09	22100000	10100000	2.19	1.13093
R.YFVEPSTKQESLLLSAPSSSRDDADMSLTSVPQR.T	SUM1	YDR310C	3740.82	17000000	13300000	1.29	0.367371
K.VLSHNQSVLENK.L	SUM1	YDR310C	1366.72	19600000	9480000	2.07	1.04963
R.WENKLVGLGLK.L	SUM1	YDR310C	1255.73	19200000	8690000	2.21	1.14405
K.GTSSIHNDTESANDSSNGNGNLGLGTESR.N	SUM1	YDR310C	2890.26	12200000	5880000	2.07	1.04963
K.M[147.04]NAHFFKPDIQEETELAFEILSK.T	SUM1	YDR310C	2752.34	8900000	4370000	2.04	1.02857
K.SSSENSGNNTTNNNNTDNVIK[136.11].F	SUM1	YDR310C	2230.98	8680000	2850000	3.05	1.60881
K.FK[136.11]AK[136.11]EEELINSSINEEDYAAK[136.11].S	SUM1	YDR310C	2451.22	7130000	2690000	2.65	1.40599
K.LDDVM[147.04]KNQVNTDILVNNLNER.L	SUM1	YDR310C	2472.23	6610000	1940000	3.4	1.76553
R.TVETMISNSTDTIDK.S	SUM1	YDR310C	1653.78	6500000	229000	28.41	4.82833
R.DDADMSLTSVPQR.T	SUM1	YDR310C	1433.65	3110000	1020000	3.05	1.60881
K.EEELINSSINEEDYAAK.S	SUM1	YDR310C	1952.89	3030000	985000	3.08	1.62293
K.TALLSKDTSLTDSVQDLFNSLK.V	SUM1	YDR310C	2395.25	2790000	1180000	2.37	1.24489
K.VGIQSMLNSGEEAITK[136.11]ENAEYER[166.11]K[136.11].T	SUM1	YDR310C	2721.35	2630000	1290000	2.03	1.02148
L.PSITDIPVSDDSDIKR.Q	SUM1	YDR310C	1756.88	2270000	918000	2.47	1.30451
K.TPGDEETTTFVPLENSQPSDTIR.K	SUM1	YDR310C	2533.18	2810000	374000	7.53	2.91265
K.VLSHNQSVLENKLDDVMKNQVNTDILVNNLNER.L	SUM1	YDR310C	3804.94	2040000	1140000	1.8	0.847997
K.ALPSITDIPVSDDSDIKR.Q	SUM1	YDR310C	1941.01	2110000	513000	4.12	2.04264
R.TEDHTKGEEDEGERGVGNSGTLATVENVSGDISADLSK.G	SUM1	YDR310C	3902.79	1810000	612000	2.96	1.5656
R.GVGNSGTLATVENVSGDISADLSK.G	SUM1	YDR310C	2290.13	1320000	469000	2.82	1.4957
K.AM[147.04]KEEER.R	SUM1	YDR310C	907.407	1220000	509000	2.4	1.26303
K.YVNSLEYFLM[147.04]EFR[166.11].W	SUM1	YDR310C	1735.82	620000	269000	2.31	1.20789
R.TSQFEKPHYVLLK.K	MCM21	YDR318W	1588.86	22100000	14600000	1.52	0.604071
R.AQADIPATPIPYEPK[136.11].K	MCM21	YDR318W	1617.85	14400000	15300000	0.94	-0.0892673
K.IDDISTSDR[166.11]SELEDYIVLENVYR[166.11].M	MCM21	YDR318W	2763.34	1910000	1330000	1.43	0.516015
K.LENEEILPEQEWVLK[136.11].T	MCM21	YDR318W	1875.97	267000	430000	0.62	-0.68966
K.IFNSVAEVFQK[136.11].A	YCG1	YDR325W	1288.69	82900000	21400000	3.88	1.95606
R.IQAVFC[160.03]LTK.F	YCG1	YDR325W	1078.58	66900000	17100000	3.9	1.96347
R.AAMLNLINDNNTRPYILER.A	YCG1	YDR325W	2230.15	40300000	12400000	3.24	1.69599
R.SMLTVVR.N	YCG1	YDR325W	804.453	39800000	9610000	4.14	2.04963
K.AIEALFQSRPDILSK.L	YCG1	YDR325W	1686.93	35500000	10300000	3.46	1.79077
R.NNLNSLIEEINER[166.11].S	YCG1	YDR325W	1566.79	31400000	8140000	3.86	1.9486
-.MQDPDGIDINTK[136.11].L	YCG1	YDR325W	1353.63	19400000	5420000	3.58	1.83996
R.NM[147.04]LALTTLSEPLIK[136.11].L	YCG1	YDR325W	1566.88	18100000	4460000	4.06	2.02148
R.TAADILLR[166.11].L	YCG1	YDR325W	881.521	18800000	3230000	5.81	2.53854
K.SSNDTIEHAADITDGNNTELTK[136.11].T	YCG1	YDR325W	2353.08	17100000	3870000	4.41	2.14078
R.TLVASIQNDPSAEVR.R	YCG1	YDR325W	1598.83	15800000	2680000	5.88	2.55582
K.NLENMSIQDTSTVAK[136.11].N	YCG1	YDR325W	1657.81	9340000	2100000	4.44	2.15056
K.TTVNISAVDNTTEQSNSR.K	YCG1	YDR325W	1935.91	7240000	3150000	2.3	1.20163
K.LTNDEEGIFSR.F	YCG1	YDR325W	1279.6	8220000	2120000	3.87	1.95233
R.SEAEQIDTSK.N	YCG1	YDR325W	1106.51	7490000	2690000	2.79	1.48027
R.AAMLNLINDNNTRPY.L	YCG1	YDR325W	1718.84	6860000	1050000	6.52	2.70487
R.SETQTKDENNTANDQYSSILGNSFNK.S	YCG1	YDR325W	2904.3	4380000	631000	6.94	2.79494
R.TLVASIQNDPSAEVRR.A	YCG1	YDR325W	1754.93	3880000	867000	4.48	2.1635
K.FQDEEQTEHLTELSDNEENFEATR.T	YCG1	YDR325W	2910.24	3510000	1100000	3.17	1.66448
K.NNGLPEC[160.03]QVIAAEGLC[160.03]K.L	YCG1	YDR325W	1871.89	2910000	292000	9.94	3.31325
R.FVDQFIR.H	YCG1	YDR325W	923.486	1210000	425000	2.85	1.51096
K.NVSFVLPDEKSDAMSIDEEDKDSESFSEVC[160.03].-	YCG1	YDR325W	3407.45	872000	0	999	9.96434
R.SEAEQIDTSKNLENM[147.04]SIQDTSTVAK.N	YCG1	YDR325W	2754.29	767000	0	999	9.96434
K.C[160.03]FDDIEPHIFDQLIEWGLEDR.E	YCG1	YDR325W	2646.21	346000	32400	10.69	3.41819
R.KC[160.03]FDDIEPHIFDQLIEWGLEDR.E	YCG1	YDR325W	2774.3	187000	51100	3.66	1.87184
R.SSYM[147.04]LELVNTPLTENILIASLM[147.04]DTLITPAVR.N	YCG1	YDR325W	3449.8	117000	18300	6.38	2.67356
K.LESIAPLVR.N	SWR1	YDR334W	996.597	13800000	8690000	1.58	0.659925
R.FLYDDFM[147.04]SR.A	SWR1	YDR334W	1208.52	4630000	3310000	1.4	0.485427
R.YDLLTNELFHLR.E	SWR1	YDR334W	1532.8	1970000	944000	2.08	1.05658
R.QLDNVVIQEGDFTTDYFSK.L	SWR1	YDR334W	2218.04	1070000	158000	6.79	2.76341
K.ISNLAAENSQLK[136.11].N	SPC110	YDR356W	1294.7	168000000	209000000	0.8	-0.321928
K.NM[147.04]EFTPVGFIK.S	SPC110	YDR356W	1297.64	62100000	79000000	0.79	-0.340075
K.VINDYLNK.V	SPC110	YDR356W	977.518	52900000	67800000	0.78	-0.358454
K.SDEMDLQLK.Q	SPC110	YDR356W	1077.5	22400000	96400000	0.23	-2.12029
K.IK[136.11]SDEMDLQLK[136.11].Q	SPC110	YDR356W	1334.71	36700000	49600000	0.74	-0.434403
R.RGPYFER.R	SPC110	YDR356W	923.461	37700000	47600000	0.79	-0.340075
K.IAELEEEISTK[136.11].N	SPC110	YDR356W	1268.66	35700000	48600000	0.73	-0.454032
R.LFSEASQFDDSFPEIK[136.11].A	SPC110	YDR356W	1866.88	34000000	36000000	0.95	-0.0740006
R.LKDELNELETK.F	SPC110	YDR356W	1330.7	32900000	35600000	0.93	-0.104697
K.ISESKLEDEKTTLNEK.L	SPC110	YDR356W	1862.95	21900000	29200000	0.75	-0.415037
K.TVKDQVLELENNSDVQSLK.L	SPC110	YDR356W	2158.11	18600000	25800000	0.72	-0.473931
K.NYLSEITSLQEENR.R	SPC110	YDR356W	1694.81	17800000	23300000	0.76	-0.395929
R.LQALEK[136.11]ELDAK[136.11].N	SPC110	YDR356W	1272.73	11900000	20000000	0.6	-0.736966
R.DSQLGSREEELK.K	SPC110	YDR356W	1389.67	8620000	15000000	0.58	-0.785875
K.LASLM[147.04]AQLTQLESK.L	SPC110	YDR356W	1547.82	9150000	12000000	0.76	-0.395929
K.QLENDLFVIK[136.11]K[136.11].T	SPC110	YDR356W	1361.79	6330000	10000000	0.63	-0.666576
R.RKDNDSTM[147.04]QLNDIISYYK.L	SPC110	YDR356W	2219.05	5130000	9920000	0.52	-0.943416
R.IAREETVSKDER.L	SPC110	YDR356W	1431.73	5000000	8230000	0.61	-0.713119
R.DSQKIEIENWK.R	SPC110	YDR356W	1388.69	3920000	6750000	0.58	-0.785875
R.HITYANSDISNKELYINEIK.S	SPC110	YDR356W	2364.2	3440000	5560000	0.62	-0.68966
K.NK[136.11]IAELEEEISTK[136.11].N	SPC110	YDR356W	1518.81	1510000	7190000	0.21	-2.25154
K.LIESEDELK[136.11]SLR[166.11].D	SPC110	YDR356W	1448.78	2670000	4310000	0.62	-0.68966
K.DVPM[147.04]SQPLK[136.11]EQEVR[166.11].E	SPC110	YDR356W	1688.85	2670000	3450000	0.78	-0.358454
K.NDTLNNYDTLEEETDDLK[136.11]NR[166.11].L	SPC110	YDR356W	2429.09	2280000	3340000	0.68	-0.556393
R.K[136.11]YNNLSLENDR[166.11]LLTEK[136.11].E	SPC110	YDR356W	1975.06	2040000	3030000	0.67	-0.577767
R.YHDYEYPLR.F	SPC110	YDR356W	1254.57	3230000	1650000	1.96	0.970854
K.EKNDTLNNYDTLEEETDDLKNR.L	SPC110	YDR356W	2668.21	1290000	2420000	0.53	-0.915936
R.NTTQTQVVSPTKVPNANNGDENEGPVK.K	SPC110	YDR356W	2837.38	1810000	1850000	0.98	-0.0291463
K.SEQSNIQHDLNLQILNLENK[136.11].L	SPC110	YDR356W	2357.21	1170000	1300000	0.9	-0.152003
K.QKDEQISDLTQNLK.L	SPC110	YDR356W	1658.85	731000	1350000	0.54	-0.888969
K.DQVLELENNSDVQSLK[136.11].L	SPC110	YDR356W	1837.91	557000	972000	0.57	-0.810966
R.K[136.11]GEHSLNISLPDDDELDR[166.11]DYYNSHVYTR[166.11].Y	SPC110	YDR356W	3378.57	531000	901000	0.59	-0.761213
R.AAFAVHPLVSR[166.11].E	TFC6	YDR362C	1176.66	32900000	39900000	0.82	-0.286304
K.VK[136.11]EGFETSVFDFPFK[136.11].N	TFC6	YDR362C	1791.91	12000000	16200000	0.74	-0.434403
R.IDSSYEVYPLTVNDVSK.A	TFC6	YDR362C	1927.94	5510000	5990000	0.92	-0.120294
R.TVYHEINK[136.11]TEFENM[147.04]IK[136.11].L	TFC6	YDR362C	2027	840000	1780000	0.47	-1.08927
R.K[136.11]SVVAEVPYDSLASPVSENSGSK[136.11].R	TFC6	YDR362C	2365.2	745000	1550000	0.48	-1.05889
K.EGFETSVFDFPFK[136.11].N	TFC6	YDR362C	1556.73	382000	554000	0.69	-0.535332
K.SVVAEVPYDSLASPVSENSGSK[136.11].R	TFC6	YDR362C	2229.09	100000	427000	0.24	-2.05889
K.C[160.03]QALQIGESK.L	NKP1	YDR383C	1132.55	11000000	11800000	0.93	-0.104697
R.NRVEGEPQSTSIER.L	NKP1	YDR383C	1600.78	9930000	11000000	0.9	-0.152003
R.ASQSQQIMELVGDIPK.Y	NKP1	YDR383C	1742.89	4680000	6840000	0.68	-0.556393
K.LSDILSQTNSINSLTTSIK.E	NKP1	YDR383C	2034.08	2350000	5210000	0.45	-1.152
K.EASEDDDISEYFATYNGK[136.11].L	NKP1	YDR383C	2060.86	1220000	929000	1.32	0.400538
R.LIEDVLKLPQM[147.04]EVADEEEVEVENDLK.V	NKP1	YDR383C	3041.5	596000	681000	0.87	-0.200913
K.LSDILSQTNSINSLTTSIK[136.11]EASEDDDISEYFATYNGK[136.11].L	NKP1	YDR383C	4084.95	340000	409000	0.83	-0.268817
K.LVVALEEMK.L	NKP1	YDR383C	1030.57	368000	363000	1.01	0.0143553
R.DASRIPEILNK.L	UBA2	YDR390C	1254.69	1010000000	694000000	1.46	0.545968
K.YTDLNM[147.04]AFTAK.A	UBA2	YDR390C	1289.6	746000000	423000000	1.76	0.815575
K.NC[160.03]PVC[160.03]SK[136.11].V	UBA2	YDR390C	871.377	312000000	183000000	1.71	0.773996
K.ASNLSQNR[166.11].Y	UBA2	YDR390C	898.45	232000000	145000000	1.6	0.678072
R.SHIFNIPM[147.04]K[136.11].S	UBA2	YDR390C	1109.58	199000000	160000000	1.24	0.31034
R.TKPVPLSDSQINTPTK.T	UBA2	YDR390C	1724.93	179000000	113000000	1.59	0.669027
R.EKYSYPQDISLLDASNQR.L	UBA2	YDR390C	2126.03	131000000	86800000	1.51	0.594549
R.IKQETNELYELQK.L	UBA2	YDR390C	1634.85	114000000	83300000	1.37	0.454176
K.AVQHFNNSK.L	UBA2	YDR390C	1043.51	108000000	64200000	1.68	0.748461
K.GADVVATTNSHGK.D	UBA2	YDR390C	1255.62	62900000	39200000	1.6	0.678072
R.TK[136.11]LVNEPTNSDIVELD.-	UBA2	YDR390C	1793.91	54600000	34700000	1.57	0.650765
K.LAPPNKNC[160.03]PVC[160.03]SK.V	UBA2	YDR390C	1483.73	43700000	31200000	1.4	0.485427
K.EQNHIEFDKDDADTLEFVATAANIR.S	UBA2	YDR390C	2861.35	40400000	29900000	1.35	0.432959
M.PR[166.11]ETSLVTIIGEDSYK[136.11].K	UBA2	YDR390C	1824.96	36300000	30200000	1.2	0.263034
R.STPSQPIHC[160.03]IVWAK.N	UBA2	YDR390C	1622.82	34600000	21200000	1.63	0.704872
K.YSYPQDISLLDASNQR[166.11].L	UBA2	YDR390C	1878.9	31400000	19800000	1.59	0.669027
M.PRETSLVTIIGEDSYKK.L	UBA2	YDR390C	1935.03	29000000	21100000	1.38	0.464668
K.TAQSASNSVGTIQEQISNFINITQK[136.11].L	UBA2	YDR390C	2686.37	27600000	20500000	1.35	0.432959
R.LLFDYDFEDLNDR[166.11].T	UBA2	YDR390C	1683.77	25300000	15400000	1.64	0.713696
K.KRPVDTEISEAPSNKR.T	UBA2	YDR390C	1825.96	21900000	15800000	1.39	0.475085
K.M[147.04]K[136.11]LSDFVVLIR[166.11].E	UBA2	YDR390C	1353.78	10700000	6860000	1.56	0.641546
R.ETSLVTIIGEDSYK.K	UBA2	YDR390C	1553.78	9450000	5790000	1.63	0.704872
R.C[160.03]LLVGAGGIGSELLK.D	UBA2	YDR390C	1485.82	9230000	5250000	1.76	0.815575
K.ISQFLSLPLIESGTAGFDGYM[147.04]QPIIPGK.T	UBA2	YDR390C	2994.54	7150000	3990000	1.79	0.83996
K.LSDFVVLIR[166.11].E	UBA2	YDR390C	1070.64	6730000	4340000	1.55	0.632268
K.LLAIENLWK[136.11].T	UBA2	YDR390C	1106.66	6030000	3590000	1.68	0.748461
K.ANNSPSKNEEEEKNEK.G	UBA2	YDR390C	1845.83	5680000	3210000	1.77	0.823749
K.QETNELYELQK.L	UBA2	YDR390C	1393.67	4690000	2910000	1.61	0.687061
K.QIAGNIIPAIATTNAIVAGASSLISLR.V	UBA2	YDR390C	2634.51	3480000	2170000	1.6	0.678072
K.ISQFLSLPLIESGTAGFDGYMQPIIPGKTEC[160.03]FEC[160.03]TKK.E	UBA2	YDR390C	4162.05	2690000	1700000	1.58	0.659925
K.NFLFNQLFASETSGNEDDNNQDWGTDDAEEIKR.L	UBA2	YDR390C	3818.66	1570000	1100000	1.42	0.505891
L.LFDYDFEDLNDR.T	UBA2	YDR390C	1560.67	800000	650000	1.23	0.298658
K.AIELFLDVDDELPC[160.03]NTC[160.03]SLPDVEVPLIK[136.11].A	UBA2	YDR390C	3221.6	251000	598000	0.42	-1.25154
K.ISQFLSLPLIESGTAGFDGYM[147.04]QPIIPGK[136.11]TEC[160.03]FEC[160.03]TK[136.11].K	UBA2	YDR390C	4065.97	578000	105000	5.5	2.45943
R.GNEPIQFPFPNELR[166.11].C	SIZ1	YDR409W	1666.83	35300000	36800000	0.96	-0.0588937
R.VIPEYLGNSSSYIGK.Q	SIZ1	YDR409W	1625.83	30200000	32900000	0.92	-0.120294
R.NTASNASSSALSTPPLIR.M	SIZ1	YDR409W	1785.92	28000000	27000000	1.04	0.0565835
K.STNTDILTEK[136.11].G	SIZ1	YDR409W	1128.58	22700000	25800000	0.88	-0.184425
K.SYNIVASETTTPVTNR.V	SIZ1	YDR409W	1751.87	23600000	23700000	1	0
R.NFLQNALVVGK[136.11].S	SIZ1	YDR409W	1209.7	21300000	20800000	1.02	0.0285692
R.APPPTNPDASSSSSSFAVPTIHFK[136.11].E	SIZ1	YDR409W	2449.2	19400000	19000000	1.02	0.0285692
R.K[136.11]AVLQDLIR[166.11].N	SIZ1	YDR409W	1072.67	18600000	16700000	1.11	0.15056
K.NVEQVELTSDGK.W	SIZ1	YDR409W	1317.64	27400000	7060000	3.88	1.95606
R.GATILSNNGLDQR[166.11].N	SIZ1	YDR409W	1367.7	15400000	17500000	0.88	-0.184425
K.ADYNLLSNPNSK[136.11].H	SIZ1	YDR409W	1342.66	15000000	17900000	0.84	-0.251539
R.LYLFSGM[147.04]INPLGSR.G	SIZ1	YDR409W	1582.82	11800000	11300000	1.04	0.0565835
R.LIVNPFIPR.R	SIZ1	YDR409W	1067.65	10600000	11300000	0.93	-0.104697
K.TPLNVTAVDNSSHLISPDVSVSSPTPR.N	SIZ1	YDR409W	2789.42	9530000	10400000	0.92	-0.120294
R.LIPELVM[147.04]NVEVTGGR[166.11].G	SIZ1	YDR409W	1651.88	11000000	8180000	1.34	0.422233
R.QNSTPVLPTLPQNVPIR[166.11].T	SIZ1	YDR409W	1883.05	6740000	7310000	0.92	-0.120294
R.SMEGPPTVQQQSPSVIR[166.11].Q	SIZ1	YDR409W	1849.92	3960000	3440000	1.15	0.201634
K.SGLPLINNENSVPNPPNTATIPLQK[136.11].S	SIZ1	YDR409W	2635.41	3590000	3010000	1.2	0.263034
R.QLSNTSSTSPIMGTWK[136.11].T	SIZ1	YDR409W	1744.85	1210000	902000	1.35	0.432959
K.TLREDEEM[147.04]GLTTTSTIM[147.04]SLQC[160.03]PISYTR.M	SIZ1	YDR409W	3164.47	225000	274000	0.82	-0.286304
K.KVVDETLFLQR.Q	LRS4	YDR439W	1346.76	171000000	28900000	5.92	2.5656
K.NTIFDSISK.N	LRS4	YDR439W	1023.52	88100000	8390000	10.5	3.39232
K.AAHTSKPTIHLLSPIVNR.D	LRS4	YDR439W	1954.11	40500000	5890000	6.88	2.78241
K.NLDDEINENAHIR[166.11].N	LRS4	YDR439W	1561.74	36700000	6620000	5.54	2.46989
K.DAFIDDLK.L	LRS4	YDR439W	935.46	26600000	4120000	6.47	2.69377
R.SSTVNANDILGNEENDGITK.L	LRS4	YDR439W	2089.98	16800000	1840000	9.13	3.19061
K.VVDETLFLQR[166.11].Q	LRS4	YDR439W	1228.67	15800000	2350000	6.71	2.74631
R.KLDNIELSSIGDSTAM[147.04]TSR.S	LRS4	YDR439W	2053	13500000	1620000	8.37	3.06523
K.QLQLSFQENEK.L	LRS4	YDR439W	1362.68	12800000	1890000	6.8	2.76553
K.LSSKDAFIDDLK.L	LRS4	YDR439W	1350.7	5420000	642000	8.45	3.07895
K.LSSKDAFIDDLKLK.L	LRS4	YDR439W	1591.88	4590000	578000	7.94	2.98914
M.TTLLQLLSNYYK.A	LRS4	YDR439W	1455.8	4020000	667000	6.03	2.59216
R.IYNEYVQSQYEFASLDK.L	LRS4	YDR439W	2095.97	4450000	178000	25.07	4.64789
K.EFIASGFNTNYAYER[166.11].V	TFB3	YDR460W	1790.81	6000000	6550000	0.92	-0.120294
R.LSTTTQDINETIEGVK[136.11].N	TFB3	YDR460W	1755.9	2720000	2620000	1.04	0.0565835
K.NNPYFNSNVNVQNSR[166.11].L	TFB3	YDR460W	1775.82	1520000	1890000	0.8	-0.321928
K.NWEYDVK.S	SPP41	YDR464W	952.429	1240000000	848000000	1.46	0.545968
K.M[147.04]IPIFNTSR.V	SPP41	YDR464W	1093.56	1120000000	855000000	1.31	0.389567
R.LATIIQHAK[136.11].S	SPP41	YDR464W	1001.61	1040000000	720000000	1.44	0.526069
K.LIDVSLKPLNEAKPK.L	SPP41	YDR464W	1663.99	949000000	785000000	1.21	0.275007
R.ILIESPVEK.T	SPP41	YDR464W	1026.6	537000000	536000000	1	0
R.GPPYPPDLR[166.11].L	SPP41	YDR464W	1020.53	460000000	349000000	1.32	0.400538
K.YVSIANEAASVAR[166.11].K	SPP41	YDR464W	1359.7	441000000	338000000	1.31	0.389567
R.LTEAELSC[160.03]LKK.E	SPP41	YDR464W	1290.69	335000000	269000000	1.25	0.321928
R.ANAFFGEGESETK.S	SPP41	YDR464W	1385.61	332000000	254000000	1.3	0.378512
K.SQTAAGATPEEAR.K	SPP41	YDR464W	1287.61	299000000	224000000	1.33	0.411426
R.ILIESPVEKTDK.K	SPP41	YDR464W	1370.77	188000000	220000000	0.86	-0.217591
K.NYQYEDENVK[136.11].Y	SPP41	YDR464W	1308.57	217000000	170000000	1.28	0.356144
R.TDDALDQDDENLR.M	SPP41	YDR464W	1518.64	214000000	168000000	1.27	0.344828
R.LNDIEGSLSTIGLHK.S	SPP41	YDR464W	1595.85	198000000	146000000	1.35	0.432959
R.QVLNLDGLVPPSGR.C	SPP41	YDR464W	1463.81	190000000	150000000	1.27	0.344828
R.GLGDLSVSDLLPHDNLSR[166.11].M	SPP41	YDR464W	1916.98	184000000	145000000	1.27	0.344828
K.IYPTSENIEPK.H	SPP41	YDR464W	1289.65	139000000	120000000	1.16	0.214125
R.C[160.03]IEK[136.11]DIQESFR[166.11]EEK[136.11].L	SPP41	YDR464W	1835.89	134000000	112000000	1.2	0.263034
K.LSADATTAPEADGK.A	SPP41	YDR464W	1345.64	124000000	101000000	1.23	0.298658
K.GTTTELATTASR[166.11].M	SPP41	YDR464W	1217.61	95200000	84800000	1.12	0.163499
K.IPIIFPLK[136.11].R	SPP41	YDR464W	947.63	103000000	75400000	1.37	0.454176
R.DASSVELTEVPSK[136.11]PK[136.11].K	SPP41	YDR464W	1601.85	88700000	66300000	1.34	0.422233
R.LAEEQEELKK.L	SPP41	YDR464W	1215.63	82500000	69600000	1.19	0.250962
K.SQEAYEDDEFSR.L	SPP41	YDR464W	1474.58	84100000	63900000	1.32	0.400538
K.IPFHPPWTIPSQPPFALPVAR.R	SPP41	YDR464W	2367.29	71600000	58700000	1.22	0.286881
K.K[136.11]IPLFNFVK[136.11].G	SPP41	YDR464W	1120.7	64300000	51400000	1.25	0.321928
K.KPSKTEVSLEK.K	SPP41	YDR464W	1244.7	65300000	50300000	1.3	0.378512
R.ILADMVNQVVNTSLK[136.11].E	SPP41	YDR464W	1651.91	64300000	47400000	1.36	0.443607
R.LETTETQANNTK.L	SPP41	YDR464W	1348.65	62100000	49400000	1.26	0.333424
R.LTEAELSC[160.03]LK.K	SPP41	YDR464W	1162.59	87300000	22100000	3.95	1.98185
K.AFENELLSSAPTEEPSQEQSIGPVSSR.K	SPP41	YDR464W	2888.37	56400000	47900000	1.18	0.238787
K.SDGEPLR[166.11]ENTER[166.11].R	SPP41	YDR464W	1421.66	58400000	42300000	1.38	0.464668
K.ASEEVTLTEDKTNGDPK.N	SPP41	YDR464W	1832.86	44200000	46600000	0.95	-0.0740006
K.ARLTEAELSC[160.03]LKK.E	SPP41	YDR464W	1517.82	50600000	39200000	1.29	0.367371
R.KKYVSIANEAASVAR.K	SPP41	YDR464W	1605.88	49300000	39000000	1.26	0.333424
K.SEDHEWPLSDSSASQNYDAHLK.T	SPP41	YDR464W	2515.09	50900000	35200000	1.45	0.536053
K.IVIDDK[136.11]EILNILAVNM[147.04]NNLNK[136.11].A	SPP41	YDR464W	2427.34	30100000	50700000	0.59	-0.761213
K.SPASESTSK.K	SPP41	YDR464W	892.414	47300000	33200000	1.43	0.516015
K.IVER[166.11]GPPYPPDLR[166.11].L	SPP41	YDR464W	1527.83	31400000	46700000	0.67	-0.577767
K.DIQESFR[166.11]EEK[136.11].L	SPP41	YDR464W	1297.63	43900000	32900000	1.33	0.411426
Q.IKPEVSVINLVQNLVNTK.L	SPP41	YDR464W	2007.17	34000000	28600000	1.19	0.250962
K.K[136.11]LSADATTAPEADGK[136.11].A	SPP41	YDR464W	1489.76	29800000	26200000	1.14	0.189034
R.SAGTEISSSESPDK[136.11].A	SPP41	YDR464W	1401.64	28900000	26300000	1.1	0.137504
K.K[136.11]YVSIANEAASVAR[166.11].K	SPP41	YDR464W	1495.81	23400000	24600000	0.95	-0.0740006
K.STLHSDAAQLTGNEPDSVNTTTGK[136.11]PK[136.11].L	SPP41	YDR464W	2684.32	26100000	21400000	1.22	0.286881
K.ANSESITYTFDIPSPEEVQSK[136.11]R[166.11].S	SPP41	YDR464W	2515.22	24100000	21000000	1.15	0.201634
K.ESNK[136.11]SQEAYEDDEFSR[166.11].L	SPP41	YDR464W	1950.82	24000000	20600000	1.17	0.226509
R.SAGTEISSSESPDKATPDPHSNSTIAGHTLK.G	SPP41	YDR464W	3121.48	22300000	19700000	1.13	0.176323
K.ASEEVTLTEDKTNGD.P	SPP41	YDR464W	1607.72	20200000	14800000	1.37	0.454176
K.IATDLNEDASLSDKKDGDEK.S	SPP41	YDR464W	2163.02	17900000	13600000	1.32	0.400538
D.PHSNSTIAGHTLK[136.11].G	SPP41	YDR464W	1369.72	15600000	12100000	1.28	0.356144
K.RLATIIQHAK.S	SPP41	YDR464W	1149.7	15700000	10400000	1.51	0.594549
R.WTPEELLK.R	SPP41	YDR464W	1014.54	14600000	10700000	1.36	0.443607
K.RAESVEPVENNVETAK.E	SPP41	YDR464W	1770.87	13700000	11300000	1.21	0.275007
K.YKDRLETTETQANNTK.L	SPP41	YDR464W	1910.93	13200000	10600000	1.25	0.321928
R.SAGTEISSSESPDK[136.11]ATPD.P	SPP41	YDR464W	1785.8	13800000	9220000	1.5	0.584963
K.RANAFFGEGESETK.S	SPP41	YDR464W	1541.71	6150000	15600000	0.39	-1.35845
R.AESVEPVENNVETAK[136.11].E	SPP41	YDR464W	1622.79	11600000	8790000	1.32	0.400538
R.HRLNDIEGSLSTIGLHK.S	SPP41	YDR464W	1889.01	11000000	8800000	1.25	0.321928
K.KRANAFFGEGESETK.S	SPP41	YDR464W	1669.81	8660000	8770000	0.99	-0.0144996
R.RWTPEELLKR.S	SPP41	YDR464W	1326.74	10300000	7020000	1.46	0.545968
R.HR[166.11]LNDIEGSLSTI.G	SPP41	YDR464W	1463.76	10500000	6750000	1.55	0.632268
R.KAVEPPRKPTADDIPLAMLQAFKPK.K	SPP41	YDR464W	2760.54	8670000	8550000	1.01	0.0143553
K.ETQSVQEIK[136.11]ENVGTK[136.11].A	SPP41	YDR464W	1704.89	9080000	8100000	1.12	0.163499
L.DVSLK[136.11]PLNEAK[136.11]PK[136.11].L	SPP41	YDR464W	1461.86	10000000	7070000	1.42	0.505891
K.ASEEVTLTEDK[136.11].T	SPP41	YDR464W	1228.59	9390000	7220000	1.3	0.378512
K.LSADATTAPEADGK[136.11]ANSESITYTFDIPSPEEVQSK[136.11]R[166.11].S	SPP41	YDR464W	3850.86	5990000	4290000	1.4	0.485427
K.LSADATTAPEADGK[136.11]ANSESITYTFDIPSPEEVQSK[136.11].R	SPP41	YDR464W	3684.75	5930000	2720000	2.18	1.12433
K.EK[136.11]IPFHPPWTIPSQPPFALPVAR[166.11].R	SPP41	YDR464W	2642.45	4370000	3800000	1.15	0.201634
K.SPASESTSK[136.11]K[136.11].K	SPP41	YDR464W	1036.54	4780000	3300000	1.45	0.536053
R.DASSVELTEVPSKPKKPSKTEVSLEK.K	SPP41	YDR464W	2812.51	3110000	4300000	0.72	-0.473931
R.K[136.11]PTADDIPLAMLQAFK[136.11]PK[136.11].K	SPP41	YDR464W	2007.13	5120000	2250000	2.27	1.18269
K.AFENELLSSAPTEEPSQEQSIGPVSSRK.A	SPP41	YDR464W	3016.46	4230000	3000000	1.41	0.495695
K.ANSESITYTFDIPSPEEVQSK.R	SPP41	YDR464W	2341.1	3970000	3040000	1.31	0.389567
R.ILPAILLPIINTLK.A	SPP41	YDR464W	1531.01	3330000	2540000	1.31	0.389567
R.KNSMQAAHSK.G	SPP41	YDR464W	1100.54	3460000	2390000	1.45	0.536053
K.ASEEVTLTEDKTNGDPKNEK.R	SPP41	YDR464W	2204.04	3660000	2130000	1.72	0.782409
K.IPIIFPLKRPQIKPEVSVI.N	SPP41	YDR464W	2186.36	2880000	2660000	1.08	0.111031
K.R[166.11]SQEAEK[136.11]PR[166.11].K	SPP41	YDR464W	1127.6	3230000	1720000	1.88	0.910733
K.QTVDIQDNSHTDNTNNEDVEAQALVEATLK.A	SPP41	YDR464W	3311.54	2800000	1680000	1.66	0.731183
L.PIFNTSR[166.11].V	SPP41	YDR464W	843.448	2560000	1730000	1.48	0.565597
K.RAESVEPVENNVETAKETQSVQEIK.E	SPP41	YDR464W	2813.4	2360000	1760000	1.34	0.422233
K.IATDLNEDASLSDK[136.11].K	SPP41	YDR464W	1498.72	2320000	1370000	1.69	0.757023
K.IATDLNEDASLSDK[136.11]K[136.11].D	SPP41	YDR464W	1634.83	1890000	1750000	1.08	0.111031
K.RPQIKPEVSVINLVQNLVNTK.L	SPP41	YDR464W	2388.39	1740000	1390000	1.25	0.321928
K.IPIIFPLKRPQIKPEVSVINLVQNLVNTK.L	SPP41	YDR464W	3309.99	1210000	1390000	0.87	-0.200913
K.NYQYEDENVKYLK.K	SPP41	YDR464W	1704.8	1540000	927000	1.67	0.739848
K.NSM[147.04]QAAHSK.G	SPP41	YDR464W	988.44	1290000	950000	1.36	0.443607
K.QSK[136.11]PTNNENTLDLSNILENLIHENDNAAIDTAK[136.11].Q	SPP41	YDR464W	3664.82	1450000	599000	2.41	1.26903
K.GVTTPIK[136.11]IEDSDANVPPVSIAVSTIEPSQDK[136.11]LELTK[136.11].R	SPP41	YDR464W	3815.05	678000	703000	0.96	-0.0588937
R.PQIKPEVSVINLVQNLVNTK.L	SPP41	YDR464W	2232.28	821000	437000	1.88	0.910733
R.AESVEPVENNVETAKETQSVQEIKENVGTK.A	SPP41	YDR464W	3285.62	713000	339000	2.1	1.07039
K.IEDSDANVPPVSIAVSTIEPSQDK[136.11]LELTK[136.11].R	SPP41	YDR464W	3110.62	308000	729000	0.42	-1.25154
R.ILADMVNQVVNTSLKETSTHTATQDNK.L	SPP41	YDR464W	2957.48	302000	310000	0.97	-0.0439433
Q.TVDIQDNSHTDNTNNEDVEAQALVEATLK[136.11].A	SPP41	YDR464W	3191.49	79100	330000	0.24	-2.05889
Q.IK[136.11]PEVSVINLVQNLVNTK[136.11]IPEIK[136.11].N	SPP41	YDR464W	2611.57	209000	160000	1.31	0.389567
K.IPEIK[136.11]NESVDLGSNITDILSSTITNILPEITATDVK[136.11].N	SPP41	YDR464W	3869.07	52000	54700	0.95	-0.0740006
K.SNTDVSFLK.Q	VPS72	YDR485C	1009.51	543000000	294000000	1.85	0.887525
R.ENTFENSSPAAQVVSQR.D	VPS72	YDR485C	1862.88	165000000	85700000	1.93	0.948601
K.NIITNEQK[136.11].L	VPS72	YDR485C	966.523	100000000	57300000	1.75	0.807355
K.EC[160.03]QYFDPR[166.11].T	VPS72	YDR485C	1123.46	42400000	27100000	1.56	0.641546
K.LIEQELR.D	VPS72	YDR485C	899.508	25600000	14300000	1.79	0.83996
R.IQDPISKEEGR.S	VPS72	YDR485C	1270.65	14100000	8950000	1.57	0.650765
K.IKTQPPTGVFLANGIR.K	VPS72	YDR485C	1710.98	12100000	6310000	1.91	0.933573
K.TEGIENLSHNVPQETK.S	VPS72	YDR485C	1794.87	10400000	5430000	1.92	0.941106
R.FKWFGFK.N	VPS72	YDR485C	958.506	8490000	4300000	1.98	0.9855
R.VNSDELKPTALPDVTLDAIANK.Q	VPS72	YDR485C	2323.23	7080000	2100000	3.38	1.75702
R.NFVTLYDFPNAPPNLK[136.11].D	VPS72	YDR485C	1856.96	4440000	2740000	1.62	0.695994
K.RIEETSTNDTVEGESSPDAAVSR.V	VPS72	YDR485C	2449.12	3570000	1560000	2.28	1.18903
R.NFVTLYDFPNAPPNLKDFNTNLFGDR.W	VPS72	YDR485C	3028.47	3060000	2060000	1.49	0.575312
R.IEETSTNDTVEGESSPDAAVSR.V	VPS72	YDR485C	2293.02	2670000	1580000	1.69	0.757023
R.WSYTNGLSATQRPQDM[147.04]K.T	VPS72	YDR485C	1997.93	2510000	1240000	2.02	1.01436
K.QVTFTDHPQVAIIDTEESPSKK.D	VPS72	YDR485C	2469.24	1590000	1210000	1.32	0.400538
K.SLDTNTEFIIQTR.S	VPS72	YDR485C	1536.78	797000	349000	2.29	1.19535
K.ITNVGEPIQNLHNEEIKDEM[147.04]VSALESR.E	VPS72	YDR485C	3080.51	1060000	0	999	9.96434
K.DTANVDESSAENSLSTQTYEGPEQLTSR.N	VPS72	YDR485C	3028.34	634000	204000	3.1	1.63227
K.FQPNETILQFLSTAWLM[147.04]TPAM[147.04]ELEDR.K	VPS72	YDR485C	3112.49	185000	108000	1.72	0.782409
K.LGETLGLGSTGK[136.11].V	GIN4	YDR507C	1139.63	48100000	332000000	0.14	-2.8365
R.VVSDSNDGYESLILPK[136.11].D	GIN4	YDR507C	1742.88	13000000	148000000	0.09	-3.47393
K.LLNHPNVLR[166.11].L	GIN4	YDR507C	1084.64	6450000	74900000	0.09	-3.47393
K.LSSDNIFSLR[166.11].S	GIN4	YDR507C	1160.61	5180000	71400000	0.07	-3.8365
K.LAEDDDWEYIEK[136.11].E	GIN4	YDR507C	1532.68	5910000	60200000	0.1	-3.32193
K.LR[166.11]EPGANAEK[136.11].T	GIN4	YDR507C	1101.59	7550000	54700000	0.14	-2.8365
K.NTAIGNGSFFR[166.11].K	GIN4	YDR507C	1192.59	3440000	38900000	0.09	-3.47393
K.MEYPSIIAPQR[166.11].L	GIN4	YDR507C	1313.67	1090000	41000000	0.03	-5.05889
R.ESLISVTSSR[166.11].K	GIN4	YDR507C	1087.57	4420000	34900000	0.13	-2.94342
R.DLK[136.11]PENLLLDHK[136.11].Y	GIN4	YDR507C	1449.82	539000	37400000	0.01	-6.64386
K.DSTATTAPVSDGR[166.11].L	GIN4	YDR507C	1286.6	1900000	34900000	0.05	-4.32193
R.LDPGIMFSSPTEEVSPVEPK[136.11].R	GIN4	YDR507C	2166.06	342000	33200000	0.01	-6.64386
R.LYDVGDSTIK[136.11]DK[136.11].S	GIN4	YDR507C	1368.71	14100000	16600000	0.85	-0.234465
K.IADFGM[147.04]AALETEGK[136.11].L	GIN4	YDR507C	1475.71	2620000	22500000	0.12	-3.05889
K.VVDDMEPPLNK[136.11].S	GIN4	YDR507C	1263.63	325000	23700000	0.01	-6.64386
R.FNGSNEAK[136.11].Q	GIN4	YDR507C	873.407	989000	22800000	0.04	-4.64386
K.SSDK[136.11]TM[147.04]ELYAK[136.11].L	GIN4	YDR507C	1303.63	2690000	14600000	0.18	-2.47393
K.LSTIVNQSSPTPASR[166.11].N	GIN4	YDR507C	1566.82	1210000	11900000	0.1	-3.32193
R.DILK[136.11]HPLLQK[136.11].Y	GIN4	YDR507C	1219.76	221000	11100000	0.02	-5.64386
K.FLGSSFNIDK[136.11]ELK[136.11].L	GIN4	YDR507C	1512.82	1820000	5890000	0.31	-1.68966
K.AVFNTGNVSGTSIVGSTTPDALPYGIER[166.11].E	GIN4	YDR507C	2832.42	422000	6940000	0.06	-4.05889
R.LSVLSMYSTK[136.11].E	GIN4	YDR507C	1135.6	1640000	5070000	0.32	-1.64386
K.ESFTNLVDILK[136.11].N	GIN4	YDR507C	1285.7	805000	5740000	0.14	-2.8365
K.TLYALLYR[166.11].F	GIN4	YDR507C	1021.58	477000	4700000	0.1	-3.32193
R.STLFEVNIYPR[166.11].G	GIN4	YDR507C	1347.71	164000	4310000	0.04	-4.64386
R.SISAPM[147.04]ENEEK[136.11].N	GIN4	YDR507C	1257.56	0	4260000	0.001	-9.96578
K.LSK[136.11]M[147.04]EYPSIIAPQR[166.11].L	GIN4	YDR507C	1665.89	0	3590000	0.001	-9.96578
R.EK[136.11]VVDDMEPPLNK[136.11].S	GIN4	YDR507C	1528.78	0	1680000	0.001	-9.96578
R.TSSNFATLIDEIFEYEK[136.11]YEQIR[166.11].K	GIN4	YDR507C	2713.32	162000	1310000	0.12	-3.05889
R.TSSNFATLIDEIFEYEK[136.11]YEQIR[166.11]K[136.11].E	GIN4	YDR507C	2849.43	0	1350000	0.001	-9.96578
K.QTDNLHLPILPPLNGDNELR[166.11]K[136.11].Q	GIN4	YDR507C	2414.3	0	205000	0.001	-9.96578
K.VSDGSSEIFFK.L	SMT3	YDR510W	1214.58	10100000000	8880000000	1.14	0.189034
R.LM[147.04]EAFAK[136.11].R	SMT3	YDR510W	832.424	3130000000	2680000000	1.17	0.226509
R.IQADQTPEDLDMEDNDIIEAHR[166.11]EQIGG.A	SMT3	YDR510W	3061.38	448000000	473000000	0.95	-0.0740006
R.R[166.11]LMEAFAK[136.11].R	SMT3	YDR510W	982.539	473000000	417000000	1.13	0.176323
R.FLYDGIR.L	SMT3	YDR510W	882.46	447000000	387000000	1.16	0.214125
R.LM[147.04]EAFAKR.Q	SMT3	YDR510W	980.511	300000000	267000000	1.12	0.163499
K.RQGKEM[147.04]DSLR.F	SMT3	YDR510W	1234.61	213000000	185000000	1.15	0.201634
L.K[136.11]VSDGSSEIFFK[136.11].L	SMT3	YDR510W	1358.71	91400000	11900000	7.71	2.94673
R.IQADQTPEDLDM[147.04]EDNDIIEAHR[166.11].E	SMT3	YDR510W	2593.15	44100000	39300000	1.12	0.163499
K.PEVKPEVKPETHINLK.V	SMT3	YDR510W	1857.04	9760000	8100000	1.21	0.275007
R.IQADQTPEDLDMEDNDIIEAHR[166.11]EQIG.G	SMT3	YDR510W	3004.36	2480000	1870000	1.32	0.400538
N.LK[136.11]VSDGSSEIFFK[136.11].L	SMT3	YDR510W	1471.79	1080000	1890000	0.57	-0.810966
D.SEVNQEAKPEVKPEVKPETHINLK.V	SMT3	YDR510W	2742.46	734000	213000	3.45	1.7866
R.IQADQTPEDLDM[147.04]EDNDIIEAHR[166.11]EQIGGA.T	SMT3	YDR510W	3148.41	0	707000	0.001	-9.96578
K.AGGNIVTDIEASSK[136.11].F	KRE28	YDR532C	1368.7	11700000	19300000	0.61	-0.713119
R.VNDLK[136.11]EEISNVQESK[136.11].L	KRE28	YDR532C	1746.9	869000	524000	1.66	0.731183
R.DLSNIYQQC[160.03]YK.Q	MMS21	YEL019C	1430.65	5080000	526000	9.67	3.27352
K.VAANLLR.F	MCM3	YEL032W	755.465	169000000	54400000	3.11	1.63691
K.AGIHTTLNAR.C	MCM3	YEL032W	1052.57	99300000	29500000	3.36	1.74846
K.GSFGAHALSPR.T	MCM3	YEL032W	1098.56	80500000	15600000	5.17	2.37016
K.NLENGSHLR.G	MCM3	YEL032W	1038.52	68500000	14000000	4.9	2.29278
R.QM[147.04]LTDFDIR.N	MCM3	YEL032W	1153.54	51300000	7060000	7.27	2.86196
R.DYTDATTTLTTR.L	MCM3	YEL032W	1357.64	33300000	11300000	2.95	1.56071
R.IPTPAIYPTEDTEGNK[136.11]LTTEYGYSTFIDHQR[166.11].L	MCM3	YEL032W	3574.72	22100000	8200000	2.69	1.42761
R.TLTAQHLNK.L	MCM3	YEL032W	1024.57	16800000	5430000	3.09	1.62761
K.SLGAGGM[147.04]NQSNSNTLIGFK[136.11].T	MCM3	YEL032W	1918.93	16400000	5420000	3.03	1.59932
R.RFQEFLDTFTSYR.D	MCM3	YEL032W	1708.82	16700000	4760000	3.52	1.81558
K.TLILGNTVYPLHAR.S	MCM3	YEL032W	1566.89	15900000	5350000	2.97	1.57046
K.ALTDLADSM[147.04]DDVPHPNASAVSSR[166.11].H	MCM3	YEL032W	2394.1	15200000	5570000	2.72	1.44361
K.NYTDLRNDDNTK.K	MCM3	YEL032W	1467.66	11600000	3960000	2.93	1.5509
K.AASSTSLNILPHR.L	MCM3	YEL032W	1365.74	11700000	3160000	3.69	1.88362
R.FQEFLDTFTSYR.D	MCM3	YEL032W	1552.72	11300000	3390000	3.33	1.73552
R.R[166.11]LEAGAMVLADR[166.11].G	MCM3	YEL032W	1320.71	8230000	2320000	3.55	1.82782
R.ITVQEMPEMAPAGQLPR.S	MCM3	YEL032W	1866.93	7000000	3450000	2.03	1.02148
R.VIPQLTQEAINVIVK[136.11].N	MCM3	YEL032W	1672	6930000	2410000	2.87	1.52105
R.FALLGEDIGNDIDEEESEYEEALSKR.S	MCM3	YEL032W	2970.36	6830000	2130000	3.21	1.68257
K.K[136.11]AASSTSLNILPHR[166.11].L	MCM3	YEL032W	1511.85	6610000	2120000	3.12	1.64155
R.VAIHEVM[147.04]EQQTVTIAK.A	MCM3	YEL032W	1811.95	6080000	1370000	4.45	2.15381
R.FVLNTASLAIATTGR.G	MCM3	YEL032W	1533.85	3880000	1250000	3.11	1.63691
M.EGSTGFDGDATTFFAPDAVFGDR[166.11].V	MCM3	YEL032W	2389.04	0	2890000	0.001	-9.96578
R.GSSGVGLTAAVTTDRETGER.R	MCM3	YEL032W	1962.96	2240000	619000	3.61	1.852
R.EHLHAPEEGSSGPLTEVGTPR.L	MCM3	YEL032W	2199.06	1140000	992000	1.15	0.201634
K.ERVIPQLTQEAINVIVK.N	MCM3	YEL032W	1949.13	1670000	261000	6.39	2.67582
R.GDINILM[147.04]VGDPSTAK.S	MCM3	YEL032W	1545.77	1600000	149000	10.7	3.41954
R.YLPPGYLEGEPVRER.L	MCM3	YEL032W	1773.9	1340000	0	999	9.96434
R.SFWSGILVEPAYFIPPAEK.A	MCM3	YEL032W	2150.11	635000	0	999	9.96434
R.NTPILDNPDYYSK[136.11].G	NUP157	YER105C	1546.74	0	906000	0.001	-9.96578
K.ISGLTSSEPLQLASEFVQDLSFR.D	NUP157	YER105C	2523.29	78600	150000	0.52	-0.943416
K.ILENSPILYR.R	SWI4	YER111C	1216.68	4010000	2860000	1.4	0.485427
K.IVFDPNTR[166.11].Q	SPT15	YER148W	970.511	415000000	302000000	1.37	0.454176
K.TTALIFASGK.M	SPT15	YER148W	1007.57	194000000	144000000	1.34	0.422233
R.FAAVIM[147.04]R.L	SPT15	YER148W	822.442	97500000	66200000	1.47	0.555816
K.EANK[136.11]IVFDPNTR[166.11].Q	SPT15	YER148W	1420.74	48900000	38600000	1.27	0.344828
K.IQNIVGSC[160.03]DVK.F	SPT15	YER148W	1231.62	25100000	20200000	1.24	0.31034
R.DGTK[136.11]PATTFQSEEDIK[136.11]R[166.11].A	SPT15	YER148W	1947.97	24100000	19100000	1.26	0.333424
K.RFAAVIMR.L	SPT15	YER148W	962.548	24300000	18900000	1.29	0.367371
K.IQNIVGSC[160.03]DVKFPIR.L	SPT15	YER148W	1744.93	14100000	12000000	1.17	0.226509
R.LEGLAFSHGTFSSYEPELFPGLIYR[166.11].M	SPT15	YER148W	2839.41	5700000	4940000	1.15	0.201634
R.AAPESEK[136.11]DTSATSGIVPTLQNIVATVTLGC[160.03]R[166.11].L	SPT15	YER148W	3203.65	3810000	3240000	1.17	0.226509
K.YLTEGGSILEEK.L	SMC1	YFL008W	1337.67	498000000	124000000	4.01	2.0036
K.SDALVGVYR.Q	SMC1	YFL008W	978.513	263000000	69700000	3.77	1.91456
K.SLEEQEYAIEMK.L	SMC1	YFL008W	1468.68	266000000	52900000	5.02	2.32769
K.TFDYVSDHLDAIYR.E	SMC1	YFL008W	1713.8	163000000	45500000	3.57	1.83592
R.GKLVTIEGALIHK.A	SMC1	YFL008W	1377.83	134000000	73200000	1.84	0.879706
K.IAVLNNDK[136.11]R[166.11].E	SMC1	YFL008W	1059.62	133000000	45900000	2.89	1.53107
K.IDDLSANQR.E	SMC1	YFL008W	1030.5	147000000	30200000	4.88	2.28688
K.LDTQLNDLR.V	SMC1	YFL008W	1086.57	91900000	84500000	1.09	0.124328
K.GLVHDLC[160.03]HPK.K	SMC1	YFL008W	1174.59	104000000	26600000	3.91	1.96717
K.LQFETDR.L	SMC1	YFL008W	907.44	94200000	15000000	6.26	2.64616
K.LLIQIDELSNGQR.S	SMC1	YFL008W	1497.82	73400000	15300000	4.8	2.26303
R.EVENSVSLLNSDIANLR.T	SMC1	YFL008W	1871.96	33300000	43800000	0.76	-0.395929
K.DLENAQVEMK.S	SMC1	YFL008W	1175.55	50800000	21400000	2.37	1.24489
R.SKEAFEEEIKQSAR.N	SMC1	YFL008W	1650.82	54000000	13300000	4.06	2.02148
K.LSALNSEISSLK.G	SMC1	YFL008W	1260.69	32600000	21800000	1.49	0.575312
M.GRLVGLELSNFK.S	SMC1	YFL008W	1331.76	38000000	10600000	3.6	1.848
K.YHNDLIEKEIQPK.L	SMC1	YFL008W	1625.84	34900000	9180000	3.81	1.92979
K.KLDDLENTKDNLVK.E	SMC1	YFL008W	1643.87	34000000	6880000	4.93	2.30159
R.LVGLELSNFK[136.11].S	SMC1	YFL008W	1126.65	28000000	6380000	4.38	2.13093
K.SKLDYIFKDK.E	SMC1	YFL008W	1255.68	19900000	10100000	1.98	0.9855
K.SNM[147.04]M[147.04]DAISFVLGVR.S	SMC1	YFL008W	1570.75	28100000	1010000	27.86	4.80012
K.VGFGESNFTSIIGPNGSGK.S	SMC1	YFL008W	1866.91	22800000	5050000	4.51	2.17313
R.DGIKEDIEKFDLER.V	SMC1	YFL008W	1705.85	19000000	6790000	2.8	1.48543
R.YDEAEGRFEVINNETEQLKAEEK.K	SMC1	YFL008W	2740.28	20000000	4980000	4.03	2.01078
K.NFLVFQGDVEQIAAQSPVELSR.M	SMC1	YFL008W	2446.25	16000000	3920000	4.08	2.02857
K.YGLAVSTILGK.N	SMC1	YFL008W	1120.65	13700000	3530000	3.89	1.95977
K.KLQSDIESANNQEYDLNFK.L	SMC1	YFL008W	2255.07	13300000	3070000	4.35	2.12102
K.LVTIEGALIHK[136.11].A	SMC1	YFL008W	1200.73	12700000	2900000	4.37	2.12763
K.LEEHKNHLDELQKK.F	SMC1	YFL008W	1759.92	11700000	2720000	4.31	2.10769
R.FKDM[147.04]EYLSGGEK.T	SMC1	YFL008W	1418.64	11100000	2270000	4.91	2.29572
K.LQSDIESANNQEYDLNFK.L	SMC1	YFL008W	2126.98	10100000	2280000	4.44	2.15056
R.HRNPDLQFIVISLK.N	SMC1	YFL008W	1678.95	7820000	2020000	3.88	1.95606
K.QSELNSSEDILEDM[147.04]NSNLQVLKR.E	SMC1	YFL008W	2677.29	2030000	7380000	0.28	-1.8365
K.AMQYVC[160.03]GDSIIC[160.03]NTLNIAK.D	SMC1	YFL008W	2170.02	7380000	1510000	4.89	2.28983
K.YHATPPLKR.F	SMC1	YFL008W	1081.6	6930000	0	999	9.96434
K.AQKDLENAQVEMK.S	SMC1	YFL008W	1502.74	3520000	2180000	1.62	0.695994
K.EYENHSGELM[147.04]R.Q	SMC1	YFL008W	1379.58	3580000	853000	4.2	2.07039
R.ELTKNPNSNVELAGGNASLTIEDEDEPFNAGIK.Y	SMC1	YFL008W	3485.68	3720000	628000	5.92	2.5656
R.FEVINNETEQLKAEEK.K	SMC1	YFL008W	1919.95	3600000	642000	5.62	2.49057
R.SNILK[136.11]DLIYR[166.11].G	SMC1	YFL008W	1251.73	2800000	804000	3.49	1.80323
K.AGLM[147.04]TGGISGDANNR.W	SMC1	YFL008W	1448.67	1470000	1870000	0.78	-0.358454
K.NFDSVIVENLTVAQEC[160.03]IAFLKK.Q	SMC1	YFL008W	2537.32	2420000	640000	3.79	1.9222
R.AREVENSVSLLNSDIANLR.T	SMC1	YFL008W	2099.1	1650000	514000	3.21	1.68257
R.M[147.04]FEEVSGSIQYK.K	SMC1	YFL008W	1432.65	2020000	0	999	9.96434
K.NPNSNVELAGGNASLTIEDEDEPFNAGIK.Y	SMC1	YFL008W	3014.41	871000	68900	12.65	3.66107
R.NPDLQFIVISLK.N	SMC1	YFL008W	1385.79	856000	64600	13.25	3.72792
R.GVLNDENSDDYDNEGAASSNPQSAYVK.A	SMC1	YFL008W	2858.21	461000	221000	2.08	1.05658
K.IHEVEEILNELQPNAR.A	SMC1	YFL008W	1902.98	565000	115000	4.91	2.29572
K.AGLM[147.04]TGGISGDANNRWDKEEYQSLM[147.04]SLK.D	SMC1	YFL008W	3102.44	528000	122000	4.31	2.10769
K.FQALWQLYHLEQQKEELTDKLSALNSEISSLK.G	SMC1	YFL008W	3788.96	515000	0	999	9.96434
R.FFNGLEDGAPAGK.F	IES1	YFL013C	1321.63	46000000	35000000	1.31	0.389567
K.LISLDLNK.H	IES1	YFL013C	914.544	24500000	20900000	1.17	0.226509
K.TQEEFLADLKK.S	IES1	YFL013C	1320.69	16600000	9480000	1.75	0.807355
R.SYDTDPEDELEFGANQR[166.11].L	IES1	YFL013C	1994.84	13400000	11600000	1.16	0.214125
K.YNSSATVNKVDK.L	IES1	YFL013C	1324.66	11600000	11500000	1.02	0.0285692
R.SLLTPTPILESSSPMTLNR.K	IES1	YFL013C	2056.09	7050000	7230000	0.97	-0.0439433
K.FKDNLLGFETDFMK.N	IES1	YFL013C	1703.82	7080000	5570000	1.27	0.344828
R.AEIDDEEATAMFK[136.11]LE.-	IES1	YFL013C	1718.78	5580000	3890000	1.44	0.526069
K.AAYATTLFDILDYSKYEPK.D	IES1	YFL013C	2208.1	2380000	2010000	1.18	0.238787
K.NLPWGNEQLSLM[147.04]ETYK.K	IES1	YFL013C	1937.92	1110000	711000	1.56	0.641546
R.AEIDDEEATAMFK[136.11].L	IES1	YFL013C	1476.65	582000	1100000	0.53	-0.915936
K.IFNEFEDIPVASVLGIR.G	IES1	YFL013C	1918.02	135000	110000	1.23	0.298658
K.AAYATTLFDILDYSK.Y	IES1	YFL013C	1690.85	104000	77800	1.33	0.411426
R.TTSAAGGIR.K	CDC14	YFR028C	832.44	606000000	339000000	1.79	0.83996
R.VAQNNIEGELR.D	CDC14	YFR028C	1241.64	117000000	67400000	1.74	0.799087
K.NFVGAAETIIK[136.11]R[166.11].G	CDC14	YFR028C	1335.76	71900000	46700000	1.54	0.62293
K.SSHLNQPFK.S	CDC14	YFR028C	1056.54	113000000	0	999	9.96434
K.NFVGAAETIIK[136.11].R	CDC14	YFR028C	1169.65	64600000	37500000	1.72	0.782409
K.SSAVPQTSPGQPR[166.11].K	CDC14	YFR028C	1320.67	64500000	30500000	2.11	1.07724
R.R[166.11]TTSAAGGIR[166.11].K	CDC14	YFR028C	1008.56	52900000	25200000	2.1	1.07039
R.ISLKPSEAIGGLYPLISLEEYR.L	CDC14	YFR028C	2447.33	43900000	27100000	1.62	0.695994
R.LNSHLYNK[136.11]K[136.11].H	CDC14	YFR028C	1131.64	40000000	22000000	1.82	0.863938
K.SVLNFFANNNVQLVVR.L	CDC14	YFR028C	1832.99	29400000	15700000	1.88	0.910733
R.FAVIFHEILNDPENANK.A	CDC14	YFR028C	1969.99	15700000	9010000	1.74	0.799087
R.MEDNEPSATNINNAADDTILR.Q	CDC14	YFR028C	2303.03	13400000	9280000	1.44	0.526069
R.NSSQPSTANNGSNSFK.S	CDC14	YFR028C	1638.72	12900000	6580000	1.95	0.963474
K.HFEDIGIQHLDLIFEDGTC[160.03]PDLSIVK.N	CDC14	YFR028C	3010.47	12000000	6050000	1.99	0.992768
K.GLIDLHSFNLESYEK[136.11].Y	CDC14	YFR028C	1771.89	11000000	5160000	2.13	1.09085
R.VAQNNIEGELR[166.11]DLTM[147.04]TPPSNGHGALSAR[166.11].N	CDC14	YFR028C	2983.47	7680000	3600000	2.13	1.09085
R.DLTM[147.04]TPPSNGHGALSAR.N	CDC14	YFR028C	1739.83	5370000	2320000	2.32	1.21412
R.SVYLDNTIEFLR.G	CDC14	YFR028C	1468.76	2130000	571000	3.72	1.8953
R.TGC[160.03]LIGAHLIYTYGFTANEC[160.03]IGFLR[166.11].F	CDC14	YFR028C	2856.4	1830000	793000	2.31	1.20789
R.NLDANPSSQIIAR.N	SMC2	YFR031C	1397.73	369000000	88900000	4.15	2.05311
K.ELLTIEPK[136.11].L	SMC2	YFR031C	949.558	287000000	72300000	3.97	1.98914
R.LVEYGFDPSR[166.11].L	SMC2	YFR031C	1191.58	283000000	74900000	3.78	1.91839
K.ALESEIASSSAK[136.11].L	SMC2	YFR031C	1199.61	195000000	155000000	1.25	0.321928
K.SSELELQK.L	SMC2	YFR031C	932.481	192000000	44700000	4.3	2.10434
R.TLLTEEIEPK[136.11].L	SMC2	YFR031C	1179.65	170000000	38200000	4.44	2.15056
R.QVVLGGTSK[136.11].Y	SMC2	YFR031C	895.522	117000000	30300000	3.88	1.95606
R.IVVSYEYYNIK[136.11].H	SMC2	YFR031C	1397.73	98800000	24300000	4.07	2.02503
-.M[147.04]KVEELIIDGFK.S	SMC2	YFR031C	1436.76	84300000	17100000	4.92	2.29866
K.ESLIELSGGQR.S	SMC2	YFR031C	1187.61	79300000	18900000	4.21	2.07382
K.SIESLK[136.11]LENSDLEGK[136.11].L	SMC2	YFR031C	1676.88	69300000	17800000	3.89	1.95977
R.ASSLQDLIYK.R	SMC2	YFR031C	1136.61	65700000	15100000	4.37	2.12763
R.DIGEC[160.03]ENEIK.T	SMC2	YFR031C	1205.52	51400000	13300000	3.88	1.95606
K.IRGVEDDLVTVQTELNEEK.K	SMC2	YFR031C	2186.11	19500000	44500000	0.44	-1.18442
R.NTSESLLVDIQK.Y	SMC2	YFR031C	1345.71	48800000	10200000	4.76	2.25096
R.YATALQTC[160.03]AGGR.L	SMC2	YFR031C	1267.6	58100000	525000	110.52	6.78816
K.SAYANTEKDYK.M	SMC2	YFR031C	1288.59	45100000	12500000	3.62	1.85599
K.IYTRPISSQVLDLAK.K	SMC2	YFR031C	1702.96	42600000	9600000	4.43	2.14731
R.QKHEFLEDFDLVR.N	SMC2	YFR031C	1674.84	31600000	15300000	2.07	1.04963
K.AKTELNEVSLAIKK.S	SMC2	YFR031C	1542.9	37000000	9020000	4.11	2.03914
K.LKEATKDNELNVK.H	SMC2	YFR031C	1500.81	38000000	4400000	8.63	3.10936
K.SHYYQTC[160.03]K.N	SMC2	YFR031C	1085.46	30300000	7410000	4.1	2.03562
K.ELEEQESESER.K	SMC2	YFR031C	1363.57	32000000	5560000	5.76	2.52607
K.VLNM[147.04]K[136.11]PSEILSLIEEAAGTK[136.11].M	SMC2	YFR031C	2174.18	28700000	7490000	3.83	1.93734
K.TLLHNHLK.S	SMC2	YFR031C	974.566	27700000	6320000	4.38	2.13093
R.TRFQDGTSVVSIM.-	SMC2	YFR031C	1439.71	24500000	8060000	3.04	1.60407
R.FKGSQFIVVSLK.E	SMC2	YFR031C	1351.79	25700000	6080000	4.22	2.07724
R.MFLEFQSTQTDLEKTER.L	SMC2	YFR031C	2102	24700000	6940000	3.56	1.83188
K.DVTQGLEVK.V	SMC2	YFR031C	987.524	27500000	3700000	7.43	2.89336
R.GVEDDLVTVQTELNEEK.K	SMC2	YFR031C	1916.92	23200000	7110000	3.27	1.70929
K.SNTNNMEK.L	SMC2	YFR031C	936.397	25200000	4920000	5.13	2.35896
R.LFNVVVQDSQTATQLLER[166.11].G	SMC2	YFR031C	2070.1	21600000	5620000	3.84	1.94111
K.VENLNDTTEK.S	SMC2	YFR031C	1161.55	22700000	3580000	6.35	2.66676
K.TSEEIDSLNEDVEEIKLQK.E	SMC2	YFR031C	2218.09	19900000	5590000	3.56	1.83188
R.KRVTIIPLDK.L	SMC2	YFR031C	1181.75	20900000	3330000	6.27	2.64847
K.LENK[136.11]ENGLLNEISR[166.11].L	SMC2	YFR031C	1645.88	18100000	3290000	5.49	2.45681
K.QNEGIDLDTYR.E	SMC2	YFR031C	1322.61	16900000	4250000	3.99	1.99639
R.ARLVEYGFDPSR.L	SMC2	YFR031C	1408.71	18700000	2040000	9.19	3.20006
K.GSQFIVVSLK.E	SMC2	YFR031C	1076.62	16200000	4480000	3.62	1.85599
R.TVITDWDPQFNAITGLNGSGK[136.11].S	SMC2	YFR031C	2241.12	11900000	3100000	3.83	1.93734
K.AKTELNEVSLAIK.K	SMC2	YFR031C	1414.8	11900000	2870000	4.14	2.04963
K.RKEELVSTLTTGISSTGAADGGYNAQLAK.A	SMC2	YFR031C	2937.5	12300000	2030000	6.05	2.59694
R.NIVKQNEGIDLDTYRER.S	SMC2	YFR031C	2062.04	12100000	1900000	6.37	2.67129
K.AMEFIFGNSLIC[160.03]EDPETAKK.L	SMC2	YFR031C	2299.09	11200000	2480000	4.51	2.17313
K.QIETIQADLNHVTEELQTQYATSQK[136.11].T	SMC2	YFR031C	2895.43	9850000	2720000	3.62	1.85599
R.TLLTEEIEPKLEK.L	SMC2	YFR031C	1541.86	9030000	1320000	6.82	2.76977
K.KTSEEIDSLNEDVEEIKLQK.E	SMC2	YFR031C	2346.18	8070000	2200000	3.67	1.87578
K.LVPC[160.03]EGKDVTQGLEVK.V	SMC2	YFR031C	1770.92	5830000	2350000	2.48	1.31034
K.IYTRPISSQVLDLAKK.L	SMC2	YFR031C	1831.06	6490000	1630000	3.98	1.99277
R.SITLQGDVYDPEGTLSGGSR.N	SMC2	YFR031C	2050.98	6000000	1920000	3.13	1.64616
K.ASVTIVFDNTDK.S	SMC2	YFR031C	1308.66	6730000	775000	8.67	3.11603
R.DIGEC[160.03]ENEIKTK.Q	SMC2	YFR031C	1434.67	5150000	1920000	2.68	1.42223
R.LM[147.04]DIDDELNELETLIKK.K	SMC2	YFR031C	2047.04	4130000	1090000	3.78	1.91839
K.TIQSDLNLSLHKLDLAK.R	SMC2	YFR031C	1908.07	4640000	537000	8.65	3.1127
K.TIQSDLNLSLHK.L	SMC2	YFR031C	1367.74	3620000	812000	4.46	2.15704
K.SNSPIGFTNSPQISVTR[166.11].Q	SMC2	YFR031C	1813.92	3350000	659000	5.08	2.34483
K.KTSEEIDSLNEDVEEIK.L	SMC2	YFR031C	1976.94	2870000	420000	6.83	2.77189
R.LM[147.04]DIDDELNELETLIK.K	SMC2	YFR031C	1918.94	2590000	494000	5.25	2.39232
K.AM[147.04]EFIFGNSLIC[160.03]EDPETAK.K	SMC2	YFR031C	2186.99	2540000	223000	11.4	3.51096
R.NTSESLLVDIQKYNQIQK.Q	SMC2	YFR031C	2120.11	2170000	516000	4.21	2.07382
R.KEELVSTLTTGISSTGAADGGYNAQLAK.A	SMC2	YFR031C	2781.4	1680000	300000	5.6	2.48543
K.HEFLEDFDLVR.N	SMC2	YFR031C	1418.68	1300000	487000	2.67	1.41684
K.LLAKELEEQESESER.K	SMC2	YFR031C	1788.87	1390000	101000	13.77	3.78346
K.VTLDFGNIFADLLPNSFAK.L	SMC2	YFR031C	2081.08	757000	116000	6.54	2.70929
K.SNILDAIC[160.03]FVLGIASM[147.04]STVR[166.11].A	SMC2	YFR031C	2192.12	438000	137000	3.2	1.67807
R.APQQSVLQLFQSVQLNINNPNFLIMQGK.L	SMC2	YFR031C	3168.68	507000	37900	13.38	3.74201
R.EVVGSTLNGK[136.11].G	RSC8	YFR037C	1010.55	203000000	149000000	1.36	0.443607
R.NFIINTYR.L	RSC8	YFR037C	1039.55	126000000	92700000	1.36	0.443607
K.SLEELNVSK.K	RSC8	YFR037C	1017.53	129000000	86700000	1.49	0.575312
K.LQPQVYK[136.11]PWSL.-	RSC8	YFR037C	1365.75	86400000	48900000	1.77	0.823749
R.VEDC[160.03]IEK.F	RSC8	YFR037C	891.401	75600000	40900000	1.85	0.887525
K.SLEELNVSK[136.11]K[136.11].L	RSC8	YFR037C	1161.66	65100000	48600000	1.34	0.422233
R.SNPDFFNDSSR.F	RSC8	YFR037C	1284.54	52800000	40600000	1.3	0.378512
K.YIEESQAIIQELVK[136.11].L	RSC8	YFR037C	1669.9	49900000	37500000	1.33	0.411426
K.VYIC[160.03]HTC[160.03]GNESINVR.Y	RSC8	YFR037C	1820.83	49100000	37000000	1.33	0.411426
K.INYEQEAQK[136.11]LEEK[136.11].A	RSC8	YFR037C	1636.83	27900000	23100000	1.21	0.275007
K.LC[160.03]DLETQLEM[147.04]EK[136.11].L	RSC8	YFR037C	1531.7	26300000	18000000	1.46	0.545968
K.K[136.11]INYEQEAQK[136.11]LEEK[136.11].A	RSC8	YFR037C	1772.94	24500000	17500000	1.4	0.485427
K.LTM[147.04]EKLESK.F	RSC8	YFR037C	1093.57	21100000	14100000	1.5	0.584963
K.IHEIEKR.S	RSC8	YFR037C	923.519	22200000	12600000	1.76	0.815575
R.NVAM[147.04]DVASIVK.L	RSC8	YFR037C	1161.61	17700000	14400000	1.23	0.298658
K.LC[160.03]DLETQLEMEKLK.Y	RSC8	YFR037C	1748.87	15000000	11800000	1.28	0.356144
K.NVYDSAQDFNALQDESR.N	RSC8	YFR037C	1970.86	10600000	15600000	0.68	-0.556393
R.VGK[136.11]EGEEVGEGDSIAK[136.11].L	RSC8	YFR037C	1618.8	11900000	12900000	0.92	-0.120294
K.R[166.11]VEDC[160.03]IEK[136.11].F	RSC8	YFR037C	1065.52	10600000	10100000	1.05	0.0703893
K.KEFPVNLTIKK.N	RSC8	YFR037C	1315.79	11500000	9080000	1.27	0.344828
K.LMEC[160.03]VNDAVQTLLQGDDK[136.11]LGK[136.11].V	RSC8	YFR037C	2362.18	10700000	7680000	1.4	0.485427
K.RVGKEGEEVGEGDSIAK.L	RSC8	YFR037C	1758.87	11200000	7030000	1.59	0.669027
K.KNVYDSAQDFNALQDESR.N	RSC8	YFR037C	2098.96	7350000	6800000	1.08	0.111031
K.EFPVNLTIK.K	RSC8	YFR037C	1059.6	5760000	3920000	1.47	0.555816
K.FLSLPIEDNYIR.E	RSC8	YFR037C	1478.78	5030000	3570000	1.41	0.495695
K.WGLINYQIDPR.T	RSC8	YFR037C	1373.71	4970000	3390000	1.46	0.545968
K.FLSLPIEDNYIREVVGSTLNGK.G	RSC8	YFR037C	2463.3	3090000	4900000	0.63	-0.666576
R.EISEK[136.11]YIEESQAIIQELVK[136.11].L	RSC8	YFR037C	2264.21	4070000	2880000	1.41	0.495695
K.QTHPVIIPSFASWFDISK.L	RSC8	YFR037C	2072.07	3520000	2530000	1.39	0.475085
R.LSPYEYLTITAVR[166.11].R	RSC8	YFR037C	1534.83	941000	803000	1.17	0.226509
K.LTDNNIGNETQPDYTSLSQTVFAK[136.11].L	CNN1	YFR046C	2663.28	2010000	1390000	1.44	0.526069
R.NLIDELAYEESQPEENELLR.S	CNN1	YFR046C	2403.14	1940000	1030000	1.89	0.918386
R.SSIKPLQIMDLK.H	CNN1	YFR046C	1371.78	705000	512000	1.38	0.464668
R.SFLQDLSQVLAR.K	CNN1	YFR046C	1375.75	259000	236000	1.1	0.137504
K.FEAAASYLANATK[136.11].L	SGF73	YGL066W	1363.69	69000000	53100000	1.3	0.378512
R.SKPYDVLLADYHR.E	SGF73	YGL066W	1575.8	24600000	20600000	1.2	0.263034
K.YFNPNAQLIEDPLDKPIQYR.V	SGF73	YGL066W	2433.23	26400000	13600000	1.94	0.956057
R.IEVGIGNSVNPYNGR.L	SGF73	YGL066W	1587.8	4650000	6040000	0.77	-0.37707
K.VIEEYSLSQGSGPSNDSWK.S	SGF73	YGL066W	2081.95	5500000	4120000	1.33	0.411426
K.SQDTGLTPLEIQSQQQK.L	SGF73	YGL066W	1899.95	4790000	3410000	1.4	0.485427
R.SFPLPLESTVLSSVR.Y	SGF73	YGL066W	1630.89	1370000	1050000	1.3	0.378512
R.TPQPINHLTNQNLNPK.Q	SGF73	YGL066W	1827.96	925000	706000	1.31	0.389567
R.LNELQLENVSVSR.E	MAD1	YGL086W	1499.79	135000000	187000000	0.72	-0.473931
K.LLNDEM[147.04]ALER.N	MAD1	YGL086W	1218.59	116000000	158000000	0.73	-0.454032
K.SLSFEEC[160.03]R[166.11].L	MAD1	YGL086W	1036.45	61500000	91200000	0.67	-0.577767
K.LNTLQNEYEIEK[136.11].L	MAD1	YGL086W	1500.76	59800000	76800000	0.78	-0.358454
K.MIQDQVQYTK.E	MAD1	YGL086W	1252.61	50900000	72400000	0.7	-0.514573
K.YLIADLNENTLK.S	MAD1	YGL086W	1405.75	50800000	72000000	0.71	-0.494109
K.YLYESNDKLEQELK.S	MAD1	YGL086W	1770.87	52000000	69000000	0.75	-0.415037
K.LNDQLLSNSNDVETQR[166.11].K	MAD1	YGL086W	1854.89	44600000	60500000	0.74	-0.434403
K.AQTTIQLLQEK.L	MAD1	YGL086W	1271.71	42600000	60000000	0.71	-0.494109
R.TTLQNK[136.11]DLEMETLR[166.11].Q	MAD1	YGL086W	1708.88	37400000	61700000	0.61	-0.713119
K.YKATIDELEK.A	MAD1	YGL086W	1208.63	36000000	62300000	0.58	-0.785875
R.DGPFIK[136.11]DQFIK[136.11]K[136.11].N	MAD1	YGL086W	1458.83	0	89600000	0.001	-9.96578
K.LSQLHVLESQYENLQLENIDLK[136.11].S	MAD1	YGL086W	2633.38	27700000	42700000	0.65	-0.621488
R.DGPFIKDQFIK.K	MAD1	YGL086W	1306.69	29200000	34500000	0.85	-0.234465
K.DLEMETLR.Q	MAD1	YGL086W	1005.48	24000000	32300000	0.74	-0.434403
K.LLLLEK[136.11]ENADLLNELK[136.11]K[136.11].N	MAD1	YGL086W	2019.2	20000000	27600000	0.72	-0.473931
R.KLTSDQIGLNYSQR.L	MAD1	YGL086W	1621.84	15800000	25200000	0.63	-0.666576
K.LNTLQNEYEIEKLQLQK.Q	MAD1	YGL086W	2103.12	15900000	22500000	0.71	-0.494109
K.LTSDQIGLNYSQR[166.11].L	MAD1	YGL086W	1503.76	13300000	18800000	0.71	-0.494109
K.QSQDTSTFWK.L	MAD1	YGL086W	1226.56	13100000	15500000	0.84	-0.251539
K.RLNHELEQQK.S	MAD1	YGL086W	1293.68	11000000	14600000	0.75	-0.415037
K.K[136.11]LNDQLLSNSNDVETQR[166.11].K	MAD1	YGL086W	1991	8170000	16200000	0.5	-1
K.NYENNIVNLK.R	MAD1	YGL086W	1219.62	21500000	0	999	9.96434
K.NKTEDLTNELKK.L	MAD1	YGL086W	1431.76	7220000	12300000	0.59	-0.761213
K.NVNEDMNNLIDTYK[136.11].N	MAD1	YGL086W	1689.78	3530000	13100000	0.27	-1.88897
K.EC[160.03]LILTDMNDK[136.11]LR[166.11].L	MAD1	YGL086W	1637.82	5480000	8890000	0.62	-0.68966
R.NQILDLNKNYENNIVNLKR.L	MAD1	YGL086W	2314.24	5510000	8160000	0.68	-0.556393
K.LNDQLLSNSNDVETQRK.K	MAD1	YGL086W	1972.98	5170000	7720000	0.67	-0.577767
K.MINSHPNYSTEEFNELTEMNK.M	MAD1	YGL086W	2527.1	5210000	7070000	0.74	-0.434403
K.NNPAVETVPISVYDSLNFELK[136.11].Q	MAD1	YGL086W	2356.2	4210000	6100000	0.69	-0.535332
K.VTNQC[160.03]DHFK[136.11]LEAESSHSLLMK[136.11].Y	MAD1	YGL086W	2489.2	5010000	5120000	0.98	-0.0291463
R.LLR[166.11]EQLDGLYSAQNNALLEVENSETHASNK[136.11].N	MAD1	YGL086W	3373.69	3690000	6390000	0.58	-0.785875
R.EQLDGLYSAQNNALLEVENSETHASNK[136.11].N	MAD1	YGL086W	2981.41	3980000	5700000	0.7	-0.514573
R.NQILDLNKNYENNIVNLK.R	MAD1	YGL086W	2158.14	3630000	5780000	0.63	-0.666576
K.AQTTIQLLQEKLEK.L	MAD1	YGL086W	1641.93	1550000	3090000	0.5	-1
K.LEAESSHSLLM[147.04]K[136.11].Y	MAD1	YGL086W	1367.68	1290000	3160000	0.41	-1.2863
K.ELELANMQQANELK[136.11].K	MAD1	YGL086W	1637.82	2050000	2340000	0.88	-0.184425
K.EC[160.03]LILTDM[147.04]NDK[136.11].L	MAD1	YGL086W	1374.62	1460000	1910000	0.76	-0.395929
K.ELELANMQQANELKK.L	MAD1	YGL086W	1757.9	1160000	1760000	0.66	-0.599462
K.ALNDTK[136.11]YLYESNDK[136.11]LEQELK[136.11].S	MAD1	YGL086W	2437.24	503000	1170000	0.43	-1.21759
K.LLELPLGQPEK[136.11].A	NUP145	YGL092W	1243.73	6060000	5650000	1.07	0.0976108
R.LLLSNNPVQNNELK[136.11].T	NUP145	YGL092W	1602.88	3200000	2950000	1.08	0.111031
K.LIDDLDK[136.11]K[136.11].V	SPC105	YGL093W	974.562	155000000	236000000	0.66	-0.599462
K.ISSQEEPLVTSTQIDDAR[166.11]TEEK[136.11].T	SPC105	YGL093W	2493.22	166000000	210000000	0.79	-0.340075
K.ISGVLPSFTK.S	SPC105	YGL093W	1047.6	155000000	206000000	0.75	-0.415037
K.K[136.11]SNDILTLR[166.11].S	SPC105	YGL093W	1076.63	111000000	153000000	0.72	-0.473931
K.SNDILTLR[166.11].S	SPC105	YGL093W	940.522	110000000	141000000	0.78	-0.358454
K.EVLDGSNTTSR[166.11].L	SPC105	YGL093W	1187.57	99500000	133000000	0.75	-0.415037
R.INTSNLQSMVK[136.11].R	SPC105	YGL093W	1241.65	79400000	112000000	0.71	-0.494109
K.SSDYSVER.S	SPC105	YGL093W	941.409	77600000	108000000	0.72	-0.473931
R.SEVASIDK[136.11]K[136.11].L	SPC105	YGL093W	991.552	43700000	58800000	0.74	-0.434403
R.KLDTVSDYAASVTTPVKEAK.D	SPC105	YGL093W	2122.12	33900000	64400000	0.53	-0.915936
R.SNDKSDLSK.S	SPC105	YGL093W	992.477	38500000	59800000	0.64	-0.643856
K.TRLPEIDKEGQSGIALPTQDYTLR.E	SPC105	YGL093W	2700.41	32200000	57800000	0.56	-0.836501
K.VNFPLNSFNFVENQR.L	SPC105	YGL093W	1823.9	34200000	46600000	0.73	-0.454032
R.EFINEVGVGFLDTK.L	SPC105	YGL093W	1566.79	29800000	36800000	0.81	-0.304006
K.LNEEVEK[136.11]VNSIR[166.11].G	SPC105	YGL093W	1446.78	21200000	31100000	0.68	-0.556393
R.VSFAPDVTLHSFTFVPEQNNEIKEPR.R	SPC105	YGL093W	3000.5	18000000	28500000	0.63	-0.666576
R.KLNEAIKEEIR.S	SPC105	YGL093W	1341.76	18000000	24900000	0.72	-0.473931
K.MSPITFSDVDNK[136.11].L	SPC105	YGL093W	1360.64	12000000	22100000	0.54	-0.888969
K.VHISTQQDYSPSR.E	SPC105	YGL093W	1516.73	14200000	17100000	0.83	-0.268817
K.TSTNSPTK[136.11].L	SPC105	YGL093W	842.423	12800000	17400000	0.74	-0.434403
R.EYEKLNEEVEKVNSIR.G	SPC105	YGL093W	1978	10800000	16200000	0.67	-0.577767
K.QNQSSQMTSSFLENPGVR[166.11].L	SPC105	YGL093W	2018.94	5260000	18600000	0.28	-1.8365
K.QLNGLELILAENLNTLK[136.11]R[166.11].E	SPC105	YGL093W	2069.2	8890000	14100000	0.63	-0.666576
K.NLPSDSYK[136.11]PTLM[147.04]NR[166.11].L	SPC105	YGL093W	1668.83	7670000	10500000	0.73	-0.454032
R.K[136.11]LDTVSDYAASVTTPVK[136.11].E	SPC105	YGL093W	1809.97	6050000	11400000	0.53	-0.915936
K.ILESLTGVR.F	SPC105	YGL093W	986.576	6630000	8740000	0.76	-0.395929
R.EYEK[136.11]LNEEVEK[136.11].V	SPC105	YGL093W	1424.7	5300000	9490000	0.56	-0.836501
K.ISSQEEPLVTSTQIDDAR[166.11].T	SPC105	YGL093W	1997.98	6430000	8300000	0.78	-0.358454
K.K[136.11]EVLDGSNTTSR[166.11].L	SPC105	YGL093W	1323.67	3760000	9800000	0.38	-1.39593
R.RVSFAPDVTLHSFTFVPEQNNEIKEPR.R	SPC105	YGL093W	3156.6	3540000	7210000	0.49	-1.02915
K.ASQHDPTSM[147.04]EM[147.04]TEVFPR.S	SPC105	YGL093W	1993.85	3990000	4490000	0.89	-0.168123
K.DTVEGEPIDLTEYESK[136.11]PYVPNSVSR[166.11].S	SPC105	YGL093W	2841.37	1910000	5270000	0.36	-1.47393
K.ITQTEEEEALLQFK[136.11].D	SPC105	YGL093W	1685.86	3050000	3990000	0.76	-0.395929
K.GILK[136.11]QNQSSQM[147.04]TSSFLENPGVR[166.11].L	SPC105	YGL093W	2454.23	1770000	3480000	0.51	-0.971431
K.GYSK[136.11]LEAAM[147.04]EWYEWR[166.11].K	SPC105	YGL093W	1951.89	1530000	2480000	0.61	-0.713119
K.LEAAM[147.04]EWYEWR.K	SPC105	YGL093W	1498.66	1210000	1660000	0.73	-0.454032
D.PDTSGM[147.04]ELTEPIVATPDSNK[136.11].A	SPC105	YGL093W	2125	338000	454000	0.74	-0.434403
K.EGQSGIALPTQDYTLR[166.11].E	SPC105	YGL093W	1757.88	208000	455000	0.46	-1.12029
K.IC[160.03]LSHFSLDQFITSLK.C	ITC1	YGL133W	1907.98	747000	408000	1.83	0.871844
K.VQALQSDKNFLDNC[160.03]LFENDLQR.L	ITC1	YGL133W	2666.28	642000	431000	1.49	0.575312
K.FFLNVSDEQLSNWQK.L	ITC1	YGL133W	1853.89	555000	214000	2.59	1.37295
R.SGVIETVDDKLKDIVGQTSR.T	ITC1	YGL133W	2159.14	411000	250000	1.65	0.722466
R.LVQQIQSIR.S	INO80	YGL150C	1083.64	109000000	142000000	0.77	-0.37707
K.FTDLIYSSR.N	INO80	YGL150C	1100.55	62900000	65300000	0.96	-0.0588937
R.ADVDSPFSFTTFGK[136.11].T	INO80	YGL150C	1525.72	48500000	46300000	1.05	0.0703893
K.LTGEPSLNEFFR[166.11].V	INO80	YGL150C	1418.71	46000000	43100000	1.07	0.0976108
R.AAENASNALAETR.A	INO80	YGL150C	1316.63	36600000	39600000	0.92	-0.120294
R.HYDNTYTTIWK.D	INO80	YGL150C	1440.67	39600000	28800000	1.37	0.454176
K.LSM[147.04]NSLSLITSK.K	INO80	YGL150C	1308.7	29700000	28400000	1.05	0.0703893
K.TIEVGENDSEVTR[166.11].E	INO80	YGL150C	1457.69	17100000	33400000	0.51	-0.971431
K.TGLFPEPLNK.N	INO80	YGL150C	1114.6	26200000	23700000	1.1	0.137504
R.HGLPTYGM[147.04]K[136.11].M	INO80	YGL150C	1026.5	35100000	6560000	5.34	2.41684
K.QAYLSQLNSEFNR[166.11].L	INO80	YGL150C	1578.77	22100000	16000000	1.39	0.475085
K.NITINSDRPK.L	INO80	YGL150C	1156.62	17900000	19200000	0.93	-0.104697
R.FTNC[160.03]IVTDYNPIDSK[136.11].L	INO80	YGL150C	1793.84	19600000	17000000	1.15	0.201634
K.VC[160.03]NHPDLFER[166.11].A	INO80	YGL150C	1295.6	5740000	24100000	0.24	-2.05889
R.NAPSEGVMASLLNVEK.H	INO80	YGL150C	1657.83	14500000	14300000	1.01	0.0143553
K.TITQELLEVTR.N	INO80	YGL150C	1301.72	14400000	14000000	1.03	0.0426443
R.DSIEQLYQDWK.F	INO80	YGL150C	1423.66	14100000	13900000	1.02	0.0285692
R.KVC[160.03]NHPDLFER.A	INO80	YGL150C	1413.68	5550000	8410000	0.66	-0.599462
R.ER[166.11]VADVAPTR[166.11].V	INO80	YGL150C	1132.61	6420000	6200000	1.03	0.0426443
R.LIYEDLILPNYNNDVDIANK.L	INO80	YGL150C	2348.19	4580000	6170000	0.74	-0.434403
K.KLNFLLTQTELYSHFIGR.K	INO80	YGL150C	2179.18	3300000	3780000	0.87	-0.200913
K.NVQSELGDKIEIDVLC[160.03]DLTQR.Q	INO80	YGL150C	2444.22	2230000	3140000	0.71	-0.494109
K.EQVQQVVMEGK.T	INO80	YGL150C	1273.63	2940000	284000	10.37	3.37434
R.R[166.11]FTNC[160.03]IVTDYNPIDSK[136.11].L	INO80	YGL150C	1959.95	2000000	1090000	1.84	0.879706
K.MM[147.04]DLM[147.04]EEYLTYR.Q	INO80	YGL150C	1625.68	1010000	1910000	0.53	-0.915936
K.NFSSNISM[147.04]PSM[147.04]DR.F	INO80	YGL150C	1516.63	1890000	1030000	1.83	0.871844
K.FINLQEFELISEWNQQSK[136.11].D	INO80	YGL150C	2260.13	301000	505000	0.6	-0.736966
R.VVTNALDNIDEK.V	NUT1	YGL151W	1329.68	14200000	15800000	0.9	-0.152003
K.FLILNENPINK.L	NUT1	YGL151W	1313.73	3250000	4520000	0.72	-0.473931
K.LVAVLNVSPVYDVDPR.L	NUT1	YGL151W	1754.96	901000	1050000	0.86	-0.217591
K.NGSFTLLNQLSQTNK.L	NUT1	YGL151W	1663.85	967000	926000	1.04	0.0565835
K.ASDLVDTPSNNTAATADTTHLHEALDIVC[160.03]SDFVK[136.11].L	NUT1	YGL151W	3635.71	696000	906000	0.77	-0.37707
K.TTEGLNSGVTGLR[166.11].S	MCM6	YGL201C	1313.68	259000000	178000000	1.45	0.536053
K.YVVGFAPR[166.11].S	MCM6	YGL201C	917.5	212000000	139000000	1.52	0.604071
R.TSEVRPELYK.A	MCM6	YGL201C	1220.64	192000000	67500000	2.85	1.51096
R.AIVDNVEQSFK.Y	MCM6	YGL201C	1248.63	105000000	59300000	1.77	0.823749
R.TSILAAANPVGGR.Y	MCM6	YGL201C	1225.68	97000000	61400000	1.58	0.659925
K.AGIHATLNAR[166.11].T	MCM6	YGL201C	1032.57	77700000	49200000	1.58	0.659925
K.IGSLLSISGTVTR.T	MCM6	YGL201C	1302.75	63100000	40100000	1.57	0.650765
R.SITTSTSPEQTER[166.11].V	MCM6	YGL201C	1445.69	52500000	30000000	1.75	0.807355
R.ILMEIHGTR.H	MCM6	YGL201C	1068.58	46200000	32000000	1.44	0.526069
K.ASFTC[160.03]DMC[160.03]R.A	MCM6	YGL201C	1146.43	42200000	29100000	1.45	0.536053
R.VFQISFFNLPTVHR[166.11].L	MCM6	YGL201C	1713.92	31900000	23400000	1.36	0.443607
R.IQENANEIPTGSMPR.T	MCM6	YGL201C	1655.79	33400000	21300000	1.57	0.650765
K.YTEPTFC[160.03]PNPSC[160.03]ENR[166.11].A	MCM6	YGL201C	1880.77	31700000	20100000	1.57	0.650765
R.SIAPAVFGHEAVKK.G	MCM6	YGL201C	1452.81	26100000	20500000	1.28	0.356144
R.GNLNM[147.04]TAPIMSR.F	MCM6	YGL201C	1319.63	29000000	10400000	2.78	1.47508
K.IYDLNTIYIDYQHLSM[147.04]R.E	MCM6	YGL201C	2173.05	21700000	14900000	1.46	0.545968
K.GILLQM[147.04]LGGVHK[136.11].S	MCM6	YGL201C	1288.74	23500000	12000000	1.95	0.963474
R.SIAPAVFGHEAVK.K	MCM6	YGL201C	1324.71	25600000	5190000	4.92	2.29866
K.RDEAIEPPFSAEQLRR.Y	MCM6	YGL201C	1912.98	9850000	13400000	0.73	-0.454032
R.ENGALAM[147.04]AISEQYYR[166.11].F	MCM6	YGL201C	1740.8	12300000	8880000	1.39	0.475085
R.ANC[160.03]VDEITPSFIAEAYDLLR[166.11].Q	MCM6	YGL201C	2306.11	10100000	7260000	1.39	0.475085
K.ENDLGSLAEYWEER[166.11].R	MCM6	YGL201C	1719.76	9420000	5610000	1.68	0.748461
K.YAPELLNTSDSLK[136.11]R[166.11].S	MCM6	YGL201C	1623.86	9130000	5360000	1.7	0.765535
R.GDINIC[160.03]VVGDPSTSK[136.11].S	MCM6	YGL201C	1568.76	8650000	5060000	1.71	0.773996
K.YAPELLNTSDSLK.R	MCM6	YGL201C	1449.74	8640000	4810000	1.8	0.847997
K.LRGDINIC[160.03]VVGDPSTSK.S	MCM6	YGL201C	1829.93	8340000	4550000	1.83	0.871844
R.EAFEQFLEDFSVQSTDTGEVEK[136.11]VYR[166.11].A	MCM6	YGL201C	2970.39	3530000	2150000	1.64	0.713696
R.DEAIEPPFSAEQLR[166.11].R	MCM6	YGL201C	1610.78	3050000	2030000	1.5	0.584963
R.KIAEVDREGAEELTAVDIVDWYLLQK.E	MCM6	YGL201C	3002.56	1770000	979000	1.81	0.85599
R.LHFPSSSQPHVSNSQTGPFVNDSTQFSSQR.L	MCM6	YGL201C	3302.53	714000	0	999	9.96434
K.VFNANVER[166.11].R	TFC4	YGR047C	957.491	17400000	19100000	0.91	-0.136062
R.HFQIFHGLR.Y	TFC4	YGR047C	1153.61	16700000	16700000	1	0
K.LAVSEVDGIK.T	TFC4	YGR047C	1029.57	17000000	14900000	1.14	0.189034
K.SYNIPIDIR[166.11].V	TFC4	YGR047C	1099.59	13300000	15300000	0.87	-0.200913
R.LYM[147.04]YNPYDANILR[166.11].E	TFC4	YGR047C	1670.8	13200000	14300000	0.92	-0.120294
R.VSLAEVYYR.L	TFC4	YGR047C	1098.57	11500000	13200000	0.87	-0.200913
R.TTDVFK[136.11]PLAR[166.11].C	TFC4	YGR047C	1164.66	5020000	6530000	0.77	-0.37707
K.LAEGDSVFEGPLM[147.04]EER[166.11].V	TFC4	YGR047C	1803.82	2290000	6280000	0.37	-1.4344
R.VLDPEVAQLLSQANEAFVR[166.11].N	TFC4	YGR047C	2108.11	3060000	4350000	0.7	-0.514573
R.GPSSLNILSSTIQQK[136.11].F	TFC4	YGR047C	1579.87	2530000	2600000	0.98	-0.0291463
R.YNTEVNGQASITNK[136.11].E	TFC4	YGR047C	1545.75	1940000	2800000	0.69	-0.535332
R.NFAAYETLGDIYQLQGR.L	TFC4	YGR047C	1957.95	1770000	2590000	0.68	-0.556393
K.K[136.11]FELNSGLNEAK[136.11].Q	TFC4	YGR047C	1364.73	2110000	2140000	0.99	-0.0144996
K.QFNQPLFPSSQVR.K	DAM1	YGR113W	1546.79	13900000	35500000	0.39	-1.35845
R.NSIASGADLPIENDNVVNLGDLHPNNR[166.11].L	DAM1	YGR113W	2867.4	6200000	9870000	0.63	-0.666576
R.ELSDSIITLDSNFTR.L	DAM1	YGR113W	1709.85	4400000	7290000	0.6	-0.736966
K.FADQEGLTSSVGEYNENTIQQLLLPK[136.11].L	DAM1	YGR113W	2901.45	10200000	1410000	7.28	2.86394
K.IRELSDSIITLDSNFTR.L	DAM1	YGR113W	1979.03	3340000	7480000	0.45	-1.152
R.LNNNTNSK[136.11].L	DAM1	YGR113W	911.455	3600000	5470000	0.66	-0.599462
K.SLEDEK[136.11]NNLVMELSNMER[166.11].G	DAM1	YGR113W	2168.02	3560000	5390000	0.66	-0.599462
R.DRDAIIYHK.V	CBF2	YGR140W	1129.59	116000000	53100000	2.19	1.13093
K.INALLDK.L	CBF2	YGR140W	785.465	97400000	64900000	1.5	0.584963
K.IIGSLNFLSK.L	CBF2	YGR140W	1090.64	65000000	42300000	1.54	0.62293
R.YC[160.03]HLPYK[136.11].R	CBF2	YGR140W	987.473	51100000	37700000	1.36	0.443607
K.SMINELINSK[136.11].L	CBF2	YGR140W	1155.6	48500000	30400000	1.59	0.669027
K.AVDIC[160.03]EK[136.11].L	CBF2	YGR140W	841.409	44500000	27500000	1.62	0.695994
K.IDDADK[136.11]FIR[166.11].D	CBF2	YGR140W	1109.58	40200000	30000000	1.34	0.422233
R.EETFSNYYTTVFR[166.11].Y	CBF2	YGR140W	1665.76	34500000	22800000	1.51	0.594549
R.SYLNLSFEER.S	CBF2	YGR140W	1256.6	33600000	20500000	1.64	0.713696
K.SLTTYPR[166.11]EETFSNYYTTVFR[166.11].Y	CBF2	YGR140W	2494.19	19800000	17000000	1.16	0.214125
R.DQMDQFELK.L	CBF2	YGR140W	1152.51	22400000	11900000	1.89	0.918386
K.SPYTSYSTNAK[136.11].K	CBF2	YGR140W	1225.57	20100000	10400000	1.93	0.948601
K.LR[166.11]DQNEGSFSR[166.11].L	CBF2	YGR140W	1327.64	2980000	26200000	0.11	-3.18442
K.C[160.03]NLVYPTWDEDTFR.T	CBF2	YGR140W	1814.79	15000000	10400000	1.44	0.526069
K.VHENPNANIDTK.Y	CBF2	YGR140W	1350.65	17100000	5730000	2.99	1.58015
K.INALLDKILEEK.V	CBF2	YGR140W	1397.81	11900000	8640000	1.38	0.464668
K.AITTNETNNTNTQVLC[160.03]PPLLK.V	CBF2	YGR140W	2341.19	10400000	7250000	1.43	0.516015
K.SYTDEQEFMLDK.S	CBF2	YGR140W	1504.64	9170000	5950000	1.54	0.62293
K.GDGFPNLNADENGSLLQDIPILR.G	CBF2	YGR140W	2467.23	7360000	4830000	1.52	0.604071
R.GYILHQLNLFK[136.11].L	CBF2	YGR140W	1352.77	4990000	3520000	1.42	0.505891
K.VSLNLWNPETNHLSEK.F	CBF2	YGR140W	1879.94	978000	3080000	0.32	-1.64386
K.TNFYSLLIER[166.11]PSQLTFASSHNPDTHPTQK[136.11].Q	CBF2	YGR140W	3346.67	2900000	1030000	2.82	1.4957
K.KIIGSLNFLSK.L	CBF2	YGR140W	1218.73	1670000	1330000	1.26	0.333424
K.GSPILSFDILPGFNK[136.11].L	CBF2	YGR140W	1611.88	1440000	1310000	1.1	0.137504
K.REETEDLDEEEENSFK.L	CBF2	YGR140W	1997.83	1600000	972000	1.65	0.722466
K.ISTFLRDQM[147.04]DQFELK.L	CBF2	YGR140W	1885.92	1440000	1060000	1.35	0.432959
R.FYGIPSVSKGDGFPNLNADENGSLLQDIPILR.G	CBF2	YGR140W	3445.75	1330000	743000	1.79	0.83996
K.SIDSIEGIILEWFTPNAK[136.11].Y	CBF2	YGR140W	2040.07	489000	339000	1.44	0.526069
K.RPQLYM[147.04]TEEHNVGFDM[147.04]EVPK.K	CBF2	YGR140W	2451.12	595000	0	999	9.96434
R.K[136.11]SIVEFYIYLVNHESLDR[166.11].Y	CBF2	YGR140W	2242.18	41000	425000	0.1	-3.32193
R.DLDIEYIYSK.R	OKP1	YGR179C	1257.61	627000	0	999	9.96434
R.NLQFQLTR.A	TFG1	YGR186W	1018.56	11900000000	10900000000	1.09	0.124328
K.KIDEDGER.L	TFG1	YGR186W	960.451	7780000000	6930000000	1.12	0.163499
R.STPNSGGMNK[136.11].S	TFG1	YGR186W	999.453	5530000000	4870000000	1.13	0.176323
K.SGTVSLNNTVK[136.11].D	TFG1	YGR186W	1126.61	5300000000	4330000000	1.22	0.286881
K.VKDEDPNEYNEFPLR.A	TFG1	YGR186W	1863.86	4770000000	4360000000	1.09	0.124328
K.YATLTIDEAEK[136.11]R[166.11].M	TFG1	YGR186W	1426.74	3690000000	3390000000	1.09	0.124328
K.VLDENAK[136.11]K[136.11].L	TFG1	YGR186W	931.531	2540000000	2220000000	1.15	0.201634
K.NC[160.03]VIILK[136.11].G	TFG1	YGR186W	866.514	2490000000	2070000000	1.2	0.263034
K.KDDPEYAEEREK.M	TFG1	YGR186W	1507.68	1810000000	1670000000	1.08	0.111031
K.INPVTDFHLPVR[166.11].L	TFG1	YGR186W	1416.78	1700000000	1490000000	1.14	0.189034
R.NGGGPTNASPFIK[136.11]R[166.11].D	TFG1	YGR186W	1432.75	1580000000	1450000000	1.09	0.124328
K.HLDNIGTTTTR[166.11].Y	TFG1	YGR186W	1237.63	1630000000	1370000000	1.19	0.250962
K.VNIKEFGK.F	TFG1	YGR186W	933.528	1510000000	1310000000	1.16	0.214125
R.AIPK[136.11]EDLENM[147.04]R[166.11].T	TFG1	YGR186W	1348.68	1400000000	1210000000	1.16	0.214125
K.SFPEGEWNPQTTK[136.11].A	TFG1	YGR186W	1527.71	1290000000	1070000000	1.2	0.263034
K.MLLQIGVEADAGR[166.11].S	TFG1	YGR186W	1381.73	1240000000	1110000000	1.12	0.163499
D.PNEYNEFPLR[166.11].A	TFG1	YGR186W	1287.61	1190000000	1050000000	1.14	0.189034
R.K[136.11]YPGAENK[136.11].K	TFG1	YGR186W	921.489	1170000000	1000000000	1.17	0.226509
K.DGSQTPTVDSVTK[136.11].D	TFG1	YGR186W	1341.65	1140000000	918000000	1.24	0.31034
K.LM[147.04]FAIVK[136.11]K[136.11].L	TFG1	YGR186W	980.606	1020000000	984000000	1.04	0.0565835
D.PLADVAPDGGGR.A	TFG1	YGR186W	1123.56	1070000000	860000000	1.24	0.31034
K.LM[147.04]FAIVK[136.11].K	TFG1	YGR186W	844.497	1010000000	885000000	1.15	0.201634
K.K[136.11]SGEVPR[166.11].W	TFG1	YGR186W	789.446	989000000	901000000	1.1	0.137504
K.LEDAGPAEDPTK[136.11].V	TFG1	YGR186W	1249.59	1010000000	823000000	1.23	0.298658
K.NC[160.03]VIILK[136.11]GDK[136.11]K[136.11].L	TFG1	YGR186W	1310.78	926000000	900000000	1.03	0.0426443
K.KINPVTDFHLPVR.L	TFG1	YGR186W	1534.86	980000000	780000000	1.26	0.333424
K.EDLENMR[166.11].T	TFG1	YGR186W	915.4	905000000	790000000	1.15	0.201634
R.NGGGPTNASPFIK[136.11].R	TFG1	YGR186W	1266.64	939000000	721000000	1.3	0.378512
K.KDDPEYAEER.E	TFG1	YGR186W	1250.54	717000000	586000000	1.22	0.286881
K.VGNDHM[147.04]ELK[136.11]K[136.11]E.-	TFG1	YGR186W	1330.65	724000000	574000000	1.26	0.333424
K.KATNAHVHKEPTLR.V	TFG1	YGR186W	1600.88	667000000	622000000	1.07	0.0976108
K.HLDNIGTTTTRYDR.T	TFG1	YGR186W	1661.81	630000000	598000000	1.05	0.0703893
R.K[136.11]VGNDHM[147.04]ELK[136.11].K	TFG1	YGR186W	1201.61	661000000	558000000	1.18	0.238787
K.IDEDGER[166.11].L	TFG1	YGR186W	842.365	653000000	561000000	1.17	0.226509
K.LEDAGPAEDPTKVGMVK.Y	TFG1	YGR186W	1755.87	638000000	543000000	1.18	0.238787
K.K[136.11]LM[147.04]FAIVK[136.11].K	TFG1	YGR186W	980.606	619000000	557000000	1.11	0.15056
L.PK[136.11]EDLENMR[166.11].T	TFG1	YGR186W	1148.56	625000000	526000000	1.19	0.250962
K.ATNAHVHKEPTLR.V	TFG1	YGR186W	1472.78	554000000	493000000	1.12	0.163499
R.NKYATLTIDEAEKR.M	TFG1	YGR186W	1650.86	522000000	515000000	1.01	0.0143553
K.NC[160.03]VIILK[136.11]GDK[136.11].K	TFG1	YGR186W	1174.67	517000000	445000000	1.16	0.214125
R.RNPPGSR.N	TFG1	YGR186W	782.415	495000000	435000000	1.14	0.189034
K.YATLTIDEAEK.R	TFG1	YGR186W	1252.62	435000000	353000000	1.23	0.298658
K.SIKNC[160.03]VIILK.G	TFG1	YGR186W	1186.71	354000000	316000000	1.12	0.163499
R.KYPGAENKK.L	TFG1	YGR186W	1033.56	354000000	304000000	1.17	0.226509
K.YDGKEVTNEPEFEEGTM[147.04]DPLADVAPDGGGR.A	TFG1	YGR186W	3210.39	306000000	308000000	1	0
K.DIIEAIGDGK[136.11].V	TFG1	YGR186W	1037.55	255000000	219000000	1.17	0.226509
N.PVTDFHLPVR.L	TFG1	YGR186W	1179.64	267000000	137000000	1.95	0.963474
K.VGNDHMELK[136.11].K	TFG1	YGR186W	1049.51	204000000	166000000	1.23	0.298658
R.RKYPGAENK.K	TFG1	YGR186W	1061.56	187000000	156000000	1.2	0.263034
K.DDPEYAEEREK.M	TFG1	YGR186W	1379.58	172000000	140000000	1.22	0.286881
K.DIIEAIGDGKVNIKEFGK.F	TFG1	YGR186W	1945.05	154000000	145000000	1.06	0.0840643
K.KIDEDGERIK.K	TFG1	YGR186W	1201.63	124000000	104000000	1.19	0.250962
K.DIIEAIGDGK[136.11]VNIK[136.11].E	TFG1	YGR186W	1499.85	116000000	103000000	1.13	0.176323
K.EM[147.04]LQANAMGLR.D	TFG1	YGR186W	1248.6	111000000	95300000	1.17	0.226509
K.EVTNEPEFEEGTMDPLADVAPDGGGR.A	TFG1	YGR186W	2731.19	107000000	94900000	1.13	0.176323
T.PNSGGMNK.S	TFG1	YGR186W	803.36	99200000	79300000	1.25	0.321928
K.KKINPVTDFHLPVR.L	TFG1	YGR186W	1662.96	80900000	75900000	1.07	0.0976108
Q.IGVEADAGR[166.11].S	TFG1	YGR186W	896.459	75400000	56200000	1.34	0.422233
R.NKYATLTIDEAEK.R	TFG1	YGR186W	1494.76	54600000	47200000	1.16	0.214125
K.DDPEYAEER.E	TFG1	YGR186W	1122.45	66300000	30800000	2.15	1.10434
L.NPVTDFHLPVR.L	TFG1	YGR186W	1293.68	49900000	33900000	1.47	0.555816
K.LEDAGPAEDPTKVGMVKYDGK.E	TFG1	YGR186W	2219.08	43100000	38200000	1.13	0.176323
M.LLQIGVEADAGR.S	TFG1	YGR186W	1240.68	42400000	37600000	1.13	0.176323
K.AVDSSNNASNTVPSPIK[136.11].Q	TFG1	YGR186W	1707.85	43100000	34700000	1.24	0.31034
R.GSLVK[136.11]K[136.11]DDPEYAEER[166.11].E	TFG1	YGR186W	1760.88	39400000	37600000	1.05	0.0703893
D.PEYAEEREK.M	TFG1	YGR186W	1149.53	44900000	31400000	1.43	0.516015
A.TLTIDEAEK[136.11]R[166.11].M	TFG1	YGR186W	1192.64	52000000	23400000	2.23	1.15704
T.K[136.11]LEDAGPAEDPTK[136.11].V	TFG1	YGR186W	1385.7	40400000	34600000	1.17	0.226509
K.SGTVSLNNTVK[136.11]DGSQTPTVDSVTK[136.11].D	TFG1	YGR186W	2450.25	36900000	35700000	1.03	0.0426443
K.IDEDGER[166.11]IK[136.11].K	TFG1	YGR186W	1091.56	36200000	34900000	1.03	0.0426443
K.EEDSDTLSK[136.11].S	TFG1	YGR186W	1030.45	0	66800000	0.001	-9.96578
K.VGM[147.04]VK[136.11]YDGK[136.11].E	TFG1	YGR186W	1027.53	28100000	18900000	1.49	0.575312
G.TM[147.04]DPLADVAPDGGGR[166.11].A	TFG1	YGR186W	1496.68	14700000	29500000	0.5	-1
K.YDGK[136.11]EVTNEPEFEEGTM[147.04]D.P	TFG1	YGR186W	2112.86	20000000	17100000	1.17	0.226509
K.AVDSSNNASNTVPSPIKQEEGLNSTVAER.E	TFG1	YGR186W	3013.46	18200000	15500000	1.17	0.226509
K.SIKNC[160.03]VIILKGDK.K	TFG1	YGR186W	1486.85	15700000	15100000	1.04	0.0565835
K.DEDPNEYNEFPLR.A	TFG1	YGR186W	1636.7	11400000	15100000	0.76	-0.395929
D.DPEYAEEREK.M	TFG1	YGR186W	1264.56	12900000	12600000	1.02	0.0285692
G.PTNASPFIKR.D	TFG1	YGR186W	1129.62	13500000	11600000	1.17	0.226509
R.PLVTKLEDAGPAEDPTK.V	TFG1	YGR186W	1779.93	11100000	10700000	1.04	0.0565835
K.KLMFAIVKK.L	TFG1	YGR186W	1076.68	17600000	3770000	4.66	2.22033
K.YDGKEVTNEPEFEEG.T	TFG1	YGR186W	1741.73	11000000	10300000	1.07	0.0976108
T.KLEDAGPAEDPTKVGMVK.Y	TFG1	YGR186W	1883.97	10100000	9780000	1.03	0.0426443
D.EDPNEYNEFPLR.A	TFG1	YGR186W	1521.67	10600000	9140000	1.16	0.214125
R.EK[136.11]MLLQIGVEADAGR[166.11].S	TFG1	YGR186W	1646.88	11300000	8030000	1.41	0.495695
G.STSAANGLDGNASTANLANGR[166.11]PLVTK[136.11].L	TFG1	YGR186W	2517.29	7120000	8420000	0.85	-0.234465
K.KKINPVTDFHLPV.R	TFG1	YGR186W	1506.86	7220000	6970000	1.04	0.0565835
K.LEDAGPAEDPTKVGMV.K	TFG1	YGR186W	1627.78	11000000	2930000	3.74	1.90304
L.SVEDDGSFTM[147.04]IPADK.V	TFG1	YGR186W	1626.71	8070000	4750000	1.7	0.765535
G.DGKVNIKEFGK.F	TFG1	YGR186W	1233.67	6630000	4740000	1.4	0.485427
K.SGTVSLNNTVKDG.S	TFG1	YGR186W	1290.64	6260000	4750000	1.32	0.400538
R.M[147.04]RM[147.04]GQNGSNSSSPGVPNGDNSR.G	TFG1	YGR186W	2279.96	6160000	4690000	1.31	0.389567
K.VKDEDPNEYNEF.P	TFG1	YGR186W	1497.63	5610000	4780000	1.18	0.238787
K.AVDSSNNASNTVPSPIKQEEG.L	TFG1	YGR186W	2143	6590000	3720000	1.77	0.823749
D.GK[136.11]EVTNEPEFEEGTM[147.04]DPLADVAPDGGGR[166.11].A	TFG1	YGR186W	2950.33	4920000	3920000	1.26	0.333424
K.EM[147.04]LQANAM[147.04]GLRDEEAPSENEEDELFGEK.K	TFG1	YGR186W	3212.38	5010000	2540000	1.97	0.978196
E.GTM[147.04]DPLADVAPDGGGR.A	TFG1	YGR186W	1543.69	4370000	3110000	1.41	0.495695
G.K[136.11]EVTNEPEFEEGTM[147.04]DPLADVAPDGGGR[166.11].A	TFG1	YGR186W	2893.3	5780000	1070000	5.39	2.43029
N.GSNSSSPGVPNGDNSR[166.11].G	TFG1	YGR186W	1540.67	3490000	3120000	1.12	0.163499
E.TPAPTITEKDIIEAIGDGKVNIK.E	TFG1	YGR186W	2422.33	3540000	2910000	1.22	0.286881
M.DPLADVAPDGGGR[166.11].A	TFG1	YGR186W	1248.6	3150000	2870000	1.1	0.137504
K.LEDAGPAEDPTKVG.M	TFG1	YGR186W	1397.67	2700000	2710000	1	0
K.HLDNIGTTTTR[166.11]Y.D	TFG1	YGR186W	1400.69	2910000	2320000	1.25	0.321928
A.PTITEK[136.11]DIIEAIGDGK[136.11]VNIK[136.11].E	TFG1	YGR186W	2177.24	2740000	2360000	1.16	0.214125
E.DAGPAEDPTKVGMVK.Y	TFG1	YGR186W	1513.74	2160000	2770000	0.78	-0.358454
K.HLDNIGTTTTR[166.11]YD.R	TFG1	YGR186W	1515.72	2520000	2150000	1.17	0.226509
A.PTITEKDIIEAIGDGK.V	TFG1	YGR186W	1698.9	2320000	2340000	0.99	-0.0144996
R.EETPAPTITEKDIIEAIGDGKVNIK.E	TFG1	YGR186W	2680.42	2690000	1940000	1.39	0.475085
E.TPAPTITEKDIIEAIGDGK.V	TFG1	YGR186W	1968.04	2660000	1930000	1.38	0.464668
L.SVEDDGSFTM[147.04]IPADKVYK.F	TFG1	YGR186W	2016.93	2240000	2250000	1	0
D.GNASTANLANGRPLVTK.L	TFG1	YGR186W	1682.91	2410000	1770000	1.36	0.443607
K.YDGK[136.11]EVTNEPEFEEGTM[147.04]DPLADVAPDGG.G	TFG1	YGR186W	3005.29	1550000	1750000	0.89	-0.168123
K.AVDSSNNASNTVPSPIKQEEGLNSTVAEREE.T	TFG1	YGR186W	3271.54	2320000	741000	3.13	1.64616
K.YDGKEVTNEPEFEE.G	TFG1	YGR186W	1684.71	1290000	1580000	0.81	-0.304006
Y.VLLSVEDDGSFTMIPADK[136.11].V	TFG1	YGR186W	1943.96	1850000	991000	1.87	0.903038
L.SNGSTSAANGLDGNASTANLANGR[166.11]PLVTK[136.11].L	TFG1	YGR186W	2775.39	1240000	1330000	0.93	-0.104697
G.NASTANLANGRPLVTKLEDAGPAEDPTK.V	TFG1	YGR186W	2849.45	1970000	310000	6.34	2.66448
Y.EAGNSDSYVLLSVEDDGSFTM[147.04]IPADK[136.11]VYK[136.11].F	TFG1	YGR186W	3181.5	1080000	640000	1.69	0.757023
K.AVDSSNNASNTVPSPIK[136.11]QEE.G	TFG1	YGR186W	2094	1080000	530000	2.03	1.02148
R.DEEAPSENEEDELFGEK.K	TFG1	YGR186W	1965.8	1070000	446000	2.41	1.26903
V.SAVESNGLSNGSTSAANGLDGNASTANLANGRPLVTK.L	TFG1	YGR186W	3514.72	858000	627000	1.37	0.454176
K.AVDSSNNASNTVPSPIK[136.11]QEEGLNSTVAER[166.11]E.E	TFG1	YGR186W	3160.52	427000	1050000	0.41	-1.2863
E.FEEGTM[147.04]DPLADVAPDGGGR.A	TFG1	YGR186W	1948.85	787000	454000	1.73	0.790772
R.AIPKEDLENM[147.04]RTHLLK.F	TFG1	YGR186W	1923.02	834000	246000	3.39	1.76129
K.AVDSSNNASNTVPSPIKQEEGLN.S	TFG1	YGR186W	2370.13	403000	344000	1.17	0.226509
N.GLSNGSTSAANGLDGNASTANLANGRPLVTK.L	TFG1	YGR186W	2927.47	512000	125000	4.09	2.0321
V.LLSVEDDGSFTMIPADK[136.11].V	TFG1	YGR186W	1844.9	88300	404000	0.22	-2.18442
K.LALANNFVQGR.R	BRF1	YGR246C	1201.66	504000000	433000000	1.16	0.214125
K.SGLHAALK[136.11].A	BRF1	YGR246C	803.475	150000000	144000000	1.04	0.0565835
R.LK[136.11]QEADIATGNTSVK[136.11].K	BRF1	YGR246C	1589.86	142000000	114000000	1.25	0.321928
R.EATLNNAR[166.11].R	BRF1	YGR246C	897.454	91100000	82700000	1.1	0.137504
K.AAEESGDFTTADSVK.N	BRF1	YGR246C	1526.67	94300000	79500000	1.19	0.250962
R.NLHLLPTTDTYLSK.V	BRF1	YGR246C	1614.86	63400000	48000000	1.32	0.400538
K.K[136.11]INYDAIDGLFR[166.11].-	BRF1	YGR246C	1441.77	52100000	47000000	1.11	0.15056
K.FRENDVEDGEARPPSFVK.N	BRF1	YGR246C	2091	48300000	44000000	1.1	0.137504
K.INYDAIDGLFR[166.11].-	BRF1	YGR246C	1305.66	43700000	37000000	1.18	0.238787
R.DLSNANNDLVC[160.03]K[136.11].A	BRF1	YGR246C	1369.64	41000000	32200000	1.27	0.344828
R.RPAGIAGAC[160.03]ILLAC[160.03]R.M	BRF1	YGR246C	1597.85	24400000	20400000	1.2	0.263034
K.TVDAAAAIGLMSDLQDK.S	BRF1	YGR246C	1717.86	13800000	11600000	1.19	0.250962
K.VSDDPDNLEDVDDEELNAHLLNEEASK[136.11].L	BRF1	YGR246C	3032.35	11000000	9630000	1.14	0.189034
R.IK[136.11]ATNGIDGENIYHEGSENETR[166.11].K	BRF1	YGR246C	2464.16	10100000	10300000	0.98	-0.0291463
R.RSQNVIASC[160.03]LYVAC[160.03]RK.E	BRF1	YGR246C	1923.98	5500000	14400000	0.38	-1.39593
K.NC[160.03]HGTEFER[166.11].D	BRF1	YGR246C	1158.48	9300000	7070000	1.32	0.400538
K.THHM[147.04]LIDFSSR.L	BRF1	YGR246C	1358.64	7770000	5480000	1.42	0.505891
R.THTEIVAVSHVAEETLQQR.L	BRF1	YGR246C	2147.1	5980000	5480000	1.09	0.124328
K.ATNGIDGENIYHEGSENETR[166.11].K	BRF1	YGR246C	2214.97	2800000	2680000	1.04	0.0565835
K.VSDDPDNLEDVDDEELNAHLLNEEASKLK.E	BRF1	YGR246C	3265.51	2290000	2140000	1.07	0.0976108
K.KENESGHFQDAIDGYSLETDPYC[160.03]PR.N	BRF1	YGR246C	2927.27	1910000	2210000	0.87	-0.200913
R.AVSYALHIPEYITDAAFQWYK.L	BRF1	YGR246C	2485.23	1440000	1220000	1.18	0.238787
D.PDNLEDVDDEELNAHLLNEEASK[136.11].L	BRF1	YGR246C	2616.19	1050000	579000	1.82	0.863938
K.LHITELPLADPSLFIQHFAEK.L	BRF1	YGR246C	2418.29	744000	637000	1.17	0.226509
R.LQVSVYSIGATFLK[136.11].M	BRF1	YGR246C	1532.87	857000	463000	1.85	0.887525
K.NPILTQVLGEQELSSK.E	BRF1	YGR246C	1754.94	701000	497000	1.41	0.495695
R.RTHTEIVAVSHVAEETLQQR.L	BRF1	YGR246C	2303.2	432000	539000	0.8	-0.321928
R.SDEPTK[136.11]TVDAAAAIGLM[147.04]SDLQDK[136.11].S	BRF1	YGR246C	2407.18	353000	422000	0.84	-0.251539
K.DWMFEGR.R	BRF1	YGR246C	939.391	374000	333000	1.12	0.163499
R.IGGSEVVTDVEK[136.11].G	GCN5	YGR252W	1239.64	41800000	31500000	1.33	0.411426
K.MEDFIYDAR[166.11].L	GCN5	YGR252W	1168.51	9010000	5530000	1.63	0.704872
K.ERPSVVEENEGKIEFR.V	GCN5	YGR252W	1916.96	3570000	2980000	1.2	0.263034
R.M[147.04]YNGENTSYYK.Y	GCN5	YGR252W	1384.56	3100000	1480000	2.1	1.07039
[truncated: 2,230 more rows]

## Sheet: Protein list counts
Sumoylated proteins	Protein name	Systematic name	#Unique Peptides	light_total	heavy_total	ratio L/H	ratio H/L	StDev Top 3 (xpress)	L/H ratio log2	H/L ratio log2	StDv Top 3 log2(xpress)
Septin	Cdc3	YLR314C	52	6509762000	24596736400	0.26466	3.77844	0.043589	-1.91779	1.91779	0.216771
	Cdc11	YJR076C	13	189191000	1202730000	0.157301	6.35723	0.0305505	-2.6684	2.6684	0.26437
	Cdc12	YHR107C	4	3809000	15126000	0.251818	3.97112	0.0450925	-1.98955	1.98955	0.238252
	Shs1	YDL225W	49	5893878100	25249118000	0.233429	4.28396	0.0057735	-2.09894	2.09894	0.0450348
	Bud3	YCL014W	22	95607400	454952000	0.210148	4.75854	0.0750555	-2.25052	2.25052	0.459916
	Bud4	YJR092W	29	161604000	717275500	0.225303	4.43848	0.0873689	-2.15006	2.15006	0.670213
	Gin4	YDR507C	31	125566000	1129745000	0.111145	8.99722	0.0288675	-3.16948	3.16948	0.36802
Nucleolus	Net1	YJL076W	165	109877271000	69531509800	1.58025	0.632811	0.0503322	0.660154	-0.660154	0.0462217
	Cdc14	YFR028C	19	1285210000	654464000	1.96376	0.509227	0.132288	0.973618	-0.973618	0.115328
	Sir2	YDL042C	9	79240000	33002000	2.40107	0.416482	0.923815	1.26368	-1.26368	0.515007
	Fob1	YDR110W	29	5308951000	1049111000	5.06043	0.197612	1.14286	2.33926	-2.33926	0.282172
	Tof2	YKR010C	90	40404656900	10006368200	4.03789	0.247654	0.567098	2.0136	-2.0136	0.190755
	Lrs4	YDR439W	13	440280000	63685000	6.9134	0.144647	2.41531	2.7894	-2.7894	0.428653
	Csm1	YCR086W	6	185327000	22677000	8.17247	0.122362	1.30426	3.03077	-3.03077	0.268379
	Rap1	YNL216W	42	3313971200	2534912000	1.30733	0.764917	0.0321455	0.386625	-0.386625	0.0357243
	Sir3	YLR442C	62	5191394000	3699947000	1.4031	0.712708	0.064291	0.488617	-0.488617	0.0674097
	Sir4	YDR227W	56	2256955000	1382275000	1.63278	0.612451	0.400042	0.707333	-0.707333	0.310364
	Rif1	YBR275C	19	270554000	282179000	0.958803	1.04297	0.106927	-0.0606941	0.0606941	0.18031
	Asf2	YDL197C	9	152951000	91609000	1.66961	0.598943	0.115036	0.739508	-0.739508	0.102375
	Nop1	YDL014W	14	1274080000	990059000	1.28687	0.777078	0.17673	0.363869	-0.363869	0.193468
RNA Pol-I	Rpa135	YPR010C	21	397672000	45060000	8.82539	0.113309	4.48565	3.14166	-3.14166	0.710123
	Rpa190	YOR341W	21	214612000	104289000	2.05786	0.485942	0.920815	1.04114	-1.04114	0.770895
	Uaf30	YOR295W	11	1132150000	875670000	1.2929	0.773458	0.0929157	0.370606	-0.370606	0.101781
	Reb1	YBR049C	49	18504295000	12258747000	1.50948	0.662481	0.0416333	0.594049	-0.594049	0.0392074
	Rpa43	YOR340C	3	35700000	13953000	2.55859	0.39084	6.64257	1.35535	-1.35535	1.45371
	Rpo26	YPR187W	7	637700000	554806000	1.14941	0.870011	0.0208167	0.200894	-0.200894	0.0254285
RNA Pol-II	Rpb4	YJL140W	10	332120000	301020000	1.10332	0.906359	0.0802081	0.141845	-0.141845	0.108206
	Rpo21	YDL140C	101	21089019400	20186232000	1.04472	0.957192	0.011547	0.0631204	-0.0631204	0.0157163
	Toa1	YOR194C	12	4515966000	4033833000	1.11952	0.893238	0.0763763	0.162883	-0.162883	0.0944303
	Nut1	YGL151W	5	20014000	23202000	0.862598	1.15929	0.0945163	-0.21324	0.21324	0.170122
	Spn1	YPR133C	5	7135000	6809000	1.04788	0.95431	0.0866025	0.0674705	-0.0674705	0.129734
	Paf1	YBR279W	6	74250000	50610000	1.4671	0.681616	0.265769	0.552969	-0.552969	0.246931
	Spt5	YML010W	21	391200000	245861000	1.59114	0.628479	0.282902	0.670063	-0.670063	0.226252
	Spt7	YBR081C	53	3663035000	2405553100	1.52274	0.65671	0.0404145	0.606671	-0.606671	0.0370257
	Spt15	YER148W	10	852510000	629180000	1.35495	0.738032	0.0680686	0.438244	-0.438244	0.0697562
	Tfg1	YGR186W	127	80825529300	71000918000	1.13837	0.878447	0.0208167	0.186973	-0.186973	0.027087
	Gcn5	YGR252W	6	60420000	43242000	1.39725	0.71569	0.22053	0.482593	-0.482593	0.224852
	Sgf73	YGL066W	8	137235000	102626000	1.33723	0.747812	0.401497	0.419252	-0.419252	0.371298
	Tup1	YCR084C	29	2513890000	1914425000	1.31313	0.761539	0.375278	0.39301	-0.39301	0.413571
	Cyc8	YBR112C	25	1643408000	883017000	1.86113	0.537308	0.225019	0.896178	-0.896178	0.160364
	Sko1	YNL167C	6	58210000	24625000	2.36386	0.423037	0.237136	1.24114	-1.24114	0.160312
	Cti6	YPL181W	5	30298000	26846000	1.12859	0.886065	0.22745	0.174515	-0.174515	0.281915
	Cbf1	YJR060W	14	663294000	311064000	2.13234	0.468969	0.234592	1.09244	-1.09244	0.163506
	Hms1	YOR032C	6	122068000	24224000	5.03913	0.198447	0.616117	2.33318	-2.33318	0.185565
	Hap1	YLR256W	7	11184000	14803000	0.755523	1.32359	0.296142	-0.404453	0.404453	0.713639
	Mot1	YPL082C	39	606838000	512519500	1.18403	0.844574	0.213854	0.243705	-0.243705	0.264931
	Sum1	YDR310C	58	6272280000	2862018000	2.19156	0.456296	0.447698	1.13196	-1.13196	0.325753
	Met4	YNL103W	5	57616000	29122200	1.97842	0.505453	0.0832666	0.98435	-0.98435	0.0602585
	Taf2	YCR042C	5	8586000	7233000	1.18706	0.842418	0.585605	0.247392	-0.247392	0.812327
	Taf3	YPL011C	5	8399950	10993600	0.764076	1.30877	0.688791	-0.388211	0.388211	0.912056
	Taf5	YBR198C	7	30632000	26115000	1.17297	0.85254	0.646942	0.230161	-0.230161	1.13216
	Taf12	YDR145W	6	54700000	49560000	1.10371	0.906033	0.134536	0.142365	-0.142365	0.153701
	Cst6	YIL036W	3	18150000	22764000	0.797312	1.25421	0.0519615	-0.326785	0.326785	0.0981062
	Ngg1	YDR176W	10	109512000	54071000	2.02534	0.493745	1.28934	1.01816	-1.01816	0.836402
	Upc2	YDR213W	6	18858000	4768500	3.9547	0.252864	2.00301	1.98357	-1.98357	0.814183
	Vhr1	YIL056W	8	215134900	81450200	2.64131	0.378601	0.274651	1.40125	-1.40125	0.161482
	Wtm1	YOR230W	9	149978000	168480000	0.890183	1.12336	0.121244	-0.167826	0.167826	0.183903
	Tye7	YOR344C	10	1179850000	1245970000	0.946933	1.05604	0.0378594	-0.0786659	0.0786659	0.0589635
	Tec1	YBR083W	14	981070000	712321000	1.37729	0.726065	0.231157	0.461829	-0.461829	0.236096
	Sef1	YBL066C	3	6034000	3316000	1.81966	0.549553	0.15695	0.863671	-0.863671	0.124096
	Tfb3	YDR460W	3	10240000	11060000	0.925859	1.08008	0.12	-0.111136	0.111136	0.189391
	Cin5	YOR028C	3	54290000	31733000	1.71084	0.584509	0.0896289	0.774703	-0.774703	0.0721966
chromatin remodeling	Isw1	YBR245C	36	772231000	512076800	1.50804	0.663113	0.464866	0.592672	-0.592672	0.46434
	Itc1	YGL133W	4	2355000	1303000	1.80737	0.553291	0.563205	0.85389	-0.85389	0.403169
	Ino80	YGL150C	27	589261000	608179000	0.968894	1.0321	0.142945	-0.0455892	0.0455892	0.230279
	Ies1	YFL013C	13	136121000	109178800	1.24677	0.802072	0.302655	0.318197	-0.318197	0.299588
	Hpc2	YBR215W	40	5169400000	2214027000	2.33484	0.428295	0.0152753	1.22332	-1.22332	0.00897932
	Hir1	YBL008W	6	25508000	6010300	4.24405	0.235624	3.1653	2.08544	-2.08544	0.774603
	Hir2	YOR038C	33	1483956000	764809000	1.9403	0.515385	0.485421	0.956277	-0.956277	0.386583
	Hmo1	YDR174W	16	569398000	532280000	1.06973	0.934812	0.0702377	0.0972521	-0.0972521	0.110186
	Dep1	YAL013W	6	99790000	69560000	1.43459	0.697064	0.399625	0.520637	-0.520637	0.356853
	Sas10	YDL153C	18	1038934000	1088973400	0.954049	1.04816	0.08544	-0.0678647	0.0678647	0.125181
	Rxt2	YBR095C	4	35350000	27780000	1.2725	0.785856	0.106927	0.347664	-0.347664	0.128513
	Pob3	YML069W	7	69170000	74330000	0.93058	1.0746	0.26839	-0.103798	0.103798	0.348699
	Sin3	YOL004W	28	391928000	251222000	1.56009	0.64099	0.0503322	0.641626	-0.641626	0.0494713
	Rsc2	YLR357W	20	210075000	74381200	2.8243	0.35407	0.0818535	1.49789	-1.49789	0.0420981
	Rsc8	YFR037C	30	1092831000	784583000	1.39288	0.717936	0.0750555	0.478072	-0.478072	0.0760403
	Rsc58	YLR033W	10	53711600	21248240	2.52781	0.395599	0.115902	1.33789	-1.33789	0.0664163
	Npl6	YMR091C	4	58310000	22520000	2.58925	0.386212	0.549303	1.37254	-1.37254	0.321875
	Sth1	YIL126W	30	1161012000	552864400	2.09999	0.476192	0.353412	1.07039	-1.07039	0.244114
	Rvb1	YDR190C	15	691986000	457976500	1.51096	0.661829	0.0568624	0.595469	-0.595469	0.0559052
	Snf2	YOR290C	8	76191000	51379000	1.48292	0.674345	0.462925	0.568442	-0.568442	0.477656
	Snf5	YBR289W	3	3653900	1940600	1.88287	0.531104	0.951122	0.912934	-0.912934	0.806547
	Swi3	YJL176C	23	935290000	753517000	1.24123	0.805651	0.415812	0.311774	-0.311774	0.476417
	Swr1	YDR334W	4	21470000	13102000	1.63868	0.610247	0.352326	0.712535	-0.712535	0.292691
	Swc3	YAL011W	4	14095000	5228000	2.69606	0.370912	0.98	1.43085	-1.43085	0.565333
	Vps72	YDR485C	20	948686000	516541000	1.83661	0.54448	0.090185	0.877048	-0.877048	0.0708378
RNA Pol-III	Rpc37	YKR025W	10	296793000	221161000	1.34198	0.745169	0.105357	0.42436	-0.42436	0.115194
	Rpc53	YDL150W	26	2844066000	2070914000	1.37334	0.728153	0.03	0.457687	-0.457687	0.0332996
	Rpc82	YPR190C	20	374494000	253049000	1.47993	0.675709	0.172434	0.565526	-0.565526	0.16196
	Tfc3	YAL001C	35	861604000	878025000	0.981298	1.01906	0.156205	-0.0272371	0.0272371	0.219172
	Tfc4	YGR047C	13	107820000	120790000	0.892624	1.12029	0.115902	-0.163876	0.163876	0.163265
	Tfc5	YNL039W	55	15283336000	12426765000	1.22987	0.813092	0.0264575	0.298509	-0.298509	0.0324505
	Tfc6	YDR362C	7	52477000	66401000	0.790304	1.26534	0.090185	-0.33952	0.33952	0.157139
	Tfc7	YOR110W	13	178920000	221710000	0.807	1.23916	0.043589	-0.309359	0.309359	0.0756531
	Brf1	YGR246C	29	1330701000	1157480000	1.14965	0.869827	0.105357	0.201199	-0.201199	0.133447
mRNA processing	Hrp1	YOL123W	3	18660000	35290000	0.528762	1.89121	0.574195	-0.91931	0.91931	1.4444
	Cet1	YPL228W	10	218202000	163485000	1.33469	0.749237	0.0737111	0.416506	-0.416506	0.0810023
	Rrp5	YMR229C	105	9694058600	8351767000	1.16072	0.861535	0.0793725	0.215019	-0.215019	0.0917675
	Spp41	YDR464W	97	10180932100	7985538700	1.27492	0.784362	0.0814453	0.350408	-0.350408	0.0851374
	Stb3	YDR169C	16	382260000	187325000	2.04062	0.490046	0.205264	1.02901	-1.02901	0.13876
	Sub2	YDL084W	6	136004000	91439700	1.48736	0.672331	0.0832666	0.572757	-0.572757	0.0804085
	Prp45	YAL032C	43	11676037000	8381356000	1.3931	0.717825	0.0208167	0.478295	-0.478295	0.0219413
cohensin/condensin	Smc1	YFL008W	50	2524236000	784392500	3.21808	0.310745	0.66335	1.6862	-1.6862	0.21742
	Smc3	YJL074C	64	4602575100	1079254840	4.26459	0.234489	0.0986577	2.09241	-2.09241	0.0362584
	Irr1	YIL026C	24	1157710300	662002900	1.7488	0.571821	0.271355	0.806365	-0.806365	0.188562
	Mcd1	YDL003W	22	599136000	173447600	3.45428	0.289496	0.43715	1.78838	-1.78838	0.178994
	Smc2	YFR031C	66	2955532000	845759900	3.49453	0.286162	0.185023	1.8051	-1.8051	0.067391
	Smc4	YLR086W	95	9963999000	2185743070	4.55863	0.219364	0.572975	2.1886	-2.1886	0.159348
	Ycg1	YDR325W	26	443329000	113136800	3.91852	0.255198	0.375411	1.97031	-1.97031	0.152334
	Ycs4	YLR272C	63	8545246200	5109548300	1.67241	0.59794	0.0907377	0.741926	-0.741926	0.0802467
	Brn1	YBL097W	25	1212919000	539561700	2.24797	0.444846	0.187705	1.16862	-1.16862	0.129668
	Smc5	YOL034W	65	3062895500	1310382600	2.33741	0.427825	0.070946	1.22491	-1.22491	0.0440756
	Smc6	YLR383W	39	831271000	408230000	2.03628	0.491091	0.567891	1.02594	-1.02594	0.340697
Chromosome segregation	Bir1	YJR089W	32	799194000	579993000	1.37794	0.725722	0.168226	0.46251	-0.46251	0.178046
	Sli15	YBR156C	7	123318000	69747000	1.76808	0.565587	0.807548	0.82218	-0.82218	0.589714
	Slk19	YOR195W	8	25685000	44575000	0.57622	1.73545	0.150444	-0.795309	0.795309	0.318832
	Spc105	YGL093W	38	1340336000	1900919000	0.705099	1.41824	0.0665833	-0.504102	0.504102	0.133487
	Spc110	YDR356W	32	614679000	867123000	0.708872	1.41069	0.01	-0.496403	0.496403	0.0182631
	Stu1	YBL034C	38	747869300	965964600	0.77422	1.29162	0.0550757	-0.369184	0.369184	0.091634
	Bik1	YCL029C	4	3502000	3474000	1.00806	0.992005	0.0986577	0.0115813	-0.0115813	0.13161
	Mad1	YGL086W	40	946923000	1410160000	0.6715	1.4892	0.0321455	-0.57454	0.57454	0.0664433
	Fin1	YDR130C	3	10217000	11860000	0.861467	1.16081	0.696587	-0.215132	0.215132	1.22692
CCAN	Mcm21	YDR318W	4	38677000	31660000	1.22164	0.818574	0.312143	0.288815	-0.288815	0.377456
	Nkp1	YDR383C	8	30484000	37232000	0.818758	1.22136	0.136504	-0.288491	0.288491	0.24826
	Ctf3	YLR381W	3	2783000	3128600	0.889535	1.12418	0.37581	-0.168876	0.168876	0.532024
	Mcm16	YPR046W	3	52810000	39310000	1.34342	0.744367	0.146401	0.425915	-0.425915	0.159534
	Mcm22	YJR135C	4	68285000	21502000	3.17575	0.314886	1.338	1.6671	-1.6671	0.704507
	Cnn1	YFR046C	4	4914000	3168000	1.55114	0.644689	0.278747	0.633326	-0.633326	0.246151
DAM1	Spc19	YDR201W	3	39470000	47600000	0.829202	1.20598	0.043589	-0.270205	0.270205	0.0756531
	Spc24	YMR117C	10	160830000	239000000	0.672929	1.48604	0.061101	-0.571474	0.571474	0.127567
	Ndc80	YIL144W	6	13916000	24313000	0.572369	1.74713	0.0950438	-0.804983	0.804983	0.250192
	Dam1	YGR113W	7	45200000	72410000	0.624223	1.60199	0.130767	-0.679866	0.679866	0.380766
	Cbf2	YGR140W	30	684483000	451309000	1.51666	0.659343	0.387341	0.600899	-0.600899	0.304846
NPC	Mlp1	YKR095W	290	159601369900	176164112600	0.905981	1.10378	0.03	-0.142447	0.142447	0.0475808
	Mlp2	YIL149C	221	45417135000	47079990300	0.96468	1.03661	0.0288675	-0.0518773	0.0518773	0.0436194
	Nup1	YOR098C	21	210560000	275227000	0.765041	1.30712	0.0288675	-0.386391	0.386391	0.0530715
	Nup2	YLR335W	16	265591000	205170000	1.29449	0.772504	0.0953939	0.372386	-0.372386	0.112819
	Nup60	YAR002W	5	38990000	39030000	0.998975	1.00103	0.01	-0.00147931	0.00147931	0.0145732
	Nsp1	YJL041W	24	293500000	576547000	0.509065	1.96439	0.0288675	-0.974078	0.974078	0.0764702
	Nup116	YMR047C	6	31380000	58719000	0.53441	1.87122	0.141774	-0.903982	0.903982	0.396389
DNA replication and repair	Orc3	YLL004W	5	37376000	25318000	1.47626	0.677387	0.432782	0.561949	-0.561949	0.557576
	Pol3	YDL102W	3	8981000	4083000	2.19961	0.454626	575.471	1.13725	-1.13725	5.0992
	Pol30	YBR088C	13	253170000	391028000	0.647447	1.54453	0.0665833	-0.627165	0.627165	0.155917
	Mcm3	YEL032W	29	693785000	197061000	3.52066	0.284038	1.12414	1.81585	-1.81585	0.395098
	Mcm6	YGL201C	30	1455094000	873479000	1.66586	0.60029	0.78886	0.736267	-0.736267	0.544292
	Mcm2	YBL023C	16	303286000	28238700	10.7401	0.0931091	2.5333	3.42493	-3.42493	0.338301
	Mcm7	YBR202W	11	109159000	59594100	1.83171	0.545938	0.333816	0.87319	-0.87319	0.254437
	Mcm4	YPR019W	11	195230000	87439000	2.23276	0.447877	0.0602771	1.15883	-1.15883	0.0411949
	Mcm5	YLR274W	11	220358000	73437200	3.00063	0.333263	1.06902	1.58527	-1.58527	0.459862
	Top1	YOL006C	7	144120000	44250000	3.25695	0.307036	1.20752	1.70352	-1.70352	0.7533
	Top2	YNL088W	59	4433180000	2884034000	1.53715	0.650556	0.01	0.620254	-0.620254	0.00918928
	Abf1	YKL112W	47	6784335000	5033959900	1.34771	0.741998	0.023094	0.430514	-0.430514	0.0243212
	Mrc1	YCL061C	4	18980000	27650000	0.686438	1.4568	0.248261	-0.542799	0.542799	0.590902
	Rad16	YBR114W	5	23418000	13999000	1.67283	0.597788	0.0702377	0.742294	-0.742294	0.0610237
SUMO enzymes	Ubc9	YDL064W	64	66185902000	72698776000	0.910413	1.0984	0.0378594	-0.135407	0.135407	0.0565218
	Uba2	YDR390C	34	3507729000	2273563000	1.54283	0.648158	0.160728	0.625582	-0.625582	0.145151
	Aos1	YPR180W	12	268490000	260640000	1.03012	0.970762	0.06	0.0428098	-0.0428098	0.0833365
	Siz1	YDR409W	20	315555000	301276000	1.0474	0.95475	0.061101	0.0668057	-0.0668057	0.089806
	Siz2	YOR156C	3	39924200	95446200	0.41829	2.39069	1.79419	-1.25742	1.25742	1.67954
	Smt3	YDR510W	14	15260554000	13352980000	1.14286	0.875	0.119304	0.192646	-0.192646	0.163757
