# Supplementary material for: Shared and distinct roles of Esc2 and Mms21 in suppressing genome rearrangements and regulating intracellular sumoylation
Source: PLoS One. 2021 Feb 18;16(2):e0247132. doi: 10.1371/journal.pone.0247132 (PMC7891725; doi:10.1371/journal.pone.0247132)
Supplement: S3 Table — Unique peptides of each SUMO target are included; their summed intensity was used to calculate its abundance ratio. Light isotope was used to grow the siz1Δ siz2Δ esc2-D430R mutant, while heavy isotope was used to grow the siz1Δ siz2Δ double mutant. The top 3 most abundant peptides of each sumoylated protein were used to calculate the standard deviation. (XLSX) [file pone.0247132.s003.xlsx]

## Sheet: Filtered Data
peptide	name	protein	calc_neutral_pep_mass	light_area	heavy_area	xpress (L/H)	log2 xpress
K.VM[147.04]NTIGGVAYLR.E	TFC3	YAL001C	1308.69	514000	2420000	0.21	-2.25154
K.IIFLPTVGEDAIQR.Y	TFC3	YAL001C	1570.87	280000	676000	0.41	-1.2863
K.NSGVLYDSLVSSR[166.11].R	SWC3	YAL011W	1405.71	862000	1910000	0.45	-1.152
K.LANSNNR.A	PRP45	YAL032C	787.394	2850000	1050000	2.72	1.44361
H.FDKNIDSVVATAGQDK.S	HIR1	YBL008W	1706.85	8870000	846000	10.49	3.39094
K.AGIVTTLQAR[166.11].C	MCM2	YBL023C	1038.61	18900000	83900000	0.23	-2.12029
R.ISFC[160.03]TNC[160.03]K[136.11].S	MCM2	YBL023C	1036.46	10500000	54300000	0.19	-2.39593
K.TAVAC[160.03]SLFGGVPK[136.11].N	MCM2	YBL023C	1313.69	5390000	31600000	0.17	-2.55639
K.IISSM[147.04]APSIYGHR[166.11].D	MCM2	YBL023C	1456.74	18200000	17800000	1.03	0.0426443
R.ISDFPTIYSLR.E	MCM2	YBL023C	1310.69	4770000	18000000	0.26	-1.94342
K.SFLLEYTDETGR.S	MCM2	YBL023C	1429.67	2890000	11500000	0.25	-2
R.LSEFVSSYDLDR[166.11].A	MCM2	YBL023C	1439.68	3160000	10800000	0.29	-1.78588
R.AVFATGQGASAVGLTASVR[166.11].K	MCM2	YBL023C	1771.95	2280000	8180000	0.28	-1.8365
R.R[166.11]SFAIYTLGH.-	MCM2	YBL023C	1173.62	2520000	6870000	0.37	-1.4344
R.ESISTGSFPITVR[166.11].H	MCM2	YBL023C	1402.73	618000	6190000	0.1	-3.32193
R.FDILC[160.03]VVR.D	MCM2	YBL023C	1020.54	1480000	5280000	0.28	-1.8365
R.NVAYIDDEDEEQEGAAQLDEM[147.04]GLPVQR[166.11].R	MCM2	YBL023C	3059.35	1830000	4910000	0.37	-1.4344
R.LATFVVDSHVR[166.11].S	MCM2	YBL023C	1252.68	740000	5200000	0.14	-2.8365
R.YNSTLPLAQNVSLTEPILSR[166.11].F	MCM2	YBL023C	2225.19	653000	2310000	0.28	-1.8365
R.DLVDEEADER[166.11]LATFVVDSHVR[166.11].S	MCM2	YBL023C	2434.19	26000	2820000	0.01	-6.64386
K.NGFPVFATIIEANSIK.R	MCM2	YBL023C	1719.92	411000	2200000	0.19	-2.39593
R.NVAYIDDEDEEQEGAAQLDEM[147.04]GLPVQR[166.11]R[166.11].R	MCM2	YBL023C	3225.46	0	2350000	0.001	-9.96578
K.IFDLVAM[147.04]EATELHYPDYAR[166.11].L	MCM2	YBL023C	2279.08	581000	1600000	0.36	-1.47393
K.AILALFLAK[136.11].C	MCM2	YBL023C	966.636	96000	1040000	0.09	-3.47393
R.ASSLAQDSK[136.11].G	SEF1	YBL066C	913.46	11000000	48700000	0.23	-2.12029
R.GDVSSGLFEK[136.11].S	BRN1	YBL097W	1045.52	28900000	71900000	0.4	-1.32193
K.ALVDFDEGGAK.S	BRN1	YBL097W	1120.54	21600000	68400000	0.32	-1.64386
K.FSDIIQGISK[136.11].M	BRN1	YBL097W	1114.61	21900000	62300000	0.35	-1.51457
R.VDSVTTETGK[136.11].L	BRN1	YBL097W	1043.52	23000000	55200000	0.42	-1.25154
R.SINNLIQEHDSR[166.11].K	BRN1	YBL097W	1434.71	21100000	47900000	0.44	-1.18442
K.M[147.04]SLFSHR[166.11].K	BRN1	YBL097W	902.431	17300000	39300000	0.44	-1.18442
K.SLLLNTLNIDNTAR[166.11].V	BRN1	YBL097W	1566.86	12900000	29200000	0.44	-1.18442
R.K[136.11]NDTHYLLPDDFHFSTDR[166.11].L	BRN1	YBL097W	2238.05	7880000	28700000	0.28	-1.8365
R.TK[136.11]IDM[147.04]PIK[136.11].N	BRN1	YBL097W	976.56	3870000	29000000	0.13	-2.94342
R.YENNDDDER[166.11]VEYNLFTNR[166.11].S	BRN1	YBL097W	2325	5350000	15600000	0.34	-1.55639
K.TDDSFEDK[136.11]VFASK[136.11].G	BRN1	YBL097W	1503.71	2680000	12500000	0.21	-2.25154
K.ANLVNKESDLLEETR.T	BRN1	YBL097W	1729.88	3030000	11800000	0.26	-1.94342
R.VDSVTTETGK[136.11]LLSGLAQR[166.11].K	BRN1	YBL097W	1892.03	1170000	5390000	0.22	-2.18442
R.VLETTLVEFETIK.M	BRN1	YBL097W	1520.83	610000	1690000	0.36	-1.47393
R.K[136.11]EEELIER[166.11]DSLVDDENEPSQSLISTR[166.11].N	BRN1	YBL097W	3058.49	289000	1280000	0.23	-2.12029
K.DLM[147.04]AYFDENLNR[166.11].N	BRN1	YBL097W	1525.67	31700	261000	0.12	-3.05889
R.NYM[147.04]EVLPK[136.11].V	REB1	YBR049C	1016.51	123000000	356000000	0.35	-1.51457
R.FINEYEAIER.L	REB1	YBR049C	1282.62	111000000	234000000	0.47	-1.08927
K.AFDKAEDAALER.F	REB1	YBR049C	1334.65	42400000	142000000	0.3	-1.73697
K.ASSLVSLSSSSATPSTSR.S	REB1	YBR049C	1723.86	50700000	114000000	0.44	-1.18442
K.AIIDADSITQHPDFQQYLNTAADTDDNEK[136.11]LK[136.11].H	REB1	YBR049C	3505.68	18100000	70300000	0.26	-1.94342
K.DSM[147.04]LDSSLNK[136.11].S	REB1	YBR049C	1132.52	16900000	31500000	0.54	-0.888969
K.QYSELQK[136.11]DSM[147.04]LDSSLNK[136.11].S	REB1	YBR049C	2016.96	6360000	29100000	0.22	-2.18442
R.K[136.11]SLM[147.04]GNGK[136.11].L	REB1	YBR049C	865.466	12300000	7760000	1.59	0.669027
K.ELVDYFSSNISM[147.04]K[136.11].T	REB1	YBR049C	1555.73	4350000	13400000	0.33	-1.59946
K.SINEISK[136.11]ELVDYFSSNISM[147.04]K[136.11].T	REB1	YBR049C	2335.16	3080000	13500000	0.23	-2.12029
M.PSGHNDKNANQESVEEAVLK.Y	REB1	YBR049C	2165.03	2510000	11600000	0.22	-2.18442
K.NANQESVEEAVLK[136.11].Y	REB1	YBR049C	1437.72	3080000	10900000	0.28	-1.8365
K.SPSHDNEAGSVDNSEISQLLQSAATK.A	REB1	YBR049C	2684.25	3710000	9690000	0.38	-1.39593
R.THGLNHQNK[136.11].N	REB1	YBR049C	1055.54	1140000	3870000	0.29	-1.78588
K.ELVDYFSSNISM[147.04]KTEN.-	REB1	YBR049C	1891.85	1070000	3880000	0.28	-1.8365
K.DAGVGVDDDHQSM[147.04]AM[147.04]AAVAAAYTLSK[136.11].N	REB1	YBR049C	2633.18	857000	2420000	0.35	-1.51457
K.NNNNNNSIANDSNSR[166.11].K	REB1	YBR049C	1656.71	767000	1870000	0.41	-1.2863
R.THGLNHQNK[136.11]NHNDDTDDLSNSTK[136.11].Q	REB1	YBR049C	2620.18	434000	1950000	0.22	-2.18442
K.VISQDTQPHQQK.S	REB1	YBR049C	1407.71	712000	1510000	0.47	-1.08927
K.YVGVGLDHQNHDPQLHTK[136.11]DLENK[136.11]HSK[136.11].K	REB1	YBR049C	3032.53	0	414000	0.001	-9.96578
K.VGAENDGDSSLFLR[166.11].T	SPT7	YBR081C	1488.71	11300000	1810000	6.24	2.64155
R.IFDVYIQK[136.11].D	TEC1	YBR083W	1032.57	2130000	6350000	0.34	-1.55639
K.FEEASLFKR.L	POL30	YBR088C	1125.58	11300000	3800000	2.98	1.57531
R.LSSEAPALFQFDLK.S	POL30	YBR088C	1564.81	3130000	1340000	2.34	1.22651
K.LM[147.04]DIDADFLKIEELQYDSTLSLPSSEFSK.L	POL30	YBR088C	3349.62	328000	80500	4.07	2.02503
K.ALTSLAHLYR[166.11].S	CYC8	YBR112C	1153.65	2740000	6010000	0.46	-1.12029
R.FLNINPFTK.Y	RAD16	YBR114W	1092.6	353000	61200	5.77	2.52857
K.GQLFM[147.04]STR[166.11].A	MCM7	YBR202W	964.468	3160000	10100000	0.31	-1.68966
R.TSILAAANPLYGR.Y	MCM7	YBR202W	1345.74	2720000	8980000	0.3	-1.73697
K.YM[147.04]AM[147.04]LQK[136.11].V	MCM7	YBR202W	923.434	879000	8280000	0.11	-3.18442
K.FSFGQATPR[166.11].T	MCM7	YBR202W	1019.51	1290000	5280000	0.25	-2
R.VM[147.04]ELITSGDVYNR[166.11].L	MCM7	YBR202W	1521.74	744000	5410000	0.14	-2.8365
R.LSPLDNINLPAALLSR.F	MCM7	YBR202W	1705.97	286000	1340000	0.21	-2.25154
K.GDFLGQLITVR[166.11].G	MCM7	YBR202W	1227.69	313000	1010000	0.31	-1.68966
R.LADM[147.04]VDIDDVEEALR.L	MCM7	YBR202W	1718.8	314000	955000	0.33	-1.59946
K.FLQGTQADDLVSAIQQNANHFTELFC[160.03]R[166.11].A	MCM7	YBR202W	3132.5	127000	950000	0.13	-2.94342
R.K[136.11]EDLNQQIISVR[166.11].N	AME1	YBR211C	1459.81	5460000	12600000	0.43	-1.21759
K.INKINENLSNELQPSL.-	AME1	YBR211C	1824.96	4300000	9630000	0.45	-1.152
R.LNDLTSTLLGK.Y	AME1	YBR211C	1173.66	2660000	6260000	0.42	-1.25154
R.LNDLTSTLLGK[136.11]YEGDR[166.11]K[136.11].L	AME1	YBR211C	1948.05	1320000	4050000	0.33	-1.59946
R.R[166.11]TDDIDDDVIVFK[136.11].T	AME1	YBR211C	1567.78	1710000	3440000	0.5	-1
K.GHYASLER[166.11].A	HPC2	YBR215W	941.459	57900000	70700000	0.82	-0.286304
K.TSSPVNLDVESTAQSLGK[136.11].F	HPC2	YBR215W	1839.93	12000000	35100000	0.34	-1.55639
R.K[136.11]IPNIAEELAK[136.11].N	HPC2	YBR215W	1240.74	8630000	31000000	0.28	-1.8365
K.ISSLLTISSNEDSK[136.11].T	HPC2	YBR215W	1500.78	9330000	29100000	0.32	-1.64386
K.SSSASAILPKPTTTK.T	HPC2	YBR215W	1487.82	4760000	19400000	0.24	-2.05889
K.RLVAAPTVSPPK.L	HPC2	YBR215W	1234.74	6480000	9070000	0.71	-0.494109
K.VILPTQNM[147.04]DGTIAK[136.11]DPHLGDNTPGILIAK[136.11].T	HPC2	YBR215W	3073.65	2690000	12500000	0.22	-2.18442
R.AATK[136.11]DGFFVYFGPLIEK[136.11].G	HPC2	YBR215W	1918.02	1220000	4570000	0.27	-1.88897
K.GASPSPIIISGSSSTSPSGPSSSSTNPM[147.04]GIPTNR[166.11]FNK[136.11].N	HPC2	YBR215W	3637.76	680000	1160000	0.59	-0.761213
K.K[136.11]SSSASAILPK[136.11]PTTTK[136.11].T	HPC2	YBR215W	1639.96	149000	715000	0.21	-2.25154
K.GASPSPIIISGSSSTSPSGPSSSSTNPM[147.04]GIPTNR.F	HPC2	YBR215W	3230.54	281000	487000	0.58	-0.785875
K.DGFFVYFGPLIEK[136.11].G	HPC2	YBR215W	1538.79	150000	544000	0.28	-1.8365
P.TM[147.04]DDVKAAYGDISDEEEKK.Q	ISW1	YBR245C	2158.96	7620000	21800000	0.35	-1.51457
K.IEDTSNVGTEQLVAEKIPENETTH.-	ISW1	YBR245C	2653.27	1220000	1350000	0.9	-0.152003
R.LLNIM[147.04]M[147.04]QLR.K	ISW1	YBR245C	1162.62	723000	556000	1.3	0.378512
K.SFTQDNIAQYK.S	RIF1	YBR275C	1313.63	6390000	9580000	0.67	-0.577767
R.SIDDETLEEVDNESIR[166.11]EIDQQM[147.04]K[136.11].S	RIF1	YBR275C	2769.26	1540000	2830000	0.54	-0.888969
R.LNDKDGIAYYKPLR.S	PAF1	YBR279W	1664.89	14500000	1640000	8.82	3.14078
R.VNDIIKPLVK.E	PAF1	YBR279W	1137.71	5580000	677000	8.24	3.04264
K.TNVTNLIQQDEDLGM[147.04]PVDLM[147.04]K.F	PAF1	YBR279W	2405.15	1190000	184000	6.48	2.69599
R.M[147.04]VLEEVQPTFDR[166.11]YEATIQER[166.11].E	BIK1	YCL029C	2489.2	5190000	2000000	2.59	1.37295
R.NLSHNQPTGANEDVELLKK.Q	BIK1	YCL029C	2106.07	2130000	848000	2.51	1.32769
K.IGC[160.03]FIQIPNLGR.G	BIK1	YCL029C	1386.74	1500000	656000	2.28	1.18903
K.YFQTEYPQSGLFIQLQK[136.11].V	BIK1	YCL029C	2097.07	249000	710000	0.35	-1.51457
K.AGM[147.04]FAGVDLLANIGK.N	BIK1	YCL029C	1491.78	164000	70700	2.32	1.21412
K.VIISEDFVQK.S	MRC1	YCL061C	1176.64	10700000	3070000	3.5	1.80735
K.TQIDTVAQTLQDEVPHTLK[136.11].L	MRC1	YCL061C	2144.12	6490000	1630000	3.99	1.99639
K.SNKLFESGQDSFDN.-	MRC1	YCL061C	1586.68	4170000	1620000	2.58	1.36737
K.RVPLLSSYANNLKR.E	MRC1	YCL061C	1629.93	2480000	1040000	2.39	1.25701
R.NTIENEVKDDVYVNEEADEAIRR.Q	MRC1	YCL061C	2720.29	2540000	119000	21.25	4.40939
K.IPIIPTELIGTSPLFQSIQNR[166.11].G	MRC1	YCL061C	2346.32	1220000	389000	3.13	1.64616
R.NTVYELELTHR[166.11].K	TUP1	YCR084C	1383.7	7940000	22700000	0.35	-1.51457
K.FLATGAEDR[166.11].L	TUP1	YCR084C	988.485	9100000	16400000	0.55	-0.862496
K.DVENLNTSSSPSSDLYIR.S	TUP1	YCR084C	1995.94	8490000	13900000	0.61	-0.713119
K.M[147.04]NQQLAEM[147.04]QQIR[166.11].N	TUP1	YCR084C	1530.72	5510000	9700000	0.57	-0.810966
R.DHQIASLTVQQQR[166.11].Q	TUP1	YCR084C	1532.79	8520000	6550000	1.3	0.378512
K.FSNDGEYLATGC[160.03]NK.T	TUP1	YCR084C	1574.67	3200000	7930000	0.4	-1.32193
R.ANHSK[136.11]PIPPFLLDLDSQSVPDALK[136.11]K[136.11].Q	TUP1	YCR084C	2753.52	2410000	7510000	0.32	-1.64386
R.LDSENESGTGHK[136.11]DSVYSVVFTR[166.11].D	TUP1	YCR084C	2444.16	860000	2470000	0.35	-1.51457
K.QTNDYYILYNPALPR[166.11].E	TUP1	YCR084C	1849.92	863000	1770000	0.49	-1.02915
K.IVM[147.04]ILQGHEQDIYSLDYFPSGDK[136.11]LVSGSGDR[166.11].T	TUP1	YCR084C	3472.69	663000	1800000	0.37	-1.4344
R.NTVYELELTHR[166.11]K[136.11].M	TUP1	YCR084C	1519.81	0	1600000	0.001	-9.96578
K.LNELLDAIR[166.11]QEFLQVSQEANTYR[166.11].L	TUP1	YCR084C	2769.42	254000	314000	0.81	-0.304006
K.QIDSLNAQVK[136.11].E	CSM1	YCR086W	1122.61	38200000	38400000	1	0
R.STEELYSLQSK[136.11].L	CSM1	YCR086W	1291.64	10800000	28800000	0.38	-1.39593
K.GQAQVTEVIYAPVLK.Q	CSM1	YCR086W	1614.9	5530000	17200000	0.32	-1.64386
K.TQTSQQAENSEVIK[136.11]DLYEYLC[160.03]NVR[166.11].V	CSM1	YCR086W	2905.39	1030000	7880000	0.13	-2.94342
K.LGFVK[136.11]GQAQVTEVIYAPVLK[136.11].Q	CSM1	YCR086W	2175.26	0	652000	0.001	-9.96578
K.ELK[136.11]TQTSQQAENSEVIK[136.11]DLYEYLC[160.03]NVR[166.11].V	CSM1	YCR086W	3283.62	154000	226000	0.68	-0.556393
K.VR[166.11]PTPGEVASK[136.11].A	MCD1	YDL003W	1157.65	68300000	490000000	0.14	-2.8365
M.VTENPQR.L	MCD1	YDL003W	842.425	140000000	410000000	0.34	-1.55639
K.IDAKPALFER.F	MCD1	YDL003W	1158.64	36100000	301000000	0.12	-3.05889
R.TSGELLQGIVR[166.11].V	MCD1	YDL003W	1181.66	45800000	153000000	0.3	-1.73697
R.SNNLLTPQPTNFTTK[136.11].R	MCD1	YDL003W	1682.87	26800000	130000000	0.21	-2.25154
K.M[147.04]TSTVNR.L	MCD1	YDL003W	823.386	31100000	121000000	0.26	-1.94342
R.GSVIQTHIAESAK[136.11].E	MCD1	YDL003W	1347.72	23000000	81100000	0.28	-1.8365
R.GSVIQTHIAESAK[136.11]EIAK[136.11].A	MCD1	YDL003W	1797	7310000	77400000	0.09	-3.47393
K.ASGC[160.03]DDESGDNEYITLR[166.11].T	MCD1	YDL003W	1910.78	13500000	49700000	0.27	-1.88897
R.VHQLM[147.04]LEDAVTER[166.11].E	MCD1	YDL003W	1565.77	4810000	18200000	0.26	-1.94342
R.SNNLLTPQPTNFTTK[136.11]R[166.11].L	MCD1	YDL003W	1848.98	1120000	18200000	0.06	-4.05889
V.GLM[147.04]AQENSM[147.04]ER[166.11].K	MCD1	YDL003W	1306.55	3020000	13800000	0.22	-2.18442
R.FSPDEDFEHNNLSSM[147.04]NLDFDIEEGPITSK[136.11].S	MCD1	YDL003W	3350.47	1400000	12100000	0.12	-3.05889
K.SQANTEPENITK[136.11]R[166.11].E	MCD1	YDL003W	1504.76	598000	7000000	0.09	-3.47393
K.TR[166.11]NEQTTIQTEK[136.11].V	MCD1	YDL003W	1465.75	287000	3110000	0.09	-3.47393
K.SIQIDEETENSESIASSNTYK[136.11]EER[166.11].S	MCD1	YDL003W	2776.26	476000	2840000	0.17	-2.55639
K.EAPAGNIDTITDAM[147.04]TESQPK[136.11].Q	MCD1	YDL003W	2111.98	0	3240000	0.001	-9.96578
R.R[166.11]FSPDEDFEHNNLSSM[147.04]NLDFDIEEGPITSK[136.11].S	MCD1	YDL003W	3516.57	91200	1240000	0.07	-3.8365
K.VVIEPHR.H	NOP1	YDL014W	848.487	42400000	43000000	0.98	-0.0291463
R.GKEDLLVTK.N	NOP1	YDL014W	1001.58	52200000	25400000	2.05	1.03562
K.NM[147.04]APGESVYGEKR.L	NOP1	YDL014W	1452.67	16600000	10100000	1.65	0.722466
R.ISVEEPSKEDGVPPTKVEYR.V	NOP1	YDL014W	2258.14	9390000	4130000	2.27	1.18269
K.ANC[160.03]IDSTVDAETVFAR.E	NOP1	YDL014W	1767.81	8800000	3110000	2.83	1.5008
K.KRPNIIPIIEDAR.H	NOP1	YDL014W	1533.9	3020000	1620000	1.86	0.895303
K.LAAGIM[147.04]GGLDELFIAPGK[136.11]K[136.11].V	NOP1	YDL014W	1932.07	2600000	1670000	1.56	0.641546
R.IKPLEQLTLEPYER.D	NOP1	YDL014W	1727.95	2300000	771000	2.99	1.58015
R.IIALNSHM[147.04]FLK.D	NOP1	YDL014W	1301.72	1270000	1150000	1.11	0.15056
R.M[147.04]LIGM[147.04]VDC[160.03]VFADVAQPDQAR.L	NOP1	YDL014W	2267.04	304000	172000	1.76	0.815575
K.NM[147.04]APGESVYGEK[136.11].R	NOP1	YDL014W	1304.58	0	304000	0
K.DHPFGFYAK[136.11]PVK[136.11].K	UBC9	YDL064W	1420.75	56100000000	36700000000	1.53	0.613532
R.K[136.11]DHPFGFYAK[136.11]PVK[136.11].K	UBC9	YDL064W	1556.86	49700000000	32100000000	1.55	0.632268
K.DHPFGFYAKPVKK.A	UBC9	YDL064W	1532.81	43200000000	26900000000	1.6	0.678072
K.KADGSM[147.04]DLQ.K	UBC9	YDL064W	979.428	6730000000	4420000000	1.52	0.604071
K.ADGSM[147.04]DLQK[136.11].W	UBC9	YDL064W	987.442	6710000000	4400000000	1.52	0.604071
R.KDHPFGFYAKPVKK.A	UBC9	YDL064W	1660.91	2490000000	1450000000	1.72	0.782409
K.KVLLQAK.Q	UBC9	YDL064W	798.533	810000000	495000000	1.64	0.713696
K.KADGSM[147.04]DLQK.W	UBC9	YDL064W	1107.52	741000000	478000000	1.55	0.632268
R.KDHPFGFYAK.P	UBC9	YDL064W	1208.6	680000000	434000000	1.57	0.650765
M.SSLC[160.03]LQR[166.11].L	UBC9	YDL064W	872.441	648000000	388000000	1.67	0.739848
L.TVEYPNEYPSK[136.11]PPK[136.11].V	UBC9	YDL064W	1663.84	238000000	160000000	1.49	0.575312
H.PFGFYAK[136.11]PVK[136.11].K	UBC9	YDL064W	1168.66	215000000	110000000	1.96	0.970854
H.PFGFYAK[136.11]PVK[136.11]K[136.11].A	UBC9	YDL064W	1304.77	226000000	80500000	2.8	1.48543
K.VK[136.11]FPAGFYHPN.V	UBC9	YDL064W	1283.65	143000000	97600000	1.47	0.555816
D.HPFGFYAK[136.11]PVK[136.11].K	UBC9	YDL064W	1305.72	122000000	81900000	1.49	0.575312
R.KDHPFGFY.A	UBC9	YDL064W	1009.47	118000000	75800000	1.55	0.632268
K.WRKDHPFGFYAKPVK.K	UBC9	YDL064W	1874.99	108000000	71400000	1.51	0.594549
K.FPAGFYHPNVYPSGTIC[160.03]LSILNEDQDWRPAITLK.Q	UBC9	YDL064W	3918.94	71900000	59800000	1.2	0.263034
K.VLLQAK[136.11]QYSK[136.11].-	UBC9	YDL064W	1192.72	65400000	42800000	1.53	0.613532
K.DHPFGFYAK[136.11]P.V	UBC9	YDL064W	1185.57	57900000	38400000	1.51	0.594549
K.VKFPAGFYHPNVY.P	UBC9	YDL064W	1537.77	75400000	20000000	3.77	1.91456
K.DHPFGFYAKPV.K	UBC9	YDL064W	1276.62	54000000	35100000	1.54	0.62293
K.VKFPAGFYHPNVYPSG.T	UBC9	YDL064W	1778.88	49900000	30100000	1.65	0.722466
G.GVYPITVEYPNEYPSKPPK.V	UBC9	YDL064W	2177.1	37700000	25200000	1.49	0.575312
W.AGGVYPITVEYPNEYPSKPPK.V	UBC9	YDL064W	2305.16	37800000	25100000	1.51	0.594549
V.EYPNEYPSKPPK.V	UBC9	YDL064W	1447.7	37700000	22800000	1.66	0.731183
K.EGTNWAGGVYPITVEYPNEYPSK[136.11]PPK[136.11].V	UBC9	YDL064W	2908.43	32500000	24400000	1.33	0.411426
K.VK[136.11]FPAGFYHPNVYPSGTIC[160.03]LSILNEDQD.W	UBC9	YDL064W	3188.54	29400000	27200000	1.08	0.111031
A.GGVYPITVEYPNEYPSKPPK.V	UBC9	YDL064W	2234.13	20900000	14600000	1.43	0.516015
F.GFYAKPVKK.A	UBC9	YDL064W	1036.61	19200000	11500000	1.67	0.739848
K.VK[136.11]FPAGFYHPNVYPSGTIC[160.03].L	UBC9	YDL064W	2161.05	17600000	10000000	1.76	0.815575
Y.PITVEYPNEYPSKPPK.V	UBC9	YDL064W	1857.95	15800000	4700000	3.35	1.74416
K.WRKDHPFGFYAK.P	UBC9	YDL064W	1550.78	9200000	5910000	1.56	0.641546
K.WEAGIPGKEGTNWAGGVYPITVEYPNEYPSKPPK.V	UBC9	YDL064W	3730.83	6840000	6140000	1.11	0.15056
G.VYPITVEYPNEYPSK[136.11]PPK[136.11].V	UBC9	YDL064W	2136.11	7560000	5290000	1.43	0.516015
K.VKFPAGFY.H	UBC9	YDL064W	927.485	6480000	4490000	1.44	0.526069
V.YPITVEYPNEYPSKPPK.V	UBC9	YDL064W	2021.01	5280000	4600000	1.15	0.201634
G.GVYPITVEYPNEYPSK[136.11]PPK[136.11]VK[136.11].F	UBC9	YDL064W	2428.31	5950000	3660000	1.62	0.695994
R.NKAEYDKK.V	UBC9	YDL064W	994.508	5830000	3430000	1.7	0.765535
W.AGGVYPITVEYPNEYPSKPPKVK.F	UBC9	YDL064W	2532.33	4180000	1840000	2.27	1.18269
A.GGVYPITVEYPNEYPSK[136.11]PPK[136.11]VK[136.11].F	UBC9	YDL064W	2485.33	3370000	2360000	1.43	0.516015
K.EGTNWAGGVYPITVEYPNEYPSKPPKVK.F	UBC9	YDL064W	3119.56	2770000	2620000	1.06	0.0840643
Y.PNEYPSK[136.11]PPK[136.11].V	UBC9	YDL064W	1171.62	1980000	1360000	1.46	0.545968
K.VKFPAGFYHP.N	UBC9	YDL064W	1161.6	1290000	726000	1.77	0.823749
T.VEYPNEYPSK[136.11]PPK[136.11].V	UBC9	YDL064W	1562.8	256000	184000	1.39	0.475085
K.VKFPAGFYHPNVYPSGTI.C	UBC9	YDL064W	1993.01	372000	0	999	9.96434
K.TAVFYGGTPISK.D	SUB2	YDL084W	1239.65	52000000	32100000	1.62	0.695994
K.GLAISFVSSK[136.11]EDEEVLAK[136.11].L	SUB2	YDL084W	1937.03	25400000	7230000	3.52	1.81558
R.DVQEIFR.A	SUB2	YDL084W	905.461	20200000	8200000	2.47	1.30451
R.IC[160.03]VSTDVFGR[166.11].G	SUB2	YDL084W	1162.57	14800000	5940000	2.49	1.31615
K.NKDTAPHIVVATPGR.L	SUB2	YDL084W	1574.85	4660000	2120000	2.2	1.1375
R.INLAINYDLTNEADQYLHR.V	SUB2	YDL084W	2275.12	4090000	2000000	2.04	1.02857
K.GSYVGIHSTGFKDFLLKPELSR.A	SUB2	YDL084W	2450.3	1630000	1440000	1.14	0.189034
K.DFLLKPELSR.A	SUB2	YDL084W	1216.68	2470000	345000	7.16	2.83996
K.NFVIDEC[160.03]DKVLEELDM[147.04]RR.D	SUB2	YDL084W	2296.08	1700000	666000	2.55	1.3505
K.NFVIDEC[160.03]DKVLEELDM[147.04]R.R	SUB2	YDL084W	2139.98	748000	365000	2.05	1.03562
K.TAVFYGGTPISKDAELLK.N	SUB2	YDL084W	1909.02	704000	106000	6.62	2.72683
R.FLQNPLEIFVDDEAK.L	SUB2	YDL084W	1776.89	118000	0	999	9.96434
K.VNDFPYFGR[166.11].L	POL3	YDL102W	1123.53	1730000	1430000	1.21	0.275007
K.IGGLNDPR[166.11].L	RPO21	YDL140C	850.454	6920000	16000000	0.43	-1.21759
R.ESFEDNVVR.F	RPO21	YDL140C	1093.5	5550000	12400000	0.45	-1.152
K.EVQFGLFSPEEVR.A	RPO21	YDL140C	1535.76	2860000	4850000	0.59	-0.761213
K.LLLDEHNELM[147.04]R.Q	RPO21	YDL140C	1397.7	2380000	3490000	0.68	-0.556393
K.TLTYPEVVTPYNIDR.L	RPO21	YDL140C	1779.9	2020000	2900000	0.7	-0.514573
R.IAFGFVDR[166.11].T	RPO21	YDL140C	933.495	1470000	2550000	0.58	-0.785875
K.DLQENLLVLR[166.11].G	RPO21	YDL140C	1221.7	1750000	1590000	1.1	0.137504
R.TVISGDPNLELDQVGVPK[136.11].S	RPO21	YDL140C	1888	548000	2140000	0.26	-1.94342
K.M[147.04]VC[160.03]ETDVPSEDDPTQLVSR[166.11].G	RPO21	YDL140C	2202.96	402000	802000	0.5	-1
K.ALEDIM[147.04]VHYDNTTR[166.11].N	RPO21	YDL140C	1702.79	0	962000	0.001	-9.96578
K.IENTM[147.04]LENITLR[166.11].G	RPO21	YDL140C	1471.76	293000	570000	0.51	-0.971431
R.GLTPQEFFFHAM[147.04]GGR[166.11].E	RPO21	YDL140C	1719.81	57700	273000	0.21	-2.25154
R.DAVTLFC[160.03]C[160.03]LLR[166.11].S	RPO21	YDL140C	1376.68	73300	139000	0.53	-0.915936
K.IGNVVM[147.04]DIGK.G	RPC53	YDL150W	1060.56	72000000	59600000	1.21	0.275007
R.VTGAGGQQR[166.11].R	RPC53	YDL150W	882.455	69400000	32700000	2.12	1.08406
R.VRHEDVETVKR.E	RPC53	YDL150W	1366.73	45900000	33900000	1.35	0.432959
R.FM[147.04]VFQLPTR[166.11].L	RPC53	YDL150W	1163.6	35600000	25300000	1.41	0.495695
K.YLNNTHVISSGPLAAGNFVSEK.G	RPC53	YDL150W	2317.17	26100000	8630000	3.02	1.59455
K.RIEQLFPVRPVR.V	RPC53	YDL150W	1508.89	13800000	9610000	1.43	0.516015
K.FNM[147.04]GK[136.11]EFEAR[166.11].N	RPC53	YDL150W	1261.59	12600000	8680000	1.45	0.536053
R.GFIKSEGSGSSLVQK.G	RPC53	YDL150W	1522.8	9590000	8340000	1.15	0.201634
K.LADLGLEK[136.11]EFQSVDGK[136.11].E	RPC53	YDL150W	1763.93	9870000	7790000	1.27	0.344828
K.YLNNTHVISSGPLAAGNFVSEKGDLRR.G	RPC53	YDL150W	2914.51	5890000	5780000	1.02	0.0285692
K.EAAAELELLNADHQHILR[166.11].K	RPC53	YDL150W	2052.06	3960000	2980000	1.33	0.411426
K.YLNNTHVISSGPLAAGNFVSEK[136.11]GDLR[166.11].R	RPC53	YDL150W	2776.43	1960000	1500000	1.3	0.378512
K.DSSSNGGGSAKPSLK.F	RPC53	YDL150W	1390.67	833000	709000	1.18	0.238787
R.AINYQLLK[136.11].N	SAS10	YDL153C	969.574	34000000	35300000	0.96	-0.0588937
K.TSSM[147.04]PEADDFIESEIADVDAQDK[136.11]K[136.11].A	SAS10	YDL153C	2672.2	14900000	15600000	0.96	-0.0588937
R.AVYSGGQSGVYEGEK.T	SAS10	YDL153C	1529.7	17200000	8460000	2.04	1.02857
K.TSITDILNM[147.04]DDEAR[166.11]DNYLR[166.11].T	SAS10	YDL153C	2290.07	16000000	8730000	1.83	0.871844
R.TM[147.04]FPEFAPLSK.E	SAS10	YDL153C	1282.63	7650000	11700000	0.65	-0.621488
K.TSEVGDEINPYGLNEVDDFASK[136.11]R[166.11].E	SAS10	YDL153C	2572.2	5320000	4820000	1.1	0.137504
R.TKTSEVGDEINPYGLNEVDDFASKR.E	SAS10	YDL153C	2783.32	4200000	4810000	0.87	-0.200913
R.SINTQGENDYYQQVQR[166.11].G	SAS10	YDL153C	1951.89	902000	1460000	0.62	-0.68966
R.TKTSEVGDEINPYGLNEVDDFASK.R	SAS10	YDL153C	2627.22	764000	726000	1.05	0.0703893
R.LLLAAPDGQSYSEK[136.11].S	ASF2	YDL197C	1498.78	3040000	20400000	0.15	-2.73697
K.LLSGEIIGYEIK.M	ASF2	YDL197C	1333.75	1890000	13800000	0.14	-2.8365
K.SC[160.03]PLAPAVASTYAPLLLLSQHSNHQEIDNTPQR[166.11].L	ASF2	YDL197C	3637.82	1660000	6910000	0.24	-2.05889
K.LLQSYVQSLIQR[166.11].L	ASF2	YDL197C	1456.83	1500000	4610000	0.33	-1.59946
K.SILDENNALK[136.11]ETHK[136.11].S	ASF2	YDL197C	1626.85	3170000	2770000	1.14	0.189034
K.LVANEPVTLDTSTPPVAQSLADSK[136.11].H	ASF2	YDL197C	2460.28	530000	981000	0.54	-0.888969
K.FLNSPDLPER.T	SHS1	YDL225W	1186.6	16700000	7200000	2.32	1.21412
K.TAFANNLLETK.L	SHS1	YDL225W	1220.64	15900000	7480000	2.13	1.09085
R.ADSFTKEELTQFRK.N	SHS1	YDL225W	1698.86	14800000	4350000	3.4	1.76553
K.YTNVLPIITR[166.11].A	SHS1	YDL225W	1198.69	12600000	4350000	2.91	1.54102
R.NISETVPYVLR[166.11].H	SHS1	YDL225W	1299.71	10800000	5390000	2.01	1.0072
R.GITYTM[147.04]LLC[160.03]GPAGTGK.T	SHS1	YDL225W	1654.81	3030000	1710000	1.77	0.823749
R.VIENTYSR.N	FOB1	YDR110W	980.493	378000000	1400000000	0.27	-1.88897
K.HVYDM[147.04]VM[147.04]ATHLM[147.04]NK.H	FOB1	YDR110W	1736.77	129000000	838000000	0.15	-2.73697
R.YNDVLFDDDDSVPSESVTR.K	FOB1	YDR110W	2171.95	107000000	395000000	0.27	-1.88897
R.ETPIFLESLTR[166.11].Q	FOB1	YDR110W	1314.71	62500000	193000000	0.32	-1.64386
R.NNDK[136.11]IYC[160.03]EPK[136.11].H	FOB1	YDR110W	1295.62	24900000	213000000	0.12	-3.05889
R.GER[166.11]ETPIFLESLTR[166.11].Q	FOB1	YDR110W	1666.88	32800000	190000000	0.17	-2.55639
K.R[166.11]K[136.11]PVQVLLSEVPGHNAK[136.11].F	FOB1	YDR110W	1897.11	20100000	185000000	0.11	-3.18442
R.YNDVLFDDDDSVPSESVTRK.S	FOB1	YDR110W	2300.04	11600000	104000000	0.11	-3.18442
K.SLTADTLQQISDK[136.11]YDGVVAENK[136.11].L	FOB1	YDR110W	2410.22	11100000	89600000	0.12	-3.05889
R.IHIEVFEPFNGEAIEGK.Y	FOB1	YDR110W	1927.97	14600000	78400000	0.19	-2.39593
R.QYYVDDEGNVR[166.11]DGR[166.11].N	FOB1	YDR110W	1704.76	53600000	32200000	1.66	0.731183
K.YSYVLLC[160.03]R.D	FOB1	YDR110W	1072.54	19400000	60400000	0.32	-1.64386
R.VPIFVTSSTLDK[136.11]DDLYDIC[160.03]EEIASK[136.11].Y	FOB1	YDR110W	2873.42	6760000	57900000	0.12	-3.05889
K.R[166.11]PDM[147.04]YDK[136.11].L	FOB1	YDR110W	957.434	4610000	58700000	0.08	-3.64386
R.K[136.11]PVQVLLSEVPGHNAK[136.11].F	FOB1	YDR110W	1731	4370000	42400000	0.1	-3.32193
R.K[136.11]ATSPGESR[166.11].E	FOB1	YDR110W	949.495	6080000	31600000	0.19	-2.39593
K.RPDM[147.04]YDKLLPM[147.04]ER.L	FOB1	YDR110W	1694.81	2780000	26200000	0.11	-3.18442
R.QYYVDDEGNVR.D	FOB1	YDR110W	1356.59	2860000	11100000	0.26	-1.94342
K.LDQQGNGDQTR[166.11]DFGTSM[147.04]EL.-	FOB1	YDR110W	2136.93	2120000	8230000	0.26	-1.94342
R.QK[136.11]LDQQGNGDQTR[166.11]DFGTSM[147.04]EL.-	FOB1	YDR110W	2401.09	888000	3420000	0.26	-1.94342
K.SLTADTLQQISDK[136.11]YDGVVAENK[136.11]LLFLQR[166.11].Q	FOB1	YDR110W	3190.71	95100	2290000	0.04	-4.64386
R.VPIFVTSSTLDK[136.11]DDLYDIC[160.03]EEIASK[136.11]YGLR[166.11].L	FOB1	YDR110W	3372.7	74300	1660000	0.04	-4.64386
K.TPAPVAYR.S	TAF12	YDR145W	873.471	4250000	8660000	0.49	-1.02915
K.VTNVNATASM[147.04]LNNISSSK[136.11].S	TAF12	YDR145W	1873.93	135000	1570000	0.09	-3.47393
K.SEASSSIFSK[136.11]PISTSSPAGLAAAQR[166.11].V	STB3	YDR169C	2467.27	3580000	1240000	2.89	1.53107
K.LSTLLLEM[147.04]GPLAIR[166.11].H	STB3	YDR169C	1551.89	490000	175000	2.8	1.48543
K.DSLVSSLFELSK.A	HMO1	YDR174W	1323.69	16900000	11800000	1.44	0.526069
K.SAKDSLVSSLFELSK.A	HMO1	YDR174W	1609.86	11900000	7900000	1.5	0.584963
K.SEFVVSQTLPR.A	NGG1	YDR176W	1261.67	6920000	10200000	0.68	-0.556393
K.IGPLFDK[136.11]PEIM[147.04]K[136.11].R	NGG1	YDR176W	1418.78	257000	5650000	0.05	-4.32193
K.K[136.11]SANELDDNALESGSISC[160.03]GPLLSR[166.11].L	NGG1	YDR176W	2550.24	667000	1720000	0.39	-1.35845
R.AAAALGLFNEEGLESTGEDFLK[136.11].K	NGG1	YDR176W	2289.13	157000	329000	0.48	-1.05889
R.AILLAGGPSTGK[136.11].T	RVB1	YDR190C	1091.64	33200000	23800000	1.39	0.475085
K.EIVVNDVNEAK[136.11].L	RVB1	YDR190C	1236.64	12000000	18700000	0.64	-0.643856
K.ALESNIAPVVVLASNR.G	RVB1	YDR190C	1651.93	2760000	2850000	0.97	-0.0439433
K.VPFC[160.03]PLVGSELYSVEVK.K	RVB1	YDR190C	1921.99	1160000	1150000	1.01	0.0143553
R.LQVESSALDLLATM[147.04]GTETSLR.Y	RVB1	YDR190C	2250.14	664000	826000	0.8	-0.321928
R.ELDTLQQTYELNDLR[166.11].L	SPC19	YDR201W	1859.91	986000	548000	1.8	0.847997
K.ENDGQLSDTKSPAPSNNAQGGSASIME.P	UPC2	YDR213W	2704.19	588000000	1020000	579.18	9.17787
K.NNM[147.04]TPLSM[147.04]GLQGTINK.K	UPC2	YDR213W	1749.84	52000000	299000	173.76	7.44095
K.VQGESHIDSR[166.11].N	SIR4	YDR227W	1136.55	54100000	73000000	0.74	-0.434403
K.SLVQLSTM[147.04]ETK.T	SIR4	YDR227W	1251.64	33200000	66500000	0.5	-1
K.NFAHSDSLSVPK[136.11].V	SIR4	YDR227W	1308.66	31700000	67500000	0.47	-1.08927
R.SLASFEQTAFSR[166.11].H	SIR4	YDR227W	1352.66	40100000	56200000	0.71	-0.494109
K.IGTNDLFQVESAPK.L	SIR4	YDR227W	1517.77	28100000	53000000	0.53	-0.915936
R.TIVPISTSQTNNSFLSGVK.S	SIR4	YDR227W	1992.05	23600000	44900000	0.53	-0.915936
K.VSAGDSGISPEESK[136.11].A	SIR4	YDR227W	1369.65	25100000	40600000	0.62	-0.68966
K.GSADIGASVISLTK[136.11].D	SIR4	YDR227W	1325.73	21200000	44100000	0.48	-1.05889
R.FVSNM[147.04]GFDIQK.S	SIR4	YDR227W	1300.61	17300000	29800000	0.58	-0.785875
R.TPNISNGTINIQK.K	SIR4	YDR227W	1398.75	14700000	27300000	0.54	-0.888969
K.NNYNSFPHSNLEK[136.11].L	SIR4	YDR227W	1570.73	11200000	26500000	0.42	-1.25154
K.SESK[136.11]PFSSDALSK[136.11].E	SIR4	YDR227W	1397.7	8400000	17000000	0.49	-1.02915
K.QFDSIFNSNK[136.11].A	SIR4	YDR227W	1206.58	7770000	16900000	0.46	-1.12029
K.QLAVANEIIR[166.11].S	SIR4	YDR227W	1135.66	10200000	13300000	0.77	-0.37707
R.IADKTTYDKETITDLIEQGIPK.H	SIR4	YDR227W	2491.31	5170000	15800000	0.33	-1.59946
R.SLSDEVM[147.04]R[166.11].N	SIR4	YDR227W	961.441	8230000	12700000	0.65	-0.621488
R.LQYLPLYAVSTFENTNNTEK[136.11]NDVTNK[136.11].N	SIR4	YDR227W	3031.51	6620000	3780000	1.75	0.807355
K.EILGINLANEQPVLEKPLKK.G	SIR4	YDR227W	2245.3	3030000	6680000	0.45	-1.152
K.AASALDEK[136.11]EK[136.11]QLAVANEIIR[166.11].S	SIR4	YDR227W	2194.22	2620000	6880000	0.38	-1.39593
K.SLLSEEK[136.11]IR[166.11].D	SIR4	YDR227W	1091.63	3640000	5040000	0.72	-0.473931
R.ITSLQGDLTFTK.K	SIR4	YDR227W	1322.71	2630000	4910000	0.53	-0.915936
R.ITSLQGDLTFTK[136.11]K[136.11].C	SIR4	YDR227W	1466.83	1960000	5290000	0.37	-1.4344
K.ANFLETIASTEK[136.11]PENK[136.11]TDK[136.11].V	SIR4	YDR227W	2159.12	3000000	3360000	0.89	-0.168123
R.LQYLPLYAVSTFENTNNTEK[136.11]NDVTNK[136.11]NINIGK[136.11].H	SIR4	YDR227W	3678.9	1450000	4760000	0.31	-1.68966
R.NFSTR[166.11]DEETTK[136.11]LAFLVEYEGQENNYNSTSR[166.11].S	SIR4	YDR227W	3569.65	3410000	827000	4.12	2.04264
K.DM[147.04]K[136.11]EDGLSFVDIVLSK[136.11].A	SIR4	YDR227W	1826.93	733000	1660000	0.44	-1.18442
K.SC[160.03]EPVSISTSVK[136.11]PHVVEPEHM[147.04]ADAK[136.11].L	SIR4	YDR227W	2765.33	578000	1330000	0.44	-1.18442
R.SPGIAK[136.11]PNAIQTEVYGINEESTNER[166.11].L	SIR4	YDR227W	2734.35	395000	900000	0.44	-1.18442
R.HAQQQTSTFNSKPVR.T	SIR4	YDR227W	1727.87	369000	719000	0.51	-0.971431
R.SATQEIDIK[136.11].S	SUM1	YDR310C	1011.53	6450000	19000000	0.34	-1.55639
K.SASNQGAPFSPVNITLPTAVVQTSK.S	SUM1	YDR310C	2513.31	1670000	3600000	0.46	-1.12029
R.NTLLTATPIELIC[160.03]R[166.11].E	SUM1	YDR310C	1623.89	1160000	2530000	0.46	-1.12029
K.AK[136.11]EEELINSSINEEDYAAK[136.11].S	SUM1	YDR310C	2168.05	649000	2210000	0.29	-1.78588
K.DTSLTDSVQDLFNSLK[136.11].V	SUM1	YDR310C	1789.88	857000	1860000	0.46	-1.12029
K.ER[166.11]PSTANSSSITPTPVTPNNLIQIK[136.11].R	SUM1	YDR310C	2682.43	44100	235000	0.19	-2.39593
R.AQADIPATPIPYEPK[136.11].K	MCM21	YDR318W	1617.85	32400000	1640000	19.7	4.30012
K.IFNSVAEVFQK[136.11].A	YCG1	YDR325W	1288.69	18100000	70200000	0.26	-1.94342
R.TLVASIQNDPSAEVR[166.11]R[166.11].A	YCG1	YDR325W	1774.94	11500000	35000000	0.33	-1.59946
-.M[147.04]QDPDGIDINTK[136.11].L	YCG1	YDR325W	1369.63	12100000	31800000	0.38	-1.39593
K.NLENM[147.04]SIQDTSTVAK[136.11].N	YCG1	YDR325W	1673.8	1220000	9030000	0.14	-2.8365
R.FVDQFIR[166.11].H	YCG1	YDR325W	933.495	4080000	2490000	1.64	0.713696
K.TTVNISAVDNTTEQSNSR[166.11].K	YCG1	YDR325W	1945.92	1400000	3450000	0.41	-1.2863
K.SSNDTIEHAADITDGNNTELTK.T	YCG1	YDR325W	2345.06	694000	2780000	0.25	-2
K.FQDEEQTEHLTELSDNEENFEATR.T	YCG1	YDR325W	2910.24	801000	2640000	0.3	-1.73697
R.NM[147.04]LALTTLSEPLIK.L	YCG1	YDR325W	1558.86	1020000	1800000	0.57	-0.810966
R.TAADILLR[166.11].L	YCG1	YDR325W	881.521	798000	1740000	0.46	-1.12029
K.AIEALFQSR[166.11]PDILSK[136.11].L	YCG1	YDR325W	1704.95	237000	1780000	0.13	-2.94342
R.SETQTK[136.11]DENNTANDQYSSILGNSFNK[136.11].S	YCG1	YDR325W	2920.33	276000	974000	0.28	-1.8365
R.DLLGSELPENASGGDKPLIADAD.V	SWR1	YDR334W	2296.11	1200000	28200	42.48	5.40871
K.NM[147.04]EFTPVGFIK[136.11].S	SPC110	YDR356W	1305.65	8130000	3300000	2.46	1.29866
R.LFSEASQFDDSFPEIK[136.11].A	SPC110	YDR356W	1866.88	1230000	878000	1.4	0.485427
K.LASLM[147.04]AQLTQLESK.L	SPC110	YDR356W	1547.82	1280000	434000	2.96	1.5656
K.LVVALEEM[147.04]K.L	NKP1	YDR383C	1046.57	273000	905000	0.3	-1.73697
K.ASNLSQNR[166.11].Y	UBA2	YDR390C	898.45	616000000	268000000	2.3	1.20163
R.TK[136.11]LVNEPTNSDIVELD.-	UBA2	YDR390C	1793.91	500000000	283000000	1.76	0.815575
K.AVQHFNNSK.L	UBA2	YDR390C	1043.51	447000000	224000000	1.99	0.992768
K.TFPVC[160.03]TIR.S	UBA2	YDR390C	992.511	401000000	168000000	2.39	1.25701
K.LSSDC[160.03]LNK.M	UBA2	YDR390C	935.438	375000000	184000000	2.04	1.02857
R.DASR[166.11]IPEILNK[136.11].L	UBA2	YDR390C	1272.72	395000000	149000000	2.65	1.40599
K.YTDLNM[147.04]AFTAK[136.11].A	UBA2	YDR390C	1297.61	348000000	175000000	1.99	0.992768
M.PR[166.11]ETSLVTIIGEDSYK[136.11].K	UBA2	YDR390C	1824.96	323000000	155000000	2.08	1.05658
R.IK[136.11]QETNELYELQK[136.11].L	UBA2	YDR390C	1650.88	187000000	97400000	1.92	0.941106
M.PRETSLVTIIGEDSYKK.L	UBA2	YDR390C	1935.03	166000000	74200000	2.24	1.1635
R.EKYSYPQDISLLDASNQR.L	UBA2	YDR390C	2126.03	153000000	71200000	2.15	1.10434
R.TK[136.11]PVPLSDSQINTPTK[136.11].T	UBA2	YDR390C	1740.96	130000000	69600000	1.87	0.903038
K.NC[160.03]PVC[160.03]SK.V	UBA2	YDR390C	863.363	108000000	52000000	2.09	1.0635
R.SHIFNIPM[147.04]K.S	UBA2	YDR390C	1101.56	117000000	40100000	2.92	1.54597
K.YSYPQDISLLDASNQR.L	UBA2	YDR390C	1868.89	101000000	46900000	2.14	1.09761
K.LM[147.04]DR[166.11]YPK[136.11].E	UBA2	YDR390C	955.492	88700000	36900000	2.4	1.26303
K.LSDFVVLIR[166.11].E	UBA2	YDR390C	1070.64	68600000	31800000	2.15	1.10434
K.TAQSASNSVGTIQEQISNFINITQK[136.11].L	UBA2	YDR390C	2686.37	61500000	31800000	1.94	0.956057
K.LAPPNK[136.11]NC[160.03]PVC[160.03]SK[136.11].V	UBA2	YDR390C	1499.76	55100000	27800000	1.98	0.9855
K.ETPKTFPVC[160.03]TIR.S	UBA2	YDR390C	1447.75	29000000	12300000	2.35	1.23266
K.M[147.04]KLSDFVVLIR.E	UBA2	YDR390C	1335.76	17300000	22200000	0.78	-0.358454
R.LLFDYDFEDLNDR.T	UBA2	YDR390C	1673.76	26500000	11200000	2.36	1.23879
K.EQNHIEFDK[136.11]DDADTLEFVATAANIR[166.11].S	UBA2	YDR390C	2879.37	24000000	11400000	2.11	1.07724
R.TLSEINLGNGSIILFSDEEGDTM[147.04]IRK.A	UBA2	YDR390C	2867.42	14800000	7470000	1.98	0.9855
R.GVIKLSSDC[160.03]LNK.M	UBA2	YDR390C	1332.71	14200000	6400000	2.23	1.15704
R.SHIFNIPM[147.04]KSVFDIK.Q	UBA2	YDR390C	1790.94	12600000	4620000	2.72	1.44361
K.KRPVDTEISEAPSNKR.T	UBA2	YDR390C	1825.96	8620000	3240000	2.66	1.41143
R.C[160.03]LLVGAGGIGSELLK[136.11].D	UBA2	YDR390C	1493.84	5790000	2900000	2	1
R.ETSLVTIIGEDSYK.K	UBA2	YDR390C	1553.78	3700000	1840000	2.01	1.0072
R.KAIELFLDVDDELPC[160.03]NTC[160.03]SLPDVEVPLIK.A	UBA2	YDR390C	3341.68	2310000	982000	2.35	1.23266
K.YAPTTKYTDLNM[147.04]AFTAK.A	UBA2	YDR390C	1950.94	1310000	509000	2.56	1.35614
K.AIELFLDVDDELPC[160.03]NTC[160.03]SLPDVEVPLIK.A	UBA2	YDR390C	3213.58	723000	306000	2.36	1.23879
K.QIAGNIIPAIATTNAIVAGASSLISLR.V	UBA2	YDR390C	2634.51	472000	337000	1.4	0.485427
K.ANNSPSKNEEEEKNEK.G	UBA2	YDR390C	1845.83	492000	237000	2.08	1.05658
K.ISQFLSLPLIESGTAGFDGYM[147.04]QPIIPGKTEC[160.03]FEC[160.03]TKK.E	UBA2	YDR390C	4178.04	426000	0	999	9.96434
K.NTIFDSISK.N	LRS4	YDR439W	1023.52	41600000	111000000	0.38	-1.39593
K.K[136.11]VVDETLFLQR[166.11].Q	LRS4	YDR439W	1364.78	23200000	71500000	0.32	-1.64386
R.K[136.11]LDNIELSSIGDSTAM[147.04]TSR[166.11].S	LRS4	YDR439W	2071.02	21600000	72500000	0.3	-1.73697
K.AAHTSK[136.11]PTIHLLSPIVNR[166.11].D	LRS4	YDR439W	1972.13	16000000	61000000	0.26	-1.94342
K.QLQLSFQENEK.L	LRS4	YDR439W	1362.68	8240000	29300000	0.28	-1.8365
K.VVDETLFLQR.Q	LRS4	YDR439W	1218.66	12200000	25000000	0.49	-1.02915
K.LSSKDAFIDDLKLK.L	LRS4	YDR439W	1591.88	8400000	28500000	0.29	-1.78588
R.SSTVNANDILGNEENDGITK.L	LRS4	YDR439W	2089.98	6070000	17300000	0.35	-1.51457
K.DAFIDDLK[136.11]LK[136.11].L	LRS4	YDR439W	1192.67	3110000	12900000	0.24	-2.05889
M.TTLLQLLSNYYK[136.11].A	LRS4	YDR439W	1463.81	3970000	10900000	0.36	-1.47393
R.IYNEYVQSQYEFASLDK[136.11]LNNNK[136.11]GDPK[136.11].K	LRS4	YDR439W	3100.52	1410000	6180000	0.23	-2.12029
R.IYNEYVQSQYEFASLDK[136.11]LNNNK[136.11]GD.P	LRS4	YDR439W	2867.36	3250000	3400000	0.96	-0.0588937
K.NLDDEINENAHIR[166.11].N	LRS4	YDR439W	1561.74	2280000	2800000	0.81	-0.304006
K.NLDDEINENAHIRNDTTSSK.L	LRS4	YDR439W	2285.05	729000	2910000	0.25	-2
K.LSSK[136.11]DAFIDDLK[136.11].L	LRS4	YDR439W	1366.73	1090000	2290000	0.48	-1.05889
R.SK[136.11]DDQNITSSR[166.11].K	LRS4	YDR439W	1267.61	624000	1590000	0.39	-1.35845
K.NTIFDSISK[136.11]NLDDEINENAHIR[166.11]NDTTSSK[136.11].L	LRS4	YDR439W	3316.6	492000	1520000	0.32	-1.64386
R.IYNEYVQSQYEFASLDK[136.11].L	LRS4	YDR439W	2103.99	105000	1120000	0.09	-3.47393
R.IFSLGPAQC[160.03]PYK[136.11].G	TFB3	YDR460W	1387.7	655000	11100000	0.06	-4.05889
R.LSTTTQDINETIEGVK[136.11].N	TFB3	YDR460W	1755.9	1460000	10000000	0.15	-2.73697
K.EFIASGFNTNYAYER[166.11].V	TFB3	YDR460W	1790.81	2080000	4830000	0.43	-1.21759
K.FLVNPEC[160.03]YHR.L	TFB3	YDR460W	1333.62	1260000	4150000	0.3	-1.73697
K.NNPYFNSNVNVQNSR[166.11].L	TFB3	YDR460W	1775.82	895000	2680000	0.33	-1.59946
K.GTTTELATTASR[166.11].M	SPP41	YDR464W	1217.61	42200000	179000000	0.24	-2.05889
R.LATIIQHAK.S	SPP41	YDR464W	993.597	26500000	122000000	0.22	-2.18442
R.ANAFFGEGESETK.S	SPP41	YDR464W	1385.61	13100000	77100000	0.17	-2.55639
K.AFENELLSSAPTEEPSQEQSIGPVSSR.K	SPP41	YDR464W	2888.37	4540000	69800000	0.07	-3.8365
K.YVSIANEAASVAR[166.11].K	SPP41	YDR464W	1359.7	12500000	39900000	0.31	-1.68966
K.M[147.04]IPIFNTSR[166.11].V	SPP41	YDR464W	1103.57	9410000	33500000	0.28	-1.8365
R.GPPYPPDLR[166.11].L	SPP41	YDR464W	1020.53	8840000	33400000	0.26	-1.94342
K.SQTAAGATPEEAR[166.11].K	SPP41	YDR464W	1297.61	9370000	27600000	0.34	-1.55639
R.C[160.03]IEK[136.11]DIQESFR[166.11]EEK[136.11].L	SPP41	YDR464W	1835.89	1350000	27700000	0.05	-4.32193
R.TDDALDQDDENLR[166.11].M	SPP41	YDR464W	1528.65	7170000	15500000	0.46	-1.12029
R.ILIESPVEK[136.11]TDK[136.11].K	SPP41	YDR464W	1386.79	1410000	21200000	0.07	-3.8365
K.IVIDDK[136.11]EILNILAVNM[147.04]NNLNK[136.11].A	SPP41	YDR464W	2427.34	1700000	11000000	0.16	-2.64386
R.LNDIEGSLSTIGLHK[136.11].S	SPP41	YDR464W	1603.87	1800000	10700000	0.17	-2.55639
R.LTEAELSC[160.03]LK[136.11]K[136.11].E	SPP41	YDR464W	1306.71	2440000	9700000	0.25	-2
R.DASSVELTEVPSK[136.11]PK[136.11].K	SPP41	YDR464W	1601.85	972000	10700000	0.09	-3.47393
K.LIDVSLK[136.11]PLNEAK[136.11]PK[136.11].L	SPP41	YDR464W	1688.03	210000	8030000	0.03	-5.05889
R.QVLNLDGLVPPSGR[166.11].C	SPP41	YDR464W	1473.82	1790000	6420000	0.28	-1.8365
K.IPIIFPLK[136.11].R	SPP41	YDR464W	947.63	1150000	6610000	0.17	-2.55639
K.R[166.11]ANAFFGEGESETK[136.11].S	SPP41	YDR464W	1559.73	0	7550000	0.001	-9.96578
R.MAILESLQELNTNEEEEK.E	SPP41	YDR464W	2119	4790000	250000	19.18	4.26153
R.K[136.11]K[136.11]YVSIANEAASVAR[166.11].K	SPP41	YDR464W	1631.92	222000	4780000	0.05	-4.32193
K.SQEAYEDDEFSR[166.11].L	SPP41	YDR464W	1484.59	1200000	2900000	0.42	-1.25154
R.ILADM[147.04]VNQVVNTSLK.E	SPP41	YDR464W	1659.89	620000	2840000	0.22	-2.18442
K.ANSESITYTFDIPSPEEVQSK[136.11]R[166.11].S	SPP41	YDR464W	2515.22	1440000	1870000	0.77	-0.37707
R.SAGTEISSSESPDK[136.11]ATPDPHSNSTIAGHTLK[136.11].G	SPP41	YDR464W	3137.51	512000	2770000	0.18	-2.47393
K.NYQYEDENVK[136.11]YLK[136.11].K	SPP41	YDR464W	1720.83	246000	2880000	0.09	-3.47393
R.HR[166.11]LNDIEGSLSTIGLHK[136.11].S	SPP41	YDR464W	1907.03	0	2680000	0
K.GVTTPIK[136.11]IEDSDANVPPVSIAVSTIEPSQDK[136.11]LELTK[136.11].R	SPP41	YDR464W	3815.05	131000	2370000	0.06	-4.05889
K.STLHSDAAQLTGNEPDSVNTTTGK[136.11]PK[136.11].L	SPP41	YDR464W	2684.32	69500	837000	0.08	-3.64386
K.YK[136.11]DR[166.11]LETTETQANNTK[136.11].L	SPP41	YDR464W	1936.97	0	688000	0.001	-9.96578
K.SNTDVSFLK[136.11].Q	VPS72	YDR485C	1017.52	13500000	26800000	0.5	-1
R.VNSDELK[136.11]PTALPDVTLDAIANK[136.11].Q	VPS72	YDR485C	2339.26	6470000	26800000	0.24	-2.05889
K.TQPPTGVFLANGIR.K	VPS72	YDR485C	1469.8	5320000	15800000	0.34	-1.55639
K.IVHQINTEINK[136.11]DLEIK[136.11].L	VPS72	YDR485C	1922.08	5460000	12600000	0.43	-1.21759
R.SSVM[147.04]ENTM[147.04]K[136.11].V	VPS72	YDR485C	1065.46	1150000	11200000	0.1	-3.32193
R.ENTFENSSPAAQVVSQR.D	VPS72	YDR485C	1862.88	2330000	7070000	0.33	-1.59946
K.NGGIYLDLSQR[166.11]PAK[136.11].G	VPS72	YDR485C	1548.84	0	7340000	0.001	-9.96578
K.IK[136.11]TQPPTGVFLANGIR[166.11].K	VPS72	YDR485C	1729	697000	3110000	0.22	-2.18442
K.VSDGSSEIFFK[136.11].L	SMT3	YDR510W	1222.6	29400000000	14500000000	2.03	1.02148
R.LM[147.04]EAFAK[136.11].R	SMT3	YDR510W	832.424	5280000000	2610000000	2.03	1.02148
R.LM[147.04]EAFAK[136.11]R[166.11].Q	SMT3	YDR510W	998.534	3680000000	1800000000	2.04	1.02857
R.IQADQTPEDLDM[147.04]EDNDIIEAHREQIGG.A	SMT3	YDR510W	3067.37	3470000000	1600000000	2.17	1.1177
R.FLYDGIR[166.11].L	SMT3	YDR510W	892.468	2810000000	1220000000	2.29	1.19535
R.RLM[147.04]EAFAKR.Q	SMT3	YDR510W	1136.61	402000000	151000000	2.66	1.41143
R.IQADQTPEDLDM[147.04]EDNDIIEAHR[166.11].E	SMT3	YDR510W	2593.15	198000000	85600000	2.31	1.20789
D.GSSEIFFK[136.11].L	SMT3	YDR510W	921.469	67400000	33000000	2.04	1.02857
R.FLYDGIRIQADQTPEDLDM[147.04]EDNDIIEAHREQIGG.A	SMT3	YDR510W	3931.82	59200000	28900000	2.05	1.03562
R.IQADQTPEDLDM[147.04]EDNDIIEAHREQIG.G	SMT3	YDR510W	3010.35	29900000	34800000	0.86	-0.217591
L.RFLYDGIR.L	SMT3	YDR510W	1038.56	36900000	16500000	2.24	1.1635
S.DGSSEIFFK.L	SMT3	YDR510W	1028.48	13700000	13300000	1.03	0.0426443
K.RQGKEM[147.04]DSLR.F	SMT3	YDR510W	1234.61	12200000	3160000	3.86	1.9486
N.LKVSDGSSEIFFK.L	SMT3	YDR510W	1455.76	8600000	6500000	1.32	0.400538
K.VSDGSSEIFFKI.K	SMT3	YDR510W	1327.67	4860000	252000	19.32	4.27202
R.IQADQTPEDLDM[147.04]EDNDIIEAHR[166.11]E.Q	SMT3	YDR510W	2722.19	3230000	1380000	2.34	1.22651
S.EVNQEAKPEVKPEVKPETHINLK.V	SMT3	YDR510W	2655.42	1940000	630000	3.08	1.62293
R.FLYDGIRIQ.A	SMT3	YDR510W	1123.6	1860000	389000	4.78	2.25701
D.SEVNQEAKPEVKPEVKPETHINLK.V	SMT3	YDR510W	2742.46	859000	549000	1.56	0.641546
S.DSEVNQEAKPEVKPEVKPETHINLK.V	SMT3	YDR510W	2857.48	246000	256000	0.96	-0.0588937
M.ALNDNPIPK.S	MMS21	YEL019C	980.529	35300000	70000000	0.5	-1
R.DLSNIYQQC[160.03]YK.Q	MMS21	YEL019C	1430.65	17300000	26500000	0.65	-0.621488
K.LSELYLNM[147.04]PTPEPATM[147.04]VNNTDTLK[136.11].L	MMS21	YEL019C	2731.32	2110000	1450000	1.46	0.545968
K.VAANLLR.F	MCM3	YEL032W	755.465	54900000	185000000	0.3	-1.73697
R.SISEHVLR[166.11].T	MCM3	YEL032W	949.522	33700000	165000000	0.2	-2.32193
K.TSLVR[166.11]PK[136.11].L	MCM3	YEL032W	817.514	8850000	92500000	0.1	-3.32193
K.AGIHTTLNAR[166.11].C	MCM3	YEL032W	1062.58	21600000	60900000	0.35	-1.51457
K.LVSVEGIVTK[136.11].T	MCM3	YEL032W	1051.64	11700000	66100000	0.18	-2.47393
K.TLILGNTVYPLHAR[166.11].S	MCM3	YEL032W	1576.9	15600000	58200000	0.27	-1.88897
R.R[166.11]LEAGAM[147.04]VLADR[166.11].G	MCM3	YEL032W	1336.7	6360000	54100000	0.12	-3.05889
K.SLGAGGM[147.04]NQSNSNTLIGFK[136.11].T	MCM3	YEL032W	1918.93	6770000	41000000	0.17	-2.55639
R.FALLGEDIGNDIDEEESEYEEALSK[136.11]R[166.11].S	MCM3	YEL032W	2988.38	1020000	40100000	0.03	-5.05889
R.R[166.11]FQEFLDTFTSYR[166.11]DSVR[166.11].S	MCM3	YEL032W	2196.07	6250000	32600000	0.19	-2.39593
R.QM[147.04]LTDFDIR[166.11].N	MCM3	YEL032W	1163.55	7840000	28900000	0.27	-1.88897
R.IPTPAIYPTEDTEGNK[136.11]LTTEYGYSTFIDHQR[166.11].L	MCM3	YEL032W	3574.72	2740000	31300000	0.09	-3.47393
R.DYTDATTTLTTR.L	MCM3	YEL032W	1357.64	6730000	23100000	0.29	-1.78588
K.FNPLLQAGAK[136.11].L	MCM3	YEL032W	1065.61	4740000	25000000	0.19	-2.39593
R.VNVVGVFK.S	MCM3	YEL032W	860.512	4940000	22700000	0.22	-2.18442
K.AASSTSLNILPHR[166.11].L	MCM3	YEL032W	1375.74	5040000	21200000	0.24	-2.05889
R.YLPPGYLEGEPVR[166.11]ER[166.11].L	MCM3	YEL032W	1793.92	791000	20500000	0.04	-4.64386
K.ALTDLADSM[147.04]DDVPHPNASAVSSR[166.11].H	MCM3	YEL032W	2394.1	4140000	13900000	0.3	-1.73697
R.FVLNTASLAIATTGR[166.11].G	MCM3	YEL032W	1543.86	3480000	11000000	0.32	-1.64386
R.TLETLIR[166.11].L	MCM3	YEL032W	854.51	7890000	6040000	1.31	0.389567
R.FQEFLDTFTSYR[166.11].D	MCM3	YEL032W	1562.73	1840000	6580000	0.28	-1.8365
R.R[166.11]FQEFLDTFTSYR[166.11].D	MCM3	YEL032W	1728.84	561000	7440000	0.08	-3.64386
R.ITVQEM[147.04]PEM[147.04]APAGQLPR[166.11].S	MCM3	YEL032W	1908.93	1350000	5800000	0.23	-2.12029
R.IIISLDDLR.E	MCM3	YEL032W	1056.62	1490000	5310000	0.28	-1.8365
R.GDINILM[147.04]VGDPSTAK[136.11].S	MCM3	YEL032W	1553.79	635000	6010000	0.11	-3.18442
R.YLPPGYLEGEPVR[166.11].E	MCM3	YEL032W	1498.77	861000	4160000	0.21	-2.25154
R.VIPQLTQEAINVIVK[136.11].N	MCM3	YEL032W	1672	378000	3180000	0.12	-3.05889
R.GSSGVGLTAAVTTDR[166.11]ETGER[166.11].R	MCM3	YEL032W	1982.98	523000	1910000	0.27	-1.88897
R.C[160.03]SVIAAANPVFGQYDVNR[166.11]DPHQNIALPDSLLSR[166.11].F	MCM3	YEL032W	3656.83	214000	2190000	0.1	-3.32193
R.EHLHAPEEGSSGPLTEVGTPR[166.11].L	MCM3	YEL032W	2209.06	391000	1980000	0.2	-2.32193
R.RSTASSVNATPSSARR.L	MCM3	YEL032W	1646.84	1340000	719000	1.86	0.895303
R.R[166.11]STASSVNATPSSAR[166.11].R	MCM3	YEL032W	1510.76	40900	1550000	0.03	-5.05889
R.LSLISGIIAR[166.11].L	MCM3	YEL032W	1051.66	240000	676000	0.35	-1.51457
K.TTALIFASGK[136.11].M	SPT15	YER148W	1015.58	20100000	51000000	0.39	-1.35845
R.FAAVIM[147.04]R.L	SPT15	YER148W	822.442	15000000	46000000	0.33	-1.59946
K.EANK[136.11]IVFDPNTR[166.11].Q	SPT15	YER148W	1420.74	2760000	19200000	0.14	-2.8365
R.AAPESEK[136.11]DTSATSGIVPTLQNIVATVTLGC[160.03]R[166.11].L	SPT15	YER148W	3203.65	60600	1060000	0.06	-4.05889
K.SLEEQEYAIEM[147.04]K.L	SMC1	YFL008W	1484.67	61100000	301000000	0.2	-2.32193
K.YLTEGGSILEEK.L	SMC1	YFL008W	1337.67	30400000	130000000	0.23	-2.12029
K.NALHTER[166.11].L	SMC1	YFL008W	849.433	42600000	117000000	0.36	-1.47393
K.TFDYVSDHLDAIYR[166.11].E	SMC1	YFL008W	1723.81	39900000	99200000	0.4	-1.32193
K.YHNDLIEK[136.11]EIQPK[136.11].L	SMC1	YFL008W	1641.87	11700000	81500000	0.14	-2.8365
K.SDALVGVYR.Q	SMC1	YFL008W	978.513	21700000	57100000	0.38	-1.39593
K.TYNC[160.03]LHEK[136.11].Y	SMC1	YFL008W	1071.49	16300000	60500000	0.27	-1.88897
K.DLENAQVEM[147.04]K.S	SMC1	YFL008W	1191.54	14500000	61200000	0.24	-2.05889
R.SK[136.11]EAFEEEIK[136.11]QSAR[166.11].N	SMC1	YFL008W	1676.86	8680000	65300000	0.13	-2.94342
K.IHEVEEILNELQPNAR[166.11].A	SMC1	YFL008W	1912.99	10300000	63600000	0.16	-2.64386
R.ITEELSITGEK[136.11]LDTQLNDLR[166.11].V	SMC1	YFL008W	2305.21	17100000	43900000	0.39	-1.35845
R.AREVENSVSLLNSDIANLR.T	SMC1	YFL008W	2099.1	9210000	49700000	0.19	-2.39593
R.DGIK[136.11]EDIEK[136.11]FDLER[166.11].V	SMC1	YFL008W	1731.89	7850000	38200000	0.21	-2.25154
K.EALQNNIFK[136.11]EFTSK[136.11].L	SMC1	YFL008W	1683.88	6220000	39800000	0.16	-2.64386
K.IAVLNNDK[136.11]R[166.11].E	SMC1	YFL008W	1059.62	4760000	36300000	0.13	-2.94342
K.VGFGESNFTSIIGPNGSGK[136.11].S	SMC1	YFL008W	1874.93	7400000	32100000	0.23	-2.12029
R.GK[136.11]LVTIEGALIHK[136.11].A	SMC1	YFL008W	1393.86	4360000	30200000	0.14	-2.8365
R.ETLVK[136.11]IDDLSANQR[166.11].E	SMC1	YFL008W	1618.86	5050000	28300000	0.18	-2.47393
R.EIQEELER[166.11]FNK[136.11].R	SMC1	YFL008W	1451.74	13800000	18900000	0.73	-0.454032
R.NYDK[136.11]FK[136.11]LNENDLK[136.11].T	SMC1	YFL008W	1663.86	3730000	28400000	0.13	-2.94342
K.TYVER[166.11]FETQLK[136.11].V	SMC1	YFL008W	1430.75	26900000	5000000	5.38	2.42761
K.EYENHSGELM[147.04]R.Q	SMC1	YFL008W	1379.58	7120000	24600000	0.29	-1.78588
K.GLVHDLC[160.03]HPK[136.11].K	SMC1	YFL008W	1182.61	4800000	25000000	0.19	-2.39593
K.LVTIEGALIHK[136.11].A	SMC1	YFL008W	1200.73	3200000	24100000	0.13	-2.94342
K.YHNDLIEK[136.11].E	SMC1	YFL008W	1038.52	4560000	21100000	0.22	-2.18442
R.EVENSVSLLNSDIANLR.T	SMC1	YFL008W	1871.96	6100000	18800000	0.32	-1.64386
K.LLIQIDELSNGQR[166.11].S	SMC1	YFL008W	1507.82	6620000	17900000	0.37	-1.4344
M.GR[166.11]LVGLELSNFK[136.11].S	SMC1	YFL008W	1349.78	3390000	19600000	0.17	-2.55639
K.IGFTIK[136.11]EYENHSGELM[147.04]R[166.11].Q	SMC1	YFL008W	2057	3510000	16200000	0.22	-2.18442
K.LQFETDR[166.11]LSTTQR[166.11].R	SMC1	YFL008W	1613.83	2700000	15900000	0.17	-2.55639
K.AM[147.04]QYVC[160.03]GDSIIC[160.03]NTLNIAK[136.11].D	SMC1	YFL008W	2194.03	586000	15900000	0.04	-4.64386
K.K[136.11]LDDLENTK[136.11]DNLVK[136.11].E	SMC1	YFL008W	1667.92	3140000	11300000	0.28	-1.8365
K.TVSYK[136.11]DYSIFLENENILIK[136.11].A	SMC1	YFL008W	2304.22	1890000	12200000	0.16	-2.64386
K.K[136.11]LQSDIESANNQEYDLNFK[136.11].L	SMC1	YFL008W	2271.1	1110000	12700000	0.09	-3.47393
K.AK[136.11]NFLVFQGDVEQIAAQSPVELSR[166.11].M	SMC1	YFL008W	2663.4	784000	10900000	0.07	-3.8365
K.SK[136.11]LDYIFK[136.11].D	SMC1	YFL008W	1028.59	3380000	7390000	0.46	-1.12029
R.M[147.04]FEEVSGSIQYK[136.11].K	SMC1	YFL008W	1440.67	1820000	8420000	0.22	-2.18442
R.YDEAEGR[166.11]FEVINNETEQLK[136.11]AEEK[136.11].K	SMC1	YFL008W	2766.32	3570000	4490000	0.79	-0.340075
R.SNILK[136.11]DLIYR[166.11].G	SMC1	YFL008W	1251.73	1210000	6800000	0.18	-2.47393
K.QSELNSSEDILEDM[147.04]NSNLQVLK[136.11]R[166.11].E	SMC1	YFL008W	2695.31	172000	7170000	0.02	-5.64386
K.NFLVFQGDVEQIAAQSPVELSR[166.11].M	SMC1	YFL008W	2456.26	1750000	5180000	0.34	-1.55639
R.ELTK[136.11]NPNSNVELAGGNASLTIEDEDEPFNAGIK[136.11].Y	SMC1	YFL008W	3501.71	287000	5650000	0.05	-4.32193
K.SK[136.11]LDYIFK[136.11]DK[136.11].E	SMC1	YFL008W	1279.72	823000	3660000	0.22	-2.18442
K.LQSDIESANNQEYDLNFK[136.11].L	SMC1	YFL008W	2134.99	322000	3140000	0.1	-3.32193
K.SNM[147.04]M[147.04]DAISFVLGVR.S	SMC1	YFL008W	1570.75	855000	2410000	0.36	-1.47393
R.MFEEVSGSIQYK[136.11]K[136.11].E	SMC1	YFL008W	1560.78	547000	2510000	0.22	-2.18442
R.GVLNDENSDDYDNEGAASSNPQSAYVK[136.11].A	SMC1	YFL008W	2866.23	195000	2690000	0.07	-3.8365
K.NTM[147.04]FEK[136.11]SDALVGVYR[166.11].Q	SMC1	YFL008W	1762.87	159000	1990000	0.08	-3.64386
R.HR[166.11]NPDLQFIVISLK[136.11].N	SMC1	YFL008W	1696.97	225000	1660000	0.14	-2.8365
R.TTSAAGGIR.K	CDC14	YFR028C	832.44	105000000	179000000	0.59	-0.761213
K.SSAVPQTSPGQPR[166.11].K	CDC14	YFR028C	1320.67	52300000	76500000	0.68	-0.556393
R.VAQNNIEGELR.D	CDC14	YFR028C	1241.64	26400000	34800000	0.76	-0.395929
R.M[147.04]EDNEPSATNINNAADDTILR.Q	CDC14	YFR028C	2319.03	19100000	40200000	0.48	-1.05889
K.SSHLNQPFK[136.11].S	CDC14	YFR028C	1064.55	17800000	31600000	0.56	-0.836501
K.NFVGAAETIIK.R	CDC14	YFR028C	1161.64	8940000	17500000	0.51	-0.971431
R.ISLK[136.11]PSEAIGGLYPLISLEEYR[166.11].L	CDC14	YFR028C	2465.35	3140000	5750000	0.55	-0.862496
R.SVYLDNTIEFLR.G	CDC14	YFR028C	1468.76	752000	2170000	0.35	-1.51457
R.NSSQPSTANNGSNSFK[136.11].S	CDC14	YFR028C	1646.74	850000	830000	1.02	0.0285692
K.SVLNFFANNNVQLVVR.L	CDC14	YFR028C	1832.99	761000	870000	0.87	-0.200913
K.ELLTIEPK[136.11].L	SMC2	YFR031C	949.558	36000000	79200000	0.46	-1.12029
R.NLDANPSSQIIAR.N	SMC2	YFR031C	1397.73	37800000	60300000	0.63	-0.666576
K.ALESEIASSSAK.L	SMC2	YFR031C	1191.6	20600000	71500000	0.29	-1.78588
K.SIESLKLENSDLEGK.L	SMC2	YFR031C	1660.85	13700000	54400000	0.25	-2
R.TLLTEEIEPK.L	SMC2	YFR031C	1171.63	17900000	45100000	0.4	-1.32193
R.SITLQGDVYDPEGTLSGGSR.N	SMC2	YFR031C	2050.98	5120000	43600000	0.12	-3.05889
R.LVEYGFDPSR[166.11].L	SMC2	YFR031C	1191.58	15700000	27500000	0.57	-0.810966
K.AKTELNEVSLAIKK.S	SMC2	YFR031C	1542.9	10100000	26800000	0.38	-1.39593
R.TR[166.11]FQDGTSVVSIM[147.04].-	SMC2	YFR031C	1465.71	9890000	20100000	0.49	-1.02915
R.IVVSYEYYNIK[136.11].H	SMC2	YFR031C	1397.73	7080000	20600000	0.34	-1.55639
R.NTSESLLVDIQK[136.11]YNQIQK[136.11].Q	SMC2	YFR031C	2136.14	5420000	18700000	0.29	-1.78588
K.M[147.04]VQEQLSK[136.11].Q	SMC2	YFR031C	985.499	8480000	7510000	1.13	0.176323
K.M[147.04]LNEFVK.K	SMC2	YFR031C	895.447	4130000	10200000	0.4	-1.32193
K.LVPC[160.03]EGK[136.11]DVTQGLEVK[136.11].V	SMC2	YFR031C	1786.95	2070000	10600000	0.2	-2.32193
R.LFNVVVQDSQTATQLLER.G	SMC2	YFR031C	2060.09	3450000	6680000	0.52	-0.943416
-.M[147.04]K[136.11]VEELIIDGFK[136.11].S	SMC2	YFR031C	1452.79	2840000	6380000	0.45	-1.152
R.NEEILR[166.11]DIGEC[160.03]ENEIK[136.11]TK[136.11].Q	SMC2	YFR031C	2215.1	2050000	6600000	0.31	-1.68966
K.TLLHNHLK[136.11].S	SMC2	YFR031C	982.58	1370000	5030000	0.27	-1.88897
R.M[147.04]FLEFQSTQTDLEK[136.11]TER[166.11].L	SMC2	YFR031C	2136.02	1520000	3370000	0.45	-1.152
K.LLAK[136.11]ELEEQESESER[166.11].K	SMC2	YFR031C	1806.9	1550000	3130000	0.5	-1
R.LM[147.04]DIDDELNELETLIK[136.11]K[136.11].K	SMC2	YFR031C	2063.07	1090000	3470000	0.31	-1.68966
K.VLNM[147.04]K[136.11]PSEILSLIEEAAGTK[136.11].M	SMC2	YFR031C	2174.18	1200000	3260000	0.37	-1.4344
R.GVEDDLVTVQTELNEEK[136.11].K	SMC2	YFR031C	1924.94	559000	2350000	0.24	-2.05889
R.TLLTEEIEPK[136.11]LEK[136.11].L	SMC2	YFR031C	1557.88	254000	1530000	0.17	-2.55639
K.AM[147.04]EFIFGNSLIC[160.03]EDPETAK.K	SMC2	YFR031C	2186.99	305000	1320000	0.23	-2.12029
R.LM[147.04]DIDDELNELETLIK.K	SMC2	YFR031C	1918.94	247000	546000	0.45	-1.152
K.KINYEQEAQKLEEK.A	RSC8	YFR037C	1748.89	3080000	1720000	1.79	0.83996
R.EISEKYIEESQAIIQELVK.L	RSC8	YFR037C	2248.18	1560000	2220000	0.7	-0.514573
R.NVAM[147.04]DVASIVK.L	RSC8	YFR037C	1161.61	1960000	1560000	1.26	0.333424
R.LSPYEYLTITAVR[166.11].R	RSC8	YFR037C	1534.83	155000	89600	1.73	0.790772
K.LTDNNIGNETQPDYTSLSQTVFAK.L	CNN1	YFR046C	2655.27	2990000	2330000	1.28	0.356144
R.SFLQDLSQVLAR.K	CNN1	YFR046C	1375.75	3550000	1060000	3.35	1.74416
R.NLIDELAYEESQPEENELLR[166.11].S	CNN1	YFR046C	2413.15	1560000	570000	2.74	1.45418
R.KAAGNNENTEVSEIR.T	CNN1	YFR046C	1630.79	344000	119000	2.9	1.53605
K.FEAAASYLANATK[136.11].L	SGF73	YGL066W	1363.69	5850000	2840000	2.06	1.04264
R.SKPYDVLLADYHR.E	SGF73	YGL066W	1575.8	3020000	5240000	0.58	-0.785875
R.SFPLPLESTVLSSVR.Y	SGF73	YGL066W	1630.89	510000	580000	0.88	-0.184425
K.LLNDEM[147.04]ALER[166.11].N	MAD1	YGL086W	1228.6	170000000	89900000	1.89	0.918386
K.SLSFEEC[160.03]R[166.11].L	MAD1	YGL086W	1036.45	55600000	26400000	2.11	1.07724
R.LNELQLENVSVSR.E	MAD1	YGL086W	1499.79	51900000	24900000	2.08	1.05658
K.LNTLQNEYEIEKLQLQK.Q	MAD1	YGL086W	2103.12	34400000	21800000	1.58	0.659925
R.DGPFIKDQFIKK.N	MAD1	YGL086W	1434.79	32100000	18800000	1.71	0.773996
K.YK[136.11]ATIDELEK[136.11].A	MAD1	YGL086W	1224.66	28900000	17200000	1.68	0.748461
K.LNTLQNEYEIEK.L	MAD1	YGL086W	1492.74	40900000	0	999	9.96434
K.RLNHELEQQK.S	MAD1	YGL086W	1293.68	17200000	19000000	0.91	-0.136062
K.AQTTIQLLQEKLEK.L	MAD1	YGL086W	1641.93	20800000	14000000	1.49	0.575312
R.LNHELEQQK.S	MAD1	YGL086W	1137.58	28400000	3280000	8.66	3.11437
K.ALNDTKYLYESNDKLEQELK.S	MAD1	YGL086W	2413.2	23800000	7690000	3.09	1.62761
R.NQILDLNKNYENNIVNLK.R	MAD1	YGL086W	2158.14	17000000	11400000	1.5	0.584963
K.M[147.04]INSHPNYSTEEFNELTEM[147.04]NK[136.11].M	MAD1	YGL086W	2567.1	19100000	8760000	2.18	1.12433
K.LSQLHVLESQYENLQLENIDLK[136.11].S	MAD1	YGL086W	2633.38	12000000	7920000	1.51	0.594549
K.QFEQEVFK.S	MAD1	YGL086W	1053.51	11100000	7880000	1.4	0.485427
K.LNDQLLSNSNDVETQR[166.11].K	MAD1	YGL086W	1854.89	8680000	4870000	1.78	0.831877
R.K[136.11]LTSDQIGLNYSQR[166.11].L	MAD1	YGL086W	1639.86	8850000	4560000	1.94	0.956057
R.TTLQNK[136.11]DLEM[147.04]ETLR[166.11].Q	MAD1	YGL086W	1724.87	8730000	4490000	1.94	0.956057
K.DLEM[147.04]ETLR.Q	MAD1	YGL086W	1021.48	8820000	3820000	2.31	1.20789
K.EC[160.03]LILTDM[147.04]NDKLR.L	MAD1	YGL086W	1635.8	6890000	4050000	1.7	0.765535
K.LLLLEKENADLLNELKK.N	MAD1	YGL086W	1995.16	5050000	3090000	1.63	0.704872
K.YLIADLNENTLK.S	MAD1	YGL086W	1405.75	4250000	2440000	1.74	0.799087
K.KLNDQLLSNSNDVETQR.K	MAD1	YGL086W	1972.98	4080000	2250000	1.82	0.863938
K.YLYESNDKLEQELK.S	MAD1	YGL086W	1770.87	3360000	1530000	2.2	1.1375
R.NQILDLNKNYENNIVNLKR.L	MAD1	YGL086W	2314.24	3400000	454000	7.49	2.90497
K.NVNEDM[147.04]NNLIDTYK[136.11].N	MAD1	YGL086W	1705.77	1720000	1050000	1.63	0.704872
K.NNPAVETVPISVYDSLNFELK.Q	MAD1	YGL086W	2348.19	658000	232000	2.83	1.5008
K.LLELPLGQPEK[136.11].A	NUP145	YGL092W	1243.73	1570000	1060000	1.48	0.565597
R.EFINEVGVGFLDTK[136.11].L	SPC105	YGL093W	1574.81	268000	577000	0.47	-1.08927
K.LTGEPSLNEFFR[166.11].V	INO80	YGL150C	1418.71	704000	529000	1.33	0.411426
R.GNLNM[147.04]TAPIM[147.04]SR.F	MCM6	YGL201C	1335.63	3790000	15500000	0.24	-2.05889
R.SITTSTSPEQTER[166.11].V	MCM6	YGL201C	1445.69	3690000	6090000	0.61	-0.713119
R.VFQISFFNLPTVHR[166.11].L	MCM6	YGL201C	1713.92	703000	2520000	0.28	-1.8365
K.IGSLLSISGTVTR[166.11].T	MCM6	YGL201C	1312.76	580000	1660000	0.35	-1.51457
R.ANC[160.03]VDEITPSFIAEAYDLLR[166.11].Q	MCM6	YGL201C	2306.11	76900	422000	0.18	-2.47393
R.VVNGPVTK.N	DAM1	YGR113W	812.476	41400000	21600000	1.91	0.933573
K.SLEDEKNNLVM[147.04]ELSNM[147.04]ER.G	DAM1	YGR113W	2181.99	4020000	1930000	2.09	1.0635
K.QFNQPLFPSSQVR.K	DAM1	YGR113W	1546.79	3180000	2320000	1.37	0.454176
R.NSIASGADLPIENDNVVNLGDLHPNNR.L	DAM1	YGR113W	2857.4	1860000	489000	3.81	1.92979
K.SLTTYPR[166.11]EETFSNYYTTVFR[166.11].Y	CBF2	YGR140W	2494.19	16500000	25400000	0.65	-0.621488
K.YANQC[160.03]VHSM[147.04]NK[136.11].S	CBF2	YGR140W	1374.59	11500000	21600000	0.53	-0.915936
K.SM[147.04]INELINSK[136.11].L	CBF2	YGR140W	1171.6	5680000	8340000	0.68	-0.556393
R.SYLNLSFEER.S	CBF2	YGR140W	1256.6	5800000	6050000	0.96	-0.0588937
R.EETFSNYYTTVFR.Y	CBF2	YGR140W	1655.75	3010000	4510000	0.67	-0.577767
K.INALLDK[136.11].L	CBF2	YGR140W	793.479	516000	4100000	0.13	-2.94342
K.SYTDEQEFM[147.04]LDK.S	CBF2	YGR140W	1520.63	1200000	2250000	0.53	-0.915936
R.FYGIPSVSK[136.11]GDGFPNLNADENGSLLQDIPILR[166.11].G	CBF2	YGR140W	3463.77	516000	2810000	0.18	-2.47393
R.GYILHQLNLFK.L	CBF2	YGR140W	1344.76	758000	1400000	0.54	-0.888969
K.INALLDK[136.11]ILEEK[136.11].V	CBF2	YGR140W	1413.84	550000	1090000	0.51	-0.971431
K.GSPILSFDILPGFNK.L	CBF2	YGR140W	1603.86	519000	1090000	0.48	-1.05889
K.VIQAEYR[166.11].E	OKP1	YGR179C	887.474	23000000	28700000	0.8	-0.321928
R.EQNLLEETR.K	OKP1	YGR179C	1130.56	18100000	30000000	0.6	-0.736966
K.AM[147.04]EYTYGLESTNGFM[147.04]HPDGPVTFR.N	OKP1	YGR179C	2751.19	4670000	9470000	0.49	-1.02915
R.ISERDLDIEYIYSKR.Q	OKP1	YGR179C	1898.97	3810000	7040000	0.54	-0.888969
R.LDVAPEAK[136.11].S	OKP1	YGR179C	849.469	978000	7740000	0.13	-2.94342
R.LLETNTVSALDSVFEK[136.11]YEK[136.11].E	OKP1	YGR179C	2201.14	2280000	3590000	0.63	-0.666576
R.ISER[166.11]DLDIEYIYSK[136.11].R	OKP1	YGR179C	1760.9	1310000	2140000	0.61	-0.713119
R.LLEIILTK[136.11].L	OKP1	YGR179C	949.63	479000	818000	0.59	-0.761213
R.NLQFQLTR.A	TFG1	YGR186W	1018.56	419000000	1550000000	0.27	-1.88897
K.HLDNIGTTTTRYDR.T	TFG1	YGR186W	1661.81	206000000	1540000000	0.13	-2.94342
K.VGNDHM[147.04]ELK[136.11]K[136.11]E.-	TFG1	YGR186W	1330.65	1390000000	282000000	4.94	2.30451
K.VKDEDPNEYNEFPLR.A	TFG1	YGR186W	1863.86	145000000	1460000000	0.1	-3.32193
K.KKINPVTDFHLPVR.L	TFG1	YGR186W	1662.96	73800000	839000000	0.09	-3.47393
R.NKYATLTIDEAEKR.M	TFG1	YGR186W	1650.86	55500000	681000000	0.08	-3.64386
K.SGTVSLNNTVK[136.11].D	TFG1	YGR186W	1126.61	83700000	572000000	0.15	-2.73697
K.VLDENAK[136.11]K[136.11].L	TFG1	YGR186W	931.531	48300000	593000000	0.08	-3.64386
R.AIPK[136.11]EDLENM[147.04]R[166.11].T	TFG1	YGR186W	1348.68	66500000	526000000	0.13	-2.94342
R.NGGGPTNASPFIKR.D	TFG1	YGR186W	1414.73	56400000	524000000	0.11	-3.18442
R.K[136.11]YPGAENK[136.11].K	TFG1	YGR186W	921.489	40100000	386000000	0.1	-3.32193
K.LM[147.04]FAIVK[136.11].K	TFG1	YGR186W	844.497	64300000	358000000	0.18	-2.47393
R.NGGGPTNASPFIK[136.11].R	TFG1	YGR186W	1266.64	98700000	315000000	0.31	-1.68966
R.RNPPGSR.N	TFG1	YGR186W	782.415	43600000	288000000	0.15	-2.73697
K.K[136.11]LM[147.04]FAIVK[136.11].K	TFG1	YGR186W	980.606	26400000	288000000	0.09	-3.47393
K.INPVTDFHLPVR.L	TFG1	YGR186W	1406.77	67200000	235000000	0.29	-1.78588
K.YATLTIDEAEK[136.11]R[166.11].M	TFG1	YGR186W	1426.74	29500000	247000000	0.12	-3.05889
K.NC[160.03]VIILK[136.11].G	TFG1	YGR186W	866.514	42800000	227000000	0.19	-2.39593
K.M[147.04]LLQIGVEADAGR[166.11].S	TFG1	YGR186W	1397.72	36300000	135000000	0.27	-1.88897
K.LEDAGPAEDPTK[136.11]VGM[147.04]VK[136.11].Y	TFG1	YGR186W	1787.89	2420000	162000000	0.01	-6.64386
K.YDGKEVTNEPEFEEGTM[147.04]DPLADVAPDGGGR.A	TFG1	YGR186W	3210.39	14700000	149000000	0.1	-3.32193
K.KINPVTDFHLPVR.L	TFG1	YGR186W	1534.86	11300000	127000000	0.09	-3.47393
K.VNIK[136.11]EFGK[136.11].F	TFG1	YGR186W	949.557	10200000	119000000	0.09	-3.47393
D.PNEYNEFPLR[166.11].A	TFG1	YGR186W	1287.61	45800000	67000000	0.68	-0.556393
D.PLADVAPDGGGR[166.11].A	TFG1	YGR186W	1133.57	25400000	83300000	0.3	-1.73697
K.LEDAGPAEDPTK.V	TFG1	YGR186W	1241.58	14000000	75500000	0.19	-2.39593
R.K[136.11]VGNDHM[147.04]ELK[136.11].K	TFG1	YGR186W	1201.61	6750000	68800000	0.1	-3.32193
K.K[136.11]IDEDGER[166.11]IK[136.11].K	TFG1	YGR186W	1227.67	8720000	64900000	0.13	-2.94342
K.EVTNEPEFEEGTM[147.04]DPLADVAPDGGGR[166.11].A	TFG1	YGR186W	2757.2	15400000	54300000	0.28	-1.8365
K.SIK[136.11]NC[160.03]VIILK[136.11].G	TFG1	YGR186W	1202.74	3200000	54600000	0.06	-4.05889
K.NC[160.03]VIILK[136.11]GDK[136.11].K	TFG1	YGR186W	1174.67	4420000	52900000	0.08	-3.64386
K.DGSQTPTVDSVTK.D	TFG1	YGR186W	1333.64	8720000	41700000	0.21	-2.25154
K.YATLTIDEAEK[136.11].R	TFG1	YGR186W	1260.63	7920000	41000000	0.19	-2.39593
K.ATNAHVHK[136.11]EPTLR[166.11].V	TFG1	YGR186W	1490.81	2370000	27800000	0.09	-3.47393
K.VGNDHM[147.04]ELK[136.11].K	TFG1	YGR186W	1065.5	4230000	17300000	0.24	-2.05889
N.PVTDFHLPVR[166.11].L	TFG1	YGR186W	1189.65	3170000	9920000	0.32	-1.64386
K.DIIEAIGDGK[136.11]VNIK[136.11]EFGK[136.11].F	TFG1	YGR186W	1969.09	971000	9510000	0.1	-3.32193
R.NK[136.11]YATLTIDEAEK[136.11].R	TFG1	YGR186W	1510.79	517000	7960000	0.06	-4.05889
L.SVEDDGSFTM[147.04]IPADK[136.11]VYK[136.11].F	TFG1	YGR186W	2032.96	0	6150000	0.001	-9.96578
K.YDGK[136.11]EVTNEPEFEEGTM[147.04]D.P	TFG1	YGR186W	2112.86	448000	4550000	0.1	-3.32193
L.NPVTDFHLPVR[166.11].L	TFG1	YGR186W	1303.69	2590000	1120000	2.3	1.20163
K.SGTVSLNNTVKDGSQTPTVDSVTK.D	TFG1	YGR186W	2434.22	221000	2860000	0.08	-3.64386
R.SNVK[136.11]VK[136.11]DEDPNEYNEFPLR[166.11].A	TFG1	YGR186W	2318.14	0	2470000	0.001	-9.96578
D.GK[136.11]EVTNEPEFEEGTM[147.04]DPLADVAPDGGGR[166.11].A	TFG1	YGR186W	2950.33	0	2200000	0.001	-9.96578
K.K[136.11]ATNAHVHK[136.11]EPTLR[166.11].V	TFG1	YGR186W	1626.92	56200	2090000	0.03	-5.05889
K.AVDSSNNASNTVPSPIK[136.11].Q	TFG1	YGR186W	1707.85	68200	363000	0.19	-2.39593
R.STPNSGGM[147.04]NK[136.11].S	TFG1	YGR186W	1015.45	41400	264000	0.16	-2.64386
R.THTEIVAVSHVAEETLQQR[166.11].L	BRF1	YGR246C	2157.11	5040000	12500000	0.4	-1.32193
K.LALANNFVQGR[166.11].R	BRF1	YGR246C	1211.66	1030000	4580000	0.22	-2.18442
K.AAEESGDFTTADSVK[136.11].N	BRF1	YGR246C	1534.69	904000	4330000	0.21	-2.25154
K.K[136.11]INYDAIDGLFR[166.11].-	BRF1	YGR246C	1441.77	496000	3500000	0.14	-2.8365
K.INYDAIDGLFR[166.11].-	BRF1	YGR246C	1305.66	1240000	2160000	0.58	-0.785875
K.ILLLQEAALR[166.11].R	GCN5	YGR252W	1148.72	801000	921000	0.87	-0.200913
R.ANLIPVIAK.A	CDC12	YHR107C	937.596	3140000	1870000	1.68	0.748461
K.SAVSHAPAYHR[166.11].S	IRR1	YIL026C	1204.6	125000000	293000000	0.43	-1.21759
K.STDNSAIR[166.11].Q	IRR1	YIL026C	872.423	81000000	259000000	0.31	-1.68966
K.LNILDER[166.11].F	IRR1	YIL026C	881.485	66600000	215000000	0.31	-1.68966
K.IVDDTIM[147.04]ENPEPNK[136.11]K[136.11].N	IRR1	YIL026C	1773.88	9540000	124000000	0.08	-3.64386
K.ILPHLIIQNHNSK.S	IRR1	YIL026C	1525.87	20500000	103000000	0.2	-2.32193
K.TIC[160.03]NLLISDTESNELIQK[136.11].L	IRR1	YIL026C	2098.07	5510000	33000000	0.17	-2.55639
K.TLEK[136.11]LESTIAETQGSK[136.11].V	IRR1	YIL026C	1749.93	4690000	27200000	0.17	-2.55639
R.VEDHDVHSNESSNETIGEIQLLFQR.Q	IRR1	YIL026C	2895.36	6380000	18100000	0.35	-1.51457
R.M[147.04]LTQAAEFLSPYISTHLK[136.11].T	IRR1	YIL026C	2073.07	4890000	19000000	0.26	-1.94342
K.ILEVAIR[166.11].D	IRR1	YIL026C	822.52	4820000	13000000	0.37	-1.4344
K.FLNQIATLK[136.11].L	IRR1	YIL026C	1054.63	2080000	11100000	0.19	-2.39593
R.NSTILYLNVFHGLC[160.03]AGANNPK[136.11].L	IRR1	YIL026C	2310.17	1980000	8040000	0.25	-2
K.VDM[147.04]K[136.11]YDIFAK[136.11].F	IRR1	YIL026C	1260.64	5830000	2180000	2.68	1.42223
K.SQVIEEDYDDEQNTSAQHVESDK[136.11]ITAK[136.11].T	IRR1	YIL026C	3094.42	118000	2630000	0.04	-4.64386
K.TLEK[136.11]LESTIAETQGSK[136.11]VVIDSIIDNIVK[136.11].L	IRR1	YIL026C	3066.71	0	450000	0.001	-9.96578
R.LIQLDELPK.V	STH1	YIL126W	1067.62	1720000	2580000	0.66	-0.599462
R.LITTDSVEEVILER.A	STH1	YIL126W	1615.87	459000	761000	0.6	-0.736966
K.NM[147.04]NDLLR.S	MLP2	YIL149C	890.428	178000000	71300000	2.5	1.32193
K.IQEIESIR[166.11].S	MLP2	YIL149C	996.548	156000000	64100000	2.43	1.28096
R.TLNIQPEVAVK.A	MLP2	YIL149C	1210.69	135000000	69300000	1.95	0.963474
K.M[147.04]STIVQLC[160.03]K.K	MLP2	YIL149C	1094.55	131000000	61900000	2.12	1.08406
K.FLDQNSDASTLEPTLR[166.11]K[136.11].E	MLP2	YIL149C	1952	131000000	44300000	2.96	1.5656
K.LM[147.04]EM[147.04]ENILQR[166.11].C	MLP2	YIL149C	1317.63	109000000	35800000	3.05	1.60881
K.SLEYEISK.L	MLP2	YIL149C	967.486	98800000	42300000	2.33	1.22033
K.IKELENNLER.L	MLP2	YIL149C	1256.67	96200000	30900000	3.11	1.63691
R.ASTELSQSR.L	MLP2	YIL149C	977.478	76400000	36900000	2.07	1.04963
K.KLQETLNK.S	MLP2	YIL149C	972.56	73400000	37800000	1.94	0.956057
R.IKEAEENLK.K	MLP2	YIL149C	1072.58	61300000	23800000	2.58	1.36737
K.ILVYESEM[147.04]EQC[160.03]K.Q	MLP2	YIL149C	1543.69	50100000	25200000	1.99	0.992768
K.LK[136.11]EGALHFVQQSEK[136.11].L	MLP2	YIL149C	1628.89	47600000	22400000	2.13	1.09085
R.SQLTSLEKDC[160.03]SLR.A	MLP2	YIL149C	1535.76	45300000	20800000	2.18	1.12433
K.LSSAENANADLENKFNR.L	MLP2	YIL149C	1891.9	42600000	21400000	1.99	0.992768
K.EQVSINSNK.L	MLP2	YIL149C	1017.51	42000000	19500000	2.15	1.10434
R.ILADKLENYEGKQDK.T	MLP2	YIL149C	1762.91	39800000	20100000	1.98	0.9855
K.NLKDTASVEKAEFSK.E	MLP2	YIL149C	1665.86	47900000	9190000	5.21	2.38128
K.INGC[160.03]EANIHSLVK[136.11].Q	MLP2	YIL149C	1461.75	32300000	19000000	1.7	0.765535
K.SLLTELSNKETTIEK.L	MLP2	YIL149C	1704.91	23600000	24200000	0.97	-0.0439433
K.DAIIELENINAK[136.11].M	MLP2	YIL149C	1349.73	28500000	14000000	2.04	1.02857
K.SNAISLQLK.Y	MLP2	YIL149C	972.56	26700000	14000000	1.91	0.933573
K.EVTQVNILKENNAILQK.S	MLP2	YIL149C	1953.09	25700000	13400000	1.91	0.933573
R.LVEFSNVNELQEK[136.11].N	MLP2	YIL149C	1555.8	24300000	11400000	2.14	1.09761
K.NVELLNC[160.03]IR.L	MLP2	YIL149C	1129.59	24900000	10200000	2.44	1.28688
R.TQTLSEK[136.11]EYQC[160.03]SAVIIDEFK[136.11]DITK[136.11].E	MLP2	YIL149C	2869.45	23800000	10900000	2.18	1.12433
K.SSLYSAQDLLDKHER.K	MLP2	YIL149C	1760.87	23200000	11200000	2.08	1.05658
K.YDTSVQEK.E	MLP2	YIL149C	968.445	21600000	10400000	2.07	1.04963
R.STELLETVSLTKR.K	MLP2	YIL149C	1475.82	20000000	9180000	2.18	1.12433
K.EVTQVNILK[136.11].E	MLP2	YIL149C	1050.62	20400000	7530000	2.71	1.43829
R.LQNIVM[147.04]DC[160.03]TKEEEATM[147.04]TTSAVSPTVGK.L	MLP2	YIL149C	2971.38	18300000	9540000	1.92	0.941106
K.DLSELVIR[166.11].L	MLP2	YIL149C	953.542	17700000	8010000	2.2	1.1375
K.ETASFIPTKESLTR.D	MLP2	YIL149C	1578.83	17700000	7040000	2.51	1.32769
R.KLM[147.04]EM[147.04]ENILQR.C	MLP2	YIL149C	1435.72	16600000	7010000	2.37	1.24489
K.STSSEAEYSKDIETLKK.E	MLP2	YIL149C	1914.94	13700000	7520000	1.82	0.863938
K.LSSEIENLDKELRK.T	MLP2	YIL149C	1672.9	14700000	6430000	2.29	1.19535
K.AIKDKLEQDLHFENAK.V	MLP2	YIL149C	1897.99	14700000	6140000	2.39	1.25701
K.LTNEISDLKGK.L	MLP2	YIL149C	1216.67	14100000	6240000	2.25	1.16993
K.SLLTELSNK.E	MLP2	YIL149C	1003.55	12000000	6720000	1.79	0.83996
K.LVSLFSNLR.H	MLP2	YIL149C	1047.61	11900000	4900000	2.43	1.28096
R.ELEAELSSTKVENSAIIQNLRK.E	MLP2	YIL149C	2471.32	11800000	4860000	2.42	1.27501
K.FLDQNSDASTLEPTLR.K	MLP2	YIL149C	1805.88	11500000	3920000	2.93	1.5509
K.LLLLNTSAIQETASPLSQDELISLR[166.11]K[136.11].L	MLP2	YIL149C	2870.61	9630000	4860000	1.98	0.9855
R.STELLETVSLTK.R	MLP2	YIL149C	1319.72	9510000	4750000	2	1
R.TLM[147.04]EEIESLKK.E	MLP2	YIL149C	1335.7	9570000	4680000	2.04	1.02857
R.SEEEVTK[136.11]LNVLVDEIK[136.11]SQYYSR[166.11].L	MLP2	YIL149C	2654.36	9080000	4580000	1.98	0.9855
K.AAINFSNVTDLTNNSTDGAK.L	MLP2	YIL149C	2051.98	9010000	4150000	2.17	1.1177
K.LYQM[147.04]QSNYESVFTYNK[136.11].F	MLP2	YIL149C	2037.92	7820000	4880000	1.6	0.678072
K.IKSLEYEISK.L	MLP2	YIL149C	1208.67	8830000	3780000	2.33	1.22033
K.VNM[147.04]EKEKDR.L	MLP2	YIL149C	1163.56	7690000	4160000	1.85	0.887525
K.LSSEIENLDKELR.K	MLP2	YIL149C	1544.8	8740000	2950000	2.97	1.57046
K.TPELISFK.E	MLP2	YIL149C	933.517	7470000	3910000	1.91	0.933573
K.TTLEDFENFK[136.11]GLAK[136.11].E	MLP2	YIL149C	1627.84	7480000	3540000	2.11	1.07724
R.QKINGC[160.03]EANIHSLVK.Q	MLP2	YIL149C	1709.89	6650000	3570000	1.86	0.895303
K.LNVLVDEIKSQYYSR.L	MLP2	YIL149C	1825.96	8310000	1520000	5.46	2.4489
K.SSHVENLEEKLYQM[147.04]QSNYESVFTYNK.F	MLP2	YIL149C	3182.45	2180000	6980000	0.31	-1.68966
R.M[147.04]LEEAIDHLK.A	MLP2	YIL149C	1213.6	6470000	2540000	2.55	1.3505
R.K[136.11]ILESSNIVNENDSQAIITER[166.11].L	MLP2	YIL149C	2390.24	6320000	2640000	2.39	1.25701
K.KQQAALTNELNELK.A	MLP2	YIL149C	1598.86	5700000	2920000	1.95	0.963474
K.TKSSLYSAQDLLDKHER.K	MLP2	YIL149C	1990.01	3550000	4740000	0.75	-0.415037
K.LNVLVDEIK.S	MLP2	YIL149C	1041.61	5350000	2230000	2.4	1.26303
R.M[147.04]LEEAIDHLKAELEK.Q	MLP2	YIL149C	1783.9	6790000	0	999	9.96434
K.YDTSVQEK[136.11]ELM[147.04]LQSK[136.11].K	MLP2	YIL149C	1829.91	4330000	2050000	2.11	1.07724
R.M[147.04]LEEAIDHLKAELEKQK.S	MLP2	YIL149C	2040.06	3810000	2140000	1.78	0.831877
K.GNSER[166.11]PSAVAGFINQK[136.11].N	MLP2	YIL149C	1691.87	4080000	1700000	2.4	1.26303
K.LLLLNTSAIQETASPLSQDELISLR.K	MLP2	YIL149C	2724.49	2500000	2400000	1.04	0.0565835
-.M[147.04]EDKISEFLNVPFESLQGVTYPVLR.K	MLP2	YIL149C	2926.48	3410000	1100000	3.09	1.62761
R.AIEK[136.11]NDDNSC[160.03]R[166.11]NPEHTDVIDELIDTK[136.11].L	MLP2	YIL149C	3066.44	3090000	1380000	2.24	1.1635
R.LVEFSNVNELQEKNVELLNC[160.03]IR.L	MLP2	YIL149C	2659.36	2570000	1560000	1.65	0.722466
R.DSYKLLASTEENKANTNSVTSM[147.04]EAAR.E	MLP2	YIL149C	2845.34	2040000	812000	2.51	1.32769
R.ELEAELSSTKVENSAIIQNLR.K	MLP2	YIL149C	2343.23	1930000	840000	2.3	1.20163
K.NTAKEELNGLKDQLNEER.S	MLP2	YIL149C	2100.04	1870000	897000	2.09	1.0635
K.DANSQIQAYEEIISSNENALIELK[136.11]NELAK[136.11].T	MLP2	YIL149C	3262.65	1450000	715000	2.02	1.01436
K.GKLSSAENANADLENKFNR.L	MLP2	YIL149C	2077.02	1320000	180000	7.34	2.87578
R.ELISNIEQTESLR.V	MLP2	YIL149C	1530.79	1150000	302000	3.8	1.926
K.AHELQSEDVSRDHEKDTYR.T	MLP2	YIL149C	2314.06	1000000	221000	4.54	2.18269
K.DANSQIQAYEEIISSNENALIELK.N	MLP2	YIL149C	2691.32	478000	285000	1.68	0.748461
K.KNDEVSKPAFSFGAK.A	NSP1	YJL041W	1623.83	5660000	3900000	1.45	0.536053
K.LNSKPVELKPVSLDNK.T	NSP1	YJL041W	1780.01	1590000	1690000	0.94	-0.0892673
K.TAQTLDENLNSLSSNLSSLIVEINNVSNTFNK[136.11].T	NSP1	YJL041W	3486.76	487000	425000	1.15	0.201634
K.SSDSLKLNSKPVELKPVSLDNK.T	NSP1	YJL041W	2397.31	317000	213000	1.49	0.575312
K.VNAVDSTFQK.V	SMC3	YJL074C	1107.56	39300000	164000000	0.24	-2.05889
K.LIPQENDLESK[136.11].M	SMC3	YJL074C	1292.67	29600000	139000000	0.21	-2.25154
K.NATDLQQAK[136.11].L	SMC3	YJL074C	995.513	29200000	116000000	0.25	-2
K.LR[166.11]ESEISQK[136.11].L	SMC3	YJL074C	1106.61	25200000	117000000	0.22	-2.18442
R.ASELDESK[136.11]DSIQDLIVK[136.11].L	SMC3	YJL074C	1904.99	17700000	119000000	0.15	-2.73697
R.NVNETM[147.04]SR[166.11].S	SMC3	YJL074C	975.432	36100000	100000000	0.36	-1.47393
R.VTFIPLNR.L	SMC3	YJL074C	958.56	31800000	93500000	0.34	-1.55639
R.AFENFK[136.11]K[136.11].F	SMC3	YJL074C	898.488	22100000	100000000	0.22	-2.18442
K.VSENFEAVFER.L	SMC3	YJL074C	1325.63	24700000	76600000	0.32	-1.64386
R.SLANGIINVK.E	SMC3	YJL074C	1027.6	23600000	76100000	0.31	-1.68966
K.EISAAHNK[136.11].L	SMC3	YJL074C	876.455	13700000	85400000	0.16	-2.64386
R.M[147.04]LETAGFSM[147.04]NNPYNIVPQGK[136.11].L	SMC3	YJL074C	2250.05	11700000	77000000	0.15	-2.73697
R.LQLLEDVVGAK[136.11].S	SMC3	YJL074C	1191.7	13900000	58400000	0.24	-2.05889
R.YQELTK[136.11]EEAM[147.04]YK[136.11].L	SMC3	YJL074C	1563.75	16000000	52300000	0.31	-1.68966
K.IDQVNGNIR[166.11].K	SMC3	YJL074C	1037.55	16100000	50800000	0.32	-1.64386
K.K[136.11]LSSIEASLK[136.11].L	SMC3	YJL074C	1090.66	8420000	49200000	0.17	-2.55639
R.LNDM[147.04]NTEISGLK.N	SMC3	YJL074C	1349.65	10700000	46100000	0.23	-2.12029
K.LNAITLDGDR[166.11].A	SMC3	YJL074C	1096.58	18800000	32600000	0.58	-0.785875
R.NLDSATLK[136.11]EIK[136.11].S	SMC3	YJL074C	1246.71	294000	50600000	0.01	-6.64386
K.LQTVLETLLSDVNQNQR[166.11].N	SMC3	YJL074C	1980.05	12500000	37600000	0.33	-1.59946
K.LSEM[147.04]EQER[166.11]K[136.11].E	SMC3	YJL074C	1182.57	7680000	37900000	0.2	-2.32193
K.IKDVQQQIESNEEQR.N	SMC3	YJL074C	1842.91	6320000	38100000	0.17	-2.55639
K.VSNDR[166.11]ESVLTNIEVYR[166.11].T	SMC3	YJL074C	1912.98	4880000	37500000	0.13	-2.94342
R.IREIGLLPEDALVNDFSDITSDQLLQR.L	SMC3	YJL074C	3069.6	5580000	30500000	0.18	-2.47393
R.EIESLIAEETNNK[136.11]K[136.11].L	SMC3	YJL074C	1632.85	27500000	0	999	9.96434
K.LQLASLQQK[136.11].Q	SMC3	YJL074C	1035.62	3600000	20500000	0.18	-2.47393
K.K[136.11]M[147.04]EETEQK[136.11].K	SMC3	YJL074C	1053.5	2860000	16500000	0.17	-2.55639
K.IYQFTLYDR.E	SMC3	YJL074C	1217.61	5250000	11800000	0.45	-1.152
K.ISTVIEVNREEAIGFIR.G	SMC3	YJL074C	1945.06	2660000	12500000	0.21	-2.25154
K.TIVVK[136.11]DLGQGLK[136.11].L	SMC3	YJL074C	1285.79	1290000	13400000	0.1	-3.32193
R.FVLSDDYSNLK[136.11]R[166.11].E	SMC3	YJL074C	1473.76	3930000	10700000	0.37	-1.4344
R.ELNEVINQM[147.04]ER.L	SMC3	YJL074C	1389.66	2980000	10500000	0.28	-1.8365
K.ISPESVFGTLGELIK[136.11].V	SMC3	YJL074C	1596.89	1420000	6110000	0.23	-2.12029
R.EIESLIAEETNNK[136.11].K	SMC3	YJL074C	1496.74	887000	4410000	0.2	-2.32193
R.TDM[147.04]LQVADK[136.11]FFR[166.11].V	SMC3	YJL074C	1503.75	883000	3950000	0.22	-2.18442
K.M[147.04]EETEQK[136.11].K	SMC3	YJL074C	917.389	1200000	3600000	0.33	-1.59946
R.NETIIDNFSPHQNVIIGSNGSGK[136.11].S	SMC3	YJL074C	2448.21	1190000	2870000	0.41	-1.2863
R.EIGLLPEDALVNDFSDITSDQLLQR[166.11].L	SMC3	YJL074C	2810.42	918000	2850000	0.32	-1.64386
K.ESVEK[136.11]QHENAVLELGTVQR[166.11].E	SMC3	YJL074C	2183.13	295000	3250000	0.09	-3.47393
R.LSLDSDVK[136.11]FPSNTTTQIQFTPLIK[136.11].K	SMC3	YJL074C	2708.46	936000	2330000	0.4	-1.32193
K.ILEELDFVR[166.11]NELNDIDTK[136.11].L	SMC3	YJL074C	2193.13	259000	2500000	0.1	-3.32193
R.LSLDSDVK[136.11]FPSNTTTQIQFTPLIK[136.11]K[136.11].L	SMC3	YJL074C	2844.57	200000	2470000	0.08	-3.64386
R.K[136.11]VSNDR[166.11]ESVLTNIEVYR[166.11].T	SMC3	YJL074C	2049.08	0	2630000	0.001	-9.96578
K.IYQFTLYDR[166.11]ELNEVINQM[147.04]ER[166.11].L	SMC3	YJL074C	2609.27	230000	1810000	0.13	-2.94342
K.EQK[136.11]LQTVLETLLSDVNQNQR[166.11].N	SMC3	YJL074C	2373.26	93400	772000	0.12	-3.05889
K.LNITSDALEGITTTIDSLNAELESK[136.11].L	SMC3	YJL074C	2655.36	73200	329000	0.22	-2.18442
K.TYR[166.11]NETIIDNFSPHQNVIIGSNGSGK[136.11].S	SMC3	YJL074C	2878.43	30200	305000	0.1	-3.32193
K.ILEELDFVR[166.11].N	SMC3	YJL074C	1142.62	34700	89500	0.39	-1.35845
R.SANVSFTPSYFNQSR.F	NET1	YJL076W	1703.79	2980000000	4990000000	0.6	-0.736966
K.ASNTSITK.S	NET1	YJL076W	820.429	1340000000	2920000000	0.46	-1.12029
R.AAQLLAGAK[136.11].K	NET1	YJL076W	849.516	1230000000	2710000000	0.45	-1.152
R.SATVDPDK[136.11]TK[136.11].Q	NET1	YJL076W	1076.57	1120000000	2820000000	0.4	-1.32193
R.VTLTGQR[166.11].V	NET1	YJL076W	783.448	1310000000	2210000000	0.59	-0.761213
K.SASAALGKK.K	NET1	YJL076W	831.481	813000000	2580000000	0.32	-1.64386
K.DISLHSLK[136.11].G	NET1	YJL076W	919.522	951000000	2270000000	0.42	-1.25154
R.IVPQDSDSSSFPK[136.11].S	NET1	YJL076W	1413.69	906000000	2030000000	0.45	-1.152
K.EGPSSPASILPAK[136.11].A	NET1	YJL076W	1260.68	911000000	2020000000	0.45	-1.152
K.NM[147.04]SVPNNGPK.D	NET1	YJL076W	1072.5	792000000	1800000000	0.44	-1.18442
K.SSIVEEDIVSR.S	NET1	YJL076W	1232.62	976000000	1600000000	0.61	-0.713119
R.LLSGTPIM[147.04]STM[147.04]TPNR[166.11].V	NET1	YJL076W	1659.82	954000000	1530000000	0.62	-0.68966
R.VVVNTPR[166.11].E	NET1	YJL076W	793.469	2230000000	217000000	10.27	3.36036
R.K[136.11]PPVTTPR[166.11].L	NET1	YJL076W	912.551	776000000	1480000000	0.53	-0.915936
K.SQAEPSGIVEPK.R	NET1	YJL076W	1240.63	675000000	1510000000	0.45	-1.152
K.GSVVPVKDSK.L	NET1	YJL076W	1014.57	553000000	1540000000	0.36	-1.47393
K.SAVSESSVTNSK.L	NET1	YJL076W	1194.57	500000000	1430000000	0.35	-1.51457
R.ISSGIDAGKK.L	NET1	YJL076W	974.54	526000000	1300000000	0.41	-1.2863
K.SSLETIVEK.K	NET1	YJL076W	1004.54	525000000	1220000000	0.43	-1.21759
K.AK[136.11]FTNSK[136.11].T	NET1	YJL076W	810.457	447000000	1270000000	0.35	-1.51457
R.ISEIEKELK.E	NET1	YJL076W	1087.61	442000000	1170000000	0.38	-1.39593
K.ISEQM[147.04]AK[136.11].S	NET1	YJL076W	829.409	244000000	1150000000	0.21	-2.25154
K.SANIGGEDLNK.K	NET1	YJL076W	1116.54	404000000	831000000	0.49	-1.02915
K.TTSNPSSILHDLPR.K	NET1	YJL076W	1536.79	422000000	799000000	0.53	-0.915936
R.VILK[136.11]NEIDLDDSAPVSLYK[136.11].S	NET1	YJL076W	2147.17	289000000	770000000	0.38	-1.39593
K.NESAQIDR.Q	NET1	YJL076W	931.436	654000000	370000000	1.77	0.823749
R.TNM[147.04]AQSAGDASLQYANLR[166.11].S	NET1	YJL076W	1935.9	370000000	649000000	0.57	-0.810966
R.ISSGIDAGK[136.11].K	NET1	YJL076W	854.459	242000000	756000000	0.32	-1.64386
K.SFYPNSNK[136.11]K[136.11].Q	NET1	YJL076W	1099.56	226000000	683000000	0.33	-1.59946
R.KSSLETIVEK.K	NET1	YJL076W	1132.63	244000000	629000000	0.39	-1.35845
R.M[147.04]TNFLDDNQVR[166.11].E	NET1	YJL076W	1377.62	29700000	843000000	0.04	-4.64386
K.NSPLGDAM[147.04]PHNVHLAELPK[136.11].A	NET1	YJL076W	2063.03	239000000	558000000	0.43	-1.21759
K.RM[147.04]TNFLDDNQVR.E	NET1	YJL076W	1523.72	247000000	508000000	0.49	-1.02915
R.KSSLETIVEKK.S	NET1	YJL076W	1260.73	203000000	510000000	0.4	-1.32193
K.KRPPTGTTTTTTIR.S	NET1	YJL076W	1529.85	228000000	478000000	0.48	-1.05889
K.R[166.11]AAQLLAGAK[136.11].K	NET1	YJL076W	1015.63	205000000	476000000	0.43	-1.21759
R.RVVVNTPR.E	NET1	YJL076W	939.561	191000000	453000000	0.42	-1.25154
K.FLLFTKPTNTLLNLSDEIIDKC[160.03]EK.M	NET1	YJL076W	2851.5	150000000	464000000	0.32	-1.64386
K.GTTSFNEEGNRK.N	NET1	YJL076W	1338.62	153000000	411000000	0.37	-1.4344
K.DVFNVNNIVR.V	NET1	YJL076W	1188.63	196000000	313000000	0.63	-0.666576
K.INATPDKIPVTQLM[147.04]DM[147.04]SSPPSVK.S	NET1	YJL076W	2500.26	103000000	348000000	0.3	-1.73697
R.SFLPPPTQPQSPPIR[166.11].L	NET1	YJL076W	1670.9	163000000	275000000	0.59	-0.761213
R.ISEIEK[136.11]ELK[136.11]EGPSSPASILPAK[136.11].A	NET1	YJL076W	2346.31	125000000	310000000	0.4	-1.32193
R.KVRPSLSSLSDLVSR.G	NET1	YJL076W	1642.94	120000000	298000000	0.4	-1.32193
K.KKPSGGFASLIKDFK.K	NET1	YJL076W	1621.92	94500000	260000000	0.36	-1.47393
K.VR[166.11]PSLSSLSDLVSR[166.11].G	NET1	YJL076W	1534.86	92500000	235000000	0.39	-1.35845
K.IINKEVDEER.N	NET1	YJL076W	1243.64	99900000	215000000	0.47	-1.08927
K.IEAPSPSVNK[136.11]K[136.11].L	NET1	YJL076W	1184.67	69100000	234000000	0.29	-1.78588
K.DIDNSKPDPR.N	NET1	YJL076W	1155.55	74000000	163000000	0.45	-1.152
K.NM[147.04]SVPNNGPKDISLHSLK.G	NET1	YJL076W	1965.99	59000000	176000000	0.33	-1.59946
K.KSQAEPSGIVEPK.R	NET1	YJL076W	1368.72	55000000	163000000	0.34	-1.55639
K.IK[136.11]SSIVEEDIVSR[166.11].S	NET1	YJL076W	1491.83	63800000	134000000	0.48	-1.05889
K.NSKPYTTVLNK.D	NET1	YJL076W	1263.68	51300000	134000000	0.38	-1.39593
K.SFYPNSNK[136.11].K	NET1	YJL076W	963.454	37000000	124000000	0.3	-1.73697
K.KKPSGGFASLIK.D	NET1	YJL076W	1231.73	39900000	121000000	0.33	-1.59946
R.VVVNTPREPVR.S	NET1	YJL076W	1264.73	43800000	115000000	0.38	-1.39593
K.NEIDLDDSAPVSLYK.S	NET1	YJL076W	1677.81	44100000	92200000	0.48	-1.05889
L.SSGIDAGKK.L	NET1	YJL076W	861.456	41400000	93100000	0.44	-1.18442
K.NSKPYTTVLNKDIDNSKPDPR.N	NET1	YJL076W	2401.22	36000000	95900000	0.38	-1.39593
K.SANIGGEDLNK[136.11]K[136.11].A	NET1	YJL076W	1260.66	24100000	94200000	0.26	-1.94342
R.KFLLFTKPTNTLLNLSDEIIDKC[160.03]EK.M	NET1	YJL076W	2979.6	23200000	83400000	0.28	-1.8365
K.SQAEPSGIVEPKR.M	NET1	YJL076W	1396.73	28200000	66800000	0.42	-1.25154
R.VVSEHAHK.N	NET1	YJL076W	905.472	37100000	45700000	0.81	-0.304006
K.LK[136.11]M[147.04]TDHLK[136.11].E	NET1	YJL076W	1016.57	19800000	57100000	0.35	-1.51457
R.SK[136.11]LNNGSPQSVQPQQQIPSSSGVLR[166.11].L	NET1	YJL076W	2653.39	22400000	54000000	0.41	-1.2863
V.TQLM[147.04]DM[147.04]SSPPSVK.S	NET1	YJL076W	1451.66	12200000	47300000	0.26	-1.94342
K.ELK[136.11]EGPSSPASILPAK[136.11].A	NET1	YJL076W	1638.92	13200000	45500000	0.29	-1.78588
R.IVPQDSDSSSFPK[136.11]SDLFK[136.11].M	NET1	YJL076W	2012.01	12700000	44100000	0.29	-1.78588
K.VSSNNNASK[136.11]EDGTIINGTIEDDGNDNDEVDTTVR[166.11].L	NET1	YJL076W	3625.62	14300000	41600000	0.34	-1.55639
K.SK[136.11]TTSNPSSILHDLPR[166.11].K	NET1	YJL076W	1769.94	14000000	41500000	0.34	-1.55639
K.GTTSFNEEGNR[166.11].K	NET1	YJL076W	1220.53	18600000	34800000	0.54	-0.888969
K.TTSNPSSILHDLPRK.V	NET1	YJL076W	1664.88	9260000	32100000	0.29	-1.78588
R.LLSGTPIM[147.04]STM[147.04]TPNR[166.11]V.T	NET1	YJL076W	1758.89	14700000	26000000	0.57	-0.810966
R.SQSSIADNNGSPVK[136.11]NSPLGDAM[147.04]PHNVHLAELPK[136.11].A	NET1	YJL076W	3455.71	8360000	29000000	0.29	-1.78588
R.SQSSIADNNGSPVK.N	NET1	YJL076W	1402.67	10300000	25100000	0.41	-1.2863
K.IVSNNSDDEDEDIGER[166.11].S	NET1	YJL076W	1815.76	15600000	18200000	0.86	-0.217591
D.PDFLVK[136.11]DVFNVNNIVR[166.11].V	NET1	YJL076W	1906.04	7230000	26300000	0.27	-1.88897
K.EGNVQLPK[136.11]PSANDK[136.11]LK[136.11].D	NET1	YJL076W	1760.98	8290000	23300000	0.36	-1.47393
K.EILPTIPHNDQPILASSDK[136.11]SNGTLK[136.11].S	NET1	YJL076W	2703.44	8480000	22600000	0.38	-1.39593
R.SSSKIEAPSPSVNKK.L	NET1	YJL076W	1557.84	6890000	23000000	0.3	-1.73697
K.SKTTSNPSSILHDLPRK.V	NET1	YJL076W	1880.01	6740000	20200000	0.33	-1.59946
R.SATNGSM[147.04]R.V	NET1	YJL076W	838.36	8960000	15800000	0.57	-0.810966
K.NSK[136.11]PYTTVLNK[136.11]DIDNSK[136.11]PD.P	NET1	YJL076W	2172.11	6230000	16400000	0.38	-1.39593
S.IVEEDIVSR.S	NET1	YJL076W	1058.56	20600000	843000	24.46	4.61235
D.ASLQYANLR[166.11].S	NET1	YJL076W	1044.56	5880000	12500000	0.47	-1.08927
K.LQVVLVPPSLQATM[147.04]PIQFGYGPTIAESSQLLPNR.T	NET1	YJL076W	3679.96	7110000	10800000	0.66	-0.599462
K.KQNEATKVETKPATQASSFPVVGGSPSVATK.G	NET1	YJL076W	3143.65	3850000	12600000	0.31	-1.68966
Q.SAGDASLQYANLR[166.11].S	NET1	YJL076W	1374.68	5440000	9150000	0.59	-0.761213
K.LNNGSPQSVQPQQQIPSSSGVLR.L	NET1	YJL076W	2420.24	5240000	9270000	0.56	-0.836501
S.K[136.11]TTSNPSSILHDLPR[166.11].K	NET1	YJL076W	1682.91	3060000	9170000	0.33	-1.59946
K.QNEATK[136.11]VETK[136.11]PATQASSFPVVGGSPSVATK[136.11].G	NET1	YJL076W	3039.59	2860000	8770000	0.33	-1.59946
K.INATPDK[136.11]IPVTQL.M	NET1	YJL076W	1416.81	3350000	6720000	0.5	-1
K.DISLHSLKGSVVPVKDSK.L	NET1	YJL076W	1908.07	2030000	7350000	0.28	-1.8365
V.PQDSDSSSFPK[136.11]SDLFK[136.11].M	NET1	YJL076W	1799.85	2150000	4760000	0.45	-1.152
L.PPPTQPQSPPIR[166.11].L	NET1	YJL076W	1323.72	3070000	3490000	0.88	-0.184425
L.SLQDNSGC[160.03]DLDPDFLVK[136.11].D	NET1	YJL076W	1929.89	1420000	4110000	0.34	-1.55639
K.K[136.11]SAVSESSVTNSK[136.11].L	NET1	YJL076W	1338.7	1420000	3990000	0.36	-1.47393
K.LLEK[136.11]EILPTIPHNDQPILASSDK[136.11].S	NET1	YJL076W	2586.42	771000	3550000	0.22	-2.18442
K.FLLFTK[136.11]PTNTLLNLSDEIIDK[136.11].C	NET1	YJL076W	2450.36	819000	2730000	0.3	-1.73697
R.SSSKIEAPSPSVNK.K	NET1	YJL076W	1429.74	838000	2430000	0.35	-1.51457
L.SLQDNSGC[160.03]DLDPDFLVKDVFNVNNIVR.V	NET1	YJL076W	3092.49	935000	2310000	0.4	-1.32193
K.M[147.04]YPSLQEDIEILSLQDNSGC[160.03]DLDPDFLVK[136.11].D	NET1	YJL076W	3377.58	2150000	933000	2.3	1.20163
K.EGNVQLPK[136.11]PSANDK[136.11].L	NET1	YJL076W	1511.79	301000	2650000	0.11	-3.18442
K.TKAKNESAQIDR.Q	NET1	YJL076W	1359.71	999000	1860000	0.54	-0.888969
K.LLEK[136.11]EILPTIPHNDQPILASSDK[136.11]SNGTLK[136.11].S	NET1	YJL076W	3194.76	460000	1880000	0.25	-2
R.VVSEHAHK[136.11]NELVFSASASSSSFANGGTAAVTAQDINR[166.11].K	NET1	YJL076W	3776.85	676000	1520000	0.44	-1.18442
S.SFANGGTAAVTAQDINR.K	NET1	YJL076W	1691.82	903000	1220000	0.74	-0.434403
R.VVSEHAHK[136.11]NELVFSASASSSSFANGGTAAV.T	NET1	YJL076W	2968.44	427000	1410000	0.3	-1.73697
V.ILK[136.11]NEIDLDDSAPVSLYK[136.11].S	NET1	YJL076W	2048.1	432000	1300000	0.33	-1.59946
K.K[136.11]SQAEPSGIVEPK[136.11]R[166.11].M	NET1	YJL076W	1550.86	522000	1080000	0.49	-1.02915
K.EDGTIINGTIEDDGNDNDEVDTTVR.L	NET1	YJL076W	2706.17	436000	942000	0.46	-1.12029
K.VETK[136.11]PATQASSFPVVGGSPSVATK[136.11].G	NET1	YJL076W	2360.26	297000	934000	0.32	-1.64386
R.VILK[136.11]NEIDLDDSAPVSLY.K	NET1	YJL076W	2011.06	248000	811000	0.31	-1.68966
K.NSPLGDAM[147.04]PHNVHLAELPKASNTSITK.S	NET1	YJL076W	2857.44	302000	747000	0.4	-1.32193
K.VSSNNNASK[136.11]EDGTIINGTIEDD.G	NET1	YJL076W	2300.05	286000	646000	0.44	-1.18442
Q.NEATK[136.11]VETK[136.11]PATQASSFPVVGGSPSVATK[136.11].G	NET1	YJL076W	2911.54	132000	760000	0.17	-2.55639
S.ASSSSFANGGTAAVTAQDINR[166.11].K	NET1	YJL076W	2033.96	301000	505000	0.6	-0.736966
G.SPVK[136.11]NSPLGDAM[147.04]PHNVHLAELPK[136.11].A	NET1	YJL076W	2482.3	151000	590000	0.26	-1.94342
K.VSSNNNASK[136.11]EDGTIINGTIEDDG.N	NET1	YJL076W	2357.07	152000	514000	0.3	-1.73697
K.AK[136.11]NESAQIDR[166.11]QQK[136.11].E	NET1	YJL076W	1540.82	107000	520000	0.21	-2.25154
S.SFPVVGGSPSVATK[136.11].G	NET1	YJL076W	1339.72	63200	290000	0.22	-2.18442
K.NTM[147.04]QYLTNFSR.F	RPB4	YJL140W	1389.63	20400000	57500000	0.35	-1.51457
K.STGLHPFEVAQLGSLAC[160.03]DTADEAK[136.11].T	RPB4	YJL140W	2524.2	11100000	54200000	0.21	-2.25154
K.QINHQGEEEELIALNLSEAR.L	RPB4	YJL140W	2292.13	5900000	18200000	0.32	-1.64386
R.EK[136.11]ELESIDVLLEQTTGGNNK[136.11]DLK[136.11].N	RPB4	YJL140W	2596.37	2110000	8670000	0.24	-2.05889
R.ILK[136.11]ELSNLETLY.-	RPB4	YJL140W	1442.81	1770000	6140000	0.29	-1.78588
R.FRDQETVGAVIQLLK.S	RPB4	YJL140W	1715.96	1260000	4720000	0.27	-1.88897
R.LNPNEYFSVTTAR[166.11].R	SWI3	YJL176C	1520.75	4400000	8180000	0.54	-0.888969
R.GLFPFESYK[136.11]PSVQLPDM[147.04]AK[136.11].L	SWI3	YJL176C	2185.11	2500000	6400000	0.39	-1.35845
R.NVSGDAAALFR[166.11].L	SWI3	YJL176C	1129.58	2550000	4650000	0.55	-0.862496
K.M[147.04]M[147.04]NTSDSESTLYK[136.11].Y	SWI3	YJL176C	1545.64	791000	4460000	0.18	-2.47393
K.AAILAC[160.03]AAEYIQK.L	CBF1	YJR060W	1420.74	27500000	127000000	0.22	-2.18442
K.LQEELGNAYK[136.11].E	CBF1	YJR060W	1171.6	6310000	139000000	0.05	-4.32193
K.LLSEQNASQLASANEK.L	CBF1	YJR060W	1701.85	7160000	30500000	0.24	-2.05889
K.LK[136.11]ETDEANIEK[136.11].W	CBF1	YJR060W	1304.68	3650000	17800000	0.2	-2.32193
R.R[166.11]R[166.11]ENINTAINVLSDLLPVR[166.11].E	CBF1	YJR060W	2222.26	1270000	13900000	0.09	-3.47393
R.ENINTAINVLSDLLPVR.E	CBF1	YJR060W	1880.04	3520000	11600000	0.3	-1.73697
R.DQGLLSQESNDGNIDSALLSEGATLK[136.11].G	CBF1	YJR060W	2682.31	4230000	10800000	0.39	-1.35845
K.LLSEQNASQLASANEK[136.11]LQEELGNAYK[136.11].E	CBF1	YJR060W	2863.45	802000	13300000	0.06	-4.05889
K.EGIEYEDM[147.04]HTHK[136.11]K[136.11].Q	CBF1	YJR060W	1647.75	0	8590000	0.001	-9.96578
R.ENINTAINVLSDLLPVR[166.11]ESSK[136.11].A	CBF1	YJR060W	2329.26	925000	7500000	0.12	-3.05889
K.LQEELGNAYK[136.11]EIEYM[147.04]K[136.11].R	CBF1	YJR060W	1988.97	0	942000	0.001	-9.96578
K.VIKPEFEPVPSVAR.N	BIR1	YJR089W	1566.88	11700000	5290000	2.21	1.14405
K.NYFHDLLK.Y	BIR1	YJR089W	1048.53	5050000	2350000	2.15	1.10434
R.SLDTEGKPVNSEVFTELLR.K	MCM22	YJR135C	2133.1	43000000	33200000	1.3	0.378512
R.KPM[147.04]FFSER.A	MCM22	YJR135C	1056.51	22800000	16400000	1.39	0.475085
R.KLQHQM[147.04]TIM[147.04]DSK.K	MCM22	YJR135C	1490.72	6100000	4800000	1.27	0.344828
K.AM[147.04]LLLQNNINSDLKELLR.K	MCM22	YJR135C	2113.16	3280000	2760000	1.19	0.250962
K.KQDHAHIR.T	MCM22	YJR135C	1003.53	1520000	1870000	0.81	-0.304006
R.ADPIGFSLTSNFLSLR[166.11].A	MCM22	YJR135C	1746.92	1180000	953000	1.24	0.31034
R.YGLTAEDFEKR.L	ABF1	YKL112W	1327.64	119000000	130000000	0.91	-0.136062
R.LLSQIAR.R	ABF1	YKL112W	799.492	128000000	105000000	1.22	0.286881
R.NVVDENLINDM[147.04]DSEDAHK.S	ABF1	YKL112W	2072.9	54100000	56500000	0.96	-0.0588937
R.SNSIDYAK[136.11].H	ABF1	YKL112W	904.438	42200000	45600000	0.93	-0.104697
R.NKHFTFAC[160.03]HLK.N	ABF1	YKL112W	1401.7	15600000	64500000	0.24	-2.05889
K.IEPYHSHPLEDNLSLGK[136.11].F	ABF1	YKL112W	1955.98	23100000	22800000	1.01	0.0143553
K.ILQNDLKFDQILESSYNNSNHTVSK.F	ABF1	YKL112W	2906.44	12100000	15500000	0.78	-0.358454
R.YGLTAEDFEK[136.11].R	ABF1	YKL112W	1179.55	11500000	14300000	0.8	-0.321928
R.ETAQLAIDKINSYKR.S	ABF1	YKL112W	1748.94	22600000	2890000	7.83	2.96901
K.VSHYVEESGLLDILM[147.04]QR[166.11].Y	ABF1	YKL112W	2014.01	9350000	7120000	1.31	0.389567
K.FDQILESSYNNSNHTVSK.F	ABF1	YKL112W	2081.97	4270000	5380000	0.79	-0.340075
K.HQEISSAGTSSNTTK[136.11].N	ABF1	YKL112W	1554.74	1440000	1370000	1.06	0.0840643
R.SNEVNGNNDDDADANNIFK.Q	ABF1	YKL112W	2064.86	1150000	1500000	0.77	-0.37707
K.M[147.04]GEYNDLQPSSSSNNNNNNDGELSGTNLR.S	ABF1	YKL112W	3156.33	764000	747000	1.02	0.0285692
K.FKVSHYVEESGLLDILM[147.04]QR.Y	ABF1	YKL112W	2279.16	369000	492000	0.75	-0.415037
K.NGQAIPSSLER[166.11].T	TOF2	YKR010C	1180.61	6050000000	17300000000	0.35	-1.51457
K.HFDDPNTIISGEK[136.11].F	TOF2	YKR010C	1479.71	3030000000	11500000000	0.26	-1.94342
R.NSITEPYYGK[136.11].F	TOF2	YKR010C	1178.57	2230000000	8330000000	0.27	-1.88897
R.SLKDIFANAGKPPNAASTIK.V	TOF2	YKR010C	2042.12	1340000000	8520000000	0.16	-2.64386
R.KSSLEIK.V	TOF2	YKR010C	803.475	1410000000	8130000000	0.17	-2.55639
K.SIVTEK[136.11]R[166.11].K	TOF2	YKR010C	849.504	1360000000	5470000000	0.25	-2
R.SSDFINYLPNC[160.03]KK.F	TOF2	YKR010C	1584.76	826000000	4880000000	0.17	-2.55639
K.NVVSPPFFPEK[136.11]ELNNR[166.11].L	TOF2	YKR010C	1903.99	636000000	4950000000	0.13	-2.94342
K.SSLKNNFINK.S	TOF2	YKR010C	1163.63	823000000	4710000000	0.17	-2.55639
R.NQHISLLQLAR.Q	TOF2	YKR010C	1291.74	1390000000	3640000000	0.38	-1.39593
K.LPVM[147.04]NSTPGK.R	TOF2	YKR010C	1058.54	989000000	3840000000	0.26	-1.94342
K.HFDDPNTIISGEK[136.11]FAK[136.11].F	TOF2	YKR010C	1833.92	520000000	3260000000	0.16	-2.64386
K.C[160.03]PM[147.04]PLTSTVVASNVHK[136.11]DVK[136.11].D	TOF2	YKR010C	2114.08	351000000	3100000000	0.11	-3.18442
K.SLGAASSTSHAK.D	TOF2	YKR010C	1115.56	608000000	2330000000	0.26	-1.94342
K.RAESKDLDLLR.N	TOF2	YKR010C	1314.73	448000000	2480000000	0.18	-2.47393
K.YDALNKEK.C	TOF2	YKR010C	979.497	406000000	2500000000	0.16	-2.64386
K.DIFANAGKPPNAASTIK.V	TOF2	YKR010C	1713.9	374000000	2250000000	0.17	-2.55639
R.VSTPLM[147.04]NEILPLASKYDALNKEK.C	TOF2	YKR010C	2589.37	243000000	1830000000	0.13	-2.94342
R.LVEKEFPDKSLGAASSTSHAK.D	TOF2	YKR010C	2201.13	278000000	1790000000	0.15	-2.73697
R.LVEK[136.11]EFPDK[136.11].S	TOF2	YKR010C	1119.61	242000000	1510000000	0.16	-2.64386
K.LM[147.04]R[166.11]DPVDNSK[136.11].D	TOF2	YKR010C	1207.6	250000000	1460000000	0.17	-2.55639
R.VSTPLM[147.04]NEILPLASK[136.11].Y	TOF2	YKR010C	1635.9	347000000	1280000000	0.27	-1.88897
K.KASM[147.04]GFR.D	TOF2	YKR010C	811.401	163000000	1150000000	0.14	-2.8365
K.ESIEIVSLQDR.H	TOF2	YKR010C	1287.67	350000000	908000000	0.39	-1.35845
R.SSDFINYLPNC[160.03]K[136.11].K	TOF2	YKR010C	1464.68	253000000	889000000	0.28	-1.8365
R.K[136.11]TDDVGSK[136.11].V	TOF2	YKR010C	864.452	139000000	831000000	0.17	-2.55639
R.DINSDLDSVSFNSDIENAVQSTQSTK[136.11].N	TOF2	YKR010C	2821.3	163000000	678000000	0.24	-2.05889
K.EDLSSISNKDTM[147.04]HLIAK.S	TOF2	YKR010C	1916.95	115000000	712000000	0.16	-2.64386
K.NVVSPPFFPEK[136.11].E	TOF2	YKR010C	1267.67	168000000	619000000	0.27	-1.88897
K.LPVM[147.04]NSTPGK[136.11]R[166.11].K	TOF2	YKR010C	1232.67	114000000	640000000	0.18	-2.47393
R.LHQSQGK.E	TOF2	YKR010C	796.419	151000000	567000000	0.27	-1.88897
K.K[136.11]GDDLPLNDK[136.11]DIGENC[160.03]R[166.11].R	TOF2	YKR010C	1983.95	107000000	604000000	0.18	-2.47393
K.RKTDDVGSK.V	TOF2	YKR010C	1004.53	109000000	578000000	0.19	-2.39593
K.DTM[147.04]HLIAK.S	TOF2	YKR010C	943.48	159000000	505000000	0.31	-1.68966
R.LYPNFKESIEIVSLQDR.H	TOF2	YKR010C	2050.07	68800000	400000000	0.17	-2.55639
K.C[160.03]PM[147.04]PLTSTVVASNVHKDVKDHAR.A	TOF2	YKR010C	2577.28	65100000	362000000	0.18	-2.47393
D.PNTIISGEK.F	TOF2	YKR010C	957.513	81900000	317000000	0.26	-1.94342
K.R[166.11]NSITEPYYGK[136.11].F	TOF2	YKR010C	1344.68	52900000	296000000	0.18	-2.47393
R.LHQSQGKEALFR.L	TOF2	YKR010C	1412.75	44900000	254000000	0.18	-2.47393
K.TSHGPAGNSNGK[136.11]PM[147.04]LDVDDNEINTK[136.11].K	TOF2	YKR010C	2642.22	40800000	255000000	0.16	-2.64386
K.FLHFTDGDNTLLQLSNEILTK[136.11].F	TOF2	YKR010C	2426.26	61000000	233000000	0.26	-1.94342
K.GVSLETK[136.11]HFDDPNTIISGEK[136.11].F	TOF2	YKR010C	2202.11	36500000	252000000	0.14	-2.8365
K.ISKEDLSSISNKDTM[147.04]HLIAK.S	TOF2	YKR010C	2245.16	33900000	239000000	0.14	-2.8365
R.KNGQAIPSSLER.T	TOF2	YKR010C	1298.69	43900000	226000000	0.19	-2.39593
R.HGC[160.03]DLDSEFIIK[136.11].D	TOF2	YKR010C	1440.68	217000000	50600000	4.29	2.10098
K.FDRLYPNFKESIEIVSLQDR.H	TOF2	YKR010C	2468.27	37300000	218000000	0.17	-2.55639
K.C[160.03]PM[147.04]PLTSTVVASNVHK[136.11].D	TOF2	YKR010C	1763.88	46200000	180000000	0.26	-1.94342
R.AESK[136.11]DLDLLR[166.11].N	TOF2	YKR010C	1176.65	34300000	186000000	0.18	-2.47393
K.DVK[136.11]IQETIR[166.11].K	TOF2	YKR010C	1118.64	49900000	113000000	0.44	-1.18442
R.VSTPLM[147.04]NEILPLASK[136.11]YDALNK[136.11].E	TOF2	YKR010C	2348.26	22600000	137000000	0.17	-2.55639
T.PLM[147.04]NEILPLASK[136.11].Y	TOF2	YKR010C	1348.75	451000	156000000	0
K.K[136.11]FLHFTDGDNTLLQLSNEILTK[136.11].F	TOF2	YKR010C	2562.37	17600000	112000000	0.16	-2.64386
K.ISK[136.11]EDLSSISNK[136.11].D	TOF2	YKR010C	1335.72	16000000	112000000	0.14	-2.8365
K.FDR[166.11]LYPNFK[136.11].E	TOF2	YKR010C	1216.64	21100000	106000000	0.2	-2.32193
K.EKC[160.03]PM[147.04]PLTSTVVASNVHKDVK.D	TOF2	YKR010C	2355.19	13300000	88000000	0.15	-2.73697
K.TSHGPAGNSNGKPM[147.04]LDVDDNEINTKK.Y	TOF2	YKR010C	2754.29	12100000	88400000	0.14	-2.8365
R.SLKDIFANAGKPPNAASTIKVVK.L	TOF2	YKR010C	2368.35	10500000	89200000	0.12	-3.05889
K.SRVSTPLM[147.04]NEILPLASK.Y	TOF2	YKR010C	1871.02	17800000	79100000	0.23	-2.12029
K.EK[136.11]C[160.03]PM[147.04]PLTSTVVASNVHK[136.11].D	TOF2	YKR010C	2029.03	12200000	79900000	0.15	-2.73697
K.KISKEDLSSISNK.D	TOF2	YKR010C	1447.79	11000000	81000000	0.14	-2.8365
L.GAASSTSHAK[136.11].D	TOF2	YKR010C	923.455	23900000	64700000	0.37	-1.4344
K.SSLEIK[136.11]VQNK[136.11].K	TOF2	YKR010C	1160.67	12900000	68900000	0.19	-2.39593
R.AKEGVVTQGSDNNKENIPSSTQQQK.N	TOF2	YKR010C	2686.32	8310000	57100000	0.15	-2.73697
R.LVEK[136.11]EFPD.K	TOF2	YKR010C	983.505	10400000	51400000	0.2	-2.32193
V.SPPFFPEK[136.11]ELNNR[166.11].L	TOF2	YKR010C	1591.81	2800000	53900000	0.05	-4.32193
R.IEAFSDEEDFNETDNDR[166.11]ADSFINNSK[136.11].K	TOF2	YKR010C	3039.3	8620000	47500000	0.18	-2.47393
K.GDDLPLNDKDIGENC[160.03]R.R	TOF2	YKR010C	1829.82	8120000	45300000	0.18	-2.47393
R.K[136.11]SSLEIK[136.11]VQNK[136.11].K	TOF2	YKR010C	1296.78	5990000	35200000	0.17	-2.55639
K.SRVSTPLM[147.04]NEILPLASKYDALNK.E	TOF2	YKR010C	2575.37	6540000	32000000	0.2	-2.32193
V.M[147.04]NSTPGK[136.11].R	TOF2	YKR010C	757.352	25400000	11600000	2.18	1.12433
K.KFLHFTDGDNTLLQLSNEILTKFDR.L	TOF2	YKR010C	2964.53	3910000	32400000	0.12	-3.05889
K.EFPDK[136.11]SLGAASSTSHAK[136.11].D	TOF2	YKR010C	1747.87	5750000	26200000	0.22	-2.18442
R.LQIVLVPPSAQDIITFLEAR.L	TOF2	YKR010C	2222.27	6320000	22300000	0.28	-1.8365
R.SLK[136.11]DIFANAGK[136.11]PPNAASTIK[136.11]VV.K	TOF2	YKR010C	2264.3	3760000	23800000	0.16	-2.64386
R.FK[136.11]PTGETK[136.11]VQK[136.11].R	TOF2	YKR010C	1285.75	2820000	23800000	0.12	-3.05889
D.PNTIISGEKFAK.F	TOF2	YKR010C	1303.71	2580000	23500000	0.11	-3.18442
R.ADSFINNSK[136.11].K	TOF2	YKR010C	1002.49	19400000	6670000	2.91	1.54102
R.RIEAFSDEEDFNETDNDRADSFINNSK.K	TOF2	YKR010C	3177.38	4270000	20300000	0.21	-2.25154
R.NSITEPYYGK[136.11]F.G	TOF2	YKR010C	1325.64	5010000	18500000	0.27	-1.88897
S.PPFFPEK[136.11]ELNNR[166.11].L	TOF2	YKR010C	1504.78	2700000	19900000	0.14	-2.8365
K.FLHFTDGDNTLLQLSNEILTK[136.11]FDR[166.11].L	TOF2	YKR010C	2854.46	3460000	19000000	0.18	-2.47393
R.RQDNKPSTK.S	TOF2	YKR010C	1072.56	3360000	18500000	0.18	-2.47393
K.ASM[147.04]GFRDINSDLDSVSFNSDIENAVQSTQSTK.N	TOF2	YKR010C	3478.58	2780000	17300000	0.16	-2.64386
K.GVSLETK[136.11]HFDDPNTIISGEK[136.11]FAK[136.11].F	TOF2	YKR010C	2556.33	2410000	17500000	0.14	-2.8365
L.FANAGK[136.11]PPNAASTIK[136.11].V	TOF2	YKR010C	1501.82	4200000	15700000	0.27	-1.88897
D.PSPTSPSSQNSIQSNR.S	TOF2	YKR010C	1685.8	4940000	14300000	0.35	-1.51457
R.SLK[136.11]DIFANAGK[136.11]PPNAASTI.K	TOF2	YKR010C	1930.05	3130000	15300000	0.2	-2.32193
K.EGVVTQGSDNNKENIPSSTQQQK.N	TOF2	YKR010C	2487.18	2680000	14000000	0.19	-2.39593
K.R[166.11]K[136.11]NGQAIPSSLER[166.11].T	TOF2	YKR010C	1482.83	0	16400000	0.001	-9.96578
V.SFNSDIENAVQSTQSTK[136.11].N	TOF2	YKR010C	1862.87	2720000	10500000	0.26	-1.94342
K.KASM[147.04]GFRDINSDLDSVSFNSDIENAVQSTQSTK.N	TOF2	YKR010C	3606.67	1660000	11400000	0.15	-2.73697
K.DIFANAGK[136.11]PPNAASTIK[136.11]VVK[136.11].L	TOF2	YKR010C	2064.18	1500000	11000000	0.14	-2.8365
R.IEAFSDEEDFNETDNDR[166.11]ADSFINNSK[136.11]K[136.11].A	TOF2	YKR010C	3175.41	1640000	10800000	0.15	-2.73697
A.NAGK[136.11]PPNAASTIK[136.11].V	TOF2	YKR010C	1283.72	1810000	8240000	0.22	-2.18442
K.VQK[136.11]R[166.11]NSITEPYYGK[136.11].F	TOF2	YKR010C	1707.92	0	10000000	0.001	-9.96578
K.PM[147.04]LDVDDNEINTK[136.11].K	TOF2	YKR010C	1526.7	4440000	5330000	0.83	-0.268817
K.EGVVTQGSDNNK[136.11]ENIPSSTQQQK[136.11]NDGAK[136.11].R	TOF2	YKR010C	2996.45	1260000	8360000	0.15	-2.73697
L.K[136.11]DIFANAGK[136.11]PPNAASTIK[136.11].V	TOF2	YKR010C	1866.04	1300000	6510000	0.2	-2.32193
M.LDVDDNEINTK[136.11].K	TOF2	YKR010C	1282.61	5190000	2360000	2.2	1.1375
S.TPLM[147.04]NEILPLASK[136.11].Y	TOF2	YKR010C	1449.8	1570000	4860000	0.32	-1.64386
D.SVSFNSDIENAVQSTQSTK[136.11].N	TOF2	YKR010C	2048.97	2940000	3360000	0.87	-0.200913
T.SHTNSDM[147.04]HIQYSNPSSGAHSPR[166.11].K	TOF2	YKR010C	2435.05	1340000	4390000	0.3	-1.73697
D.IFANAGK[136.11]PPNAASTIK[136.11].V	TOF2	YKR010C	1614.91	0	5070000	0.001	-9.96578
Q.HISLLQLAR[166.11].Q	TOF2	YKR010C	1059.64	0	5000000	0.001	-9.96578
R.VSTPLM[147.04]NEILPLASK[136.11]Y.D	TOF2	YKR010C	1798.96	1050000	3650000	0.29	-1.78588
S.TPLM[147.04]NEILPLASK[136.11]YDALNK[136.11].E	TOF2	YKR010C	2162.16	4210000	449000	9.38	3.22959
Y.SNPSSGAHSPR[166.11].K	TOF2	YKR010C	1105.51	2420000	2050000	1.18	0.238787
K.DKVEATSNSTAQEQEQVSPK.L	TOF2	YKR010C	2175.03	574000	3380000	0.17	-2.55639
R.LVEK[136.11]EFPDK[136.11]SLGAASST.S	TOF2	YKR010C	1793.94	0	3140000	0.001	-9.96578
F.NSDIENAVQSTQSTK[136.11].N	TOF2	YKR010C	1628.77	525000	2440000	0.22	-2.18442
C.SDPSPTSPSSQNSIQSNR[166.11].S	TOF2	YKR010C	1897.86	2070000	532000	3.88	1.95606
R.DPVDNSK[136.11]DK[136.11]VEATSNSTAQEQEQVSPK[136.11].L	TOF2	YKR010C	2954.42	206000	2390000	0.09	-3.47393
K.FLHFTDGDNTLLQLSNEILTK[136.11]FDR[166.11]LYPNFK[136.11].E	TOF2	YKR010C	3624.88	232000	1720000	0.13	-2.94342
R.LVEK[136.11]EFPDK[136.11]SLG.A	TOF2	YKR010C	1376.75	1270000	571000	2.22	1.15056
G.DNTLLQLSNEILTK[136.11].F	TOF2	YKR010C	1608.88	273000	1330000	0.2	-2.32193
K.EFPDK[136.11]SLGAASSTSHAK[136.11]DVK[136.11].L	TOF2	YKR010C	2098.08	153000	1400000	0.11	-3.18442
S.FNSDIENAVQSTQSTK[136.11].N	TOF2	YKR010C	1775.84	0	1200000	0.001	-9.96578
G.NSNGK[136.11]PM[147.04]LDVDDNEINTK[136.11].K	TOF2	YKR010C	2034.95	47600	1140000	0.04	-4.64386
S.M[147.04]GFR[166.11]DINSDLDSVSFNSDIENAVQSTQSTK[136.11].N	TOF2	YKR010C	3338.53	75100	1010000	0.07	-3.8365
N.SDM[147.04]HIQYSNPSSGAHSPR[166.11].K	TOF2	YKR010C	1995.87	632000	360000	1.76	0.815575
T.SHTNSDM[147.04]HIQYSNPSSGAHSPR[166.11]K[136.11].S	TOF2	YKR010C	2571.16	20000	852000	0.02	-5.64386
Q.DIITFLEAR[166.11].L	TOF2	YKR010C	1086.59	209000	599000	0.35	-1.51457
K.SLGAASSTSHAK[136.11]DVK[136.11].L	TOF2	YKR010C	1473.78	74400	730000	0.1	-3.32193
L.TSTVVASNVHK[136.11]DVK[136.11]DHAR[166.11].A	TOF2	YKR010C	1989.06	104000	676000	0.15	-2.73697
D.LDSVSFNSDIENAVQSTQSTK[136.11].N	TOF2	YKR010C	2277.09	52500	723000	0.07	-3.8365
R.AK[136.11]EGVVTQGSDNNK[136.11].E	TOF2	YKR010C	1461.74	40000	692000	0.06	-4.05889
Y.PNFK[136.11]ESIEIVSLQDR[166.11].H	TOF2	YKR010C	1791.95	134000	596000	0.22	-2.18442
R.LYPNFK[136.11]ESIEIVSLQD.R	TOF2	YKR010C	1901.99	0	601000	0.001	-9.96578
A.GNSNGK[136.11]PM[147.04]LDVDDNEINTK[136.11].K	TOF2	YKR010C	2091.97	46700	539000	0.09	-3.47393
R.R[166.11]IEAFSDEEDFNETDNDR[166.11].A	TOF2	YKR010C	2220.93	95500	487000	0.2	-2.32193
D.K[136.11]SLGAASSTSHAK[136.11]DVK[136.11].L	TOF2	YKR010C	1609.88	0	319000	0.001	-9.96578
D.IITHNNSINNC[160.03]SDPSPTSPSSQNSIQSNR[166.11].S	TOF2	YKR010C	3178.46	0	319000	0.001	-9.96578
R.VSTPLM[147.04]NEILPLASK[136.11]YD.A	TOF2	YKR010C	1913.99	0	223000	0.001	-9.96578
K.TSHGPAGNSNGK[136.11]PM[147.04]LDVDD.N	TOF2	YKR010C	1934.85	43100	159000	0.27	-1.88897
K.GVGVENNGQYAAFVK.D	RPC37	YKR025W	1551.77	16400000	17900000	0.92	-0.120294
K.DM[147.04]QVYLVPIER.V	RPC37	YKR025W	1377.7	11200000	7200000	1.55	0.632268
R.VAQLKPFFK.Y	RPC37	YKR025W	1076.64	4260000	3180000	1.34	0.422233
K.GVGVENNGQYAAFVKDM[147.04]QVYLVPIER.V	RPC37	YKR025W	2911.45	2380000	690000	3.45	1.7866
K.VAQGNNQLEAIR.K	MLP1	YKR095W	1311.69	237000000	110000000	2.15	1.10434
K.NIIQLQEK[136.11].N	MLP1	YKR095W	992.575	190000000	87500000	2.17	1.1177
K.SFDGDVVK.H	MLP1	YKR095W	865.418	160000000	97200000	1.65	0.722466
K.EREDLLEETRK.S	MLP1	YKR095W	1416.72	186000000	65200000	2.85	1.51096
K.SLEKEIEEDKIR.L	MLP1	YKR095W	1487.78	132000000	63200000	2.09	1.0635
R.LK[136.11]EIELVR[166.11].V	MLP1	YKR095W	1016.63	133000000	56400000	2.35	1.23266
R.K[136.11]LQEDAEK[136.11].A	MLP1	YKR095W	975.521	126000000	62100000	2.04	1.02857
K.VTVSFDELK.A	MLP1	YKR095W	1036.54	119000000	58400000	2.03	1.02148
K.LSSELEFVKR.K	MLP1	YKR095W	1206.66	122000000	51700000	2.35	1.23266
K.SSSDFIFLKK.Q	MLP1	YKR095W	1170.63	113000000	56900000	1.98	0.9855
K.LVEC[160.03]ENDLQTLTK[136.11].Q	MLP1	YKR095W	1569.78	99500000	50300000	1.98	0.9855
K.GLSDSLNSEK[136.11]QEFSAEM[147.04]SLK[136.11].Q	MLP1	YKR095W	2231.06	86900000	41900000	2.07	1.04963
R.NLADKLESK.E	MLP1	YKR095W	1016.55	81100000	43900000	1.85	0.887525
K.NVLENSLSEANAR.L	MLP1	YKR095W	1415.7	77100000	35200000	2.19	1.13093
K.M[147.04]ESQLSETK.Q	MLP1	YKR095W	1067.48	74000000	35400000	2.09	1.0635
R.IM[147.04]VTQLQTLQK.E	MLP1	YKR095W	1317.73	70200000	38300000	1.83	0.871844
R.SKNEQYLSYR.Q	MLP1	YKR095W	1286.63	62500000	30700000	2.03	1.02148
K.RFDYLQNTILKQDSK.T	MLP1	YKR095W	1867.98	20900000	70100000	0.3	-1.73697
K.LAK[136.11]EEVHR[166.11].W	MLP1	YKR095W	998.563	61000000	23000000	2.65	1.40599
R.LHTYNVM[147.04]DETINDDSLRKELEK.S	MLP1	YKR095W	2678.29	49600000	31500000	1.58	0.659925
R.DLESQVQDLQTR[166.11].L	MLP1	YKR095W	1440.71	54700000	21100000	2.59	1.37295
K.HLNDKLLQFNELKSENLK.V	MLP1	YKR095W	2182.17	41000000	22700000	1.81	0.85599
K.LLSNTLDLTK[136.11].A	MLP1	YKR095W	1124.65	46100000	15600000	2.95	1.56071
K.LNQLNLLR[166.11].E	MLP1	YKR095W	992.601	42100000	19200000	2.19	1.13093
K.SFDEGKQQAM[147.04]M[147.04]K.T	MLP1	YKR095W	1430.62	43200000	17200000	2.51	1.32769
R.LR[166.11]NDFQM[147.04]ER[166.11].T	MLP1	YKR095W	1243.59	40400000	15900000	2.54	1.34483
K.YSM[147.04]QEK[136.11]EQELK[136.11].L	MLP1	YKR095W	1443.69	35900000	18900000	1.9	0.925999
R.LSSITDEADEDNENLSAK[136.11].S	MLP1	YKR095W	1957.88	34400000	19000000	1.82	0.863938
K.DYESVITSVDSK[136.11].Q	MLP1	YKR095W	1349.64	31600000	15600000	2.03	1.02148
K.SVNNVQNPLLGLPR[166.11].K	MLP1	YKR095W	1529.86	31600000	15600000	2.02	1.01436
R.KIEENSNSPFNPLLSGEK.L	MLP1	YKR095W	2002	30300000	14500000	2.09	1.0635
R.TDM[147.04]LENELNNAALLLEHTSNEK[136.11].N	MLP1	YKR095W	2522.2	28800000	14200000	2.03	1.02148
R.ISILQNNNKEVEAVKSEYESK.L	MLP1	YKR095W	2421.24	25100000	12700000	1.97	0.978196
K.THETLNEYVSC[160.03]K[136.11].S	MLP1	YKR095W	1487.68	24400000	12600000	1.94	0.956057
K.SEKM[147.04]DLESR.L	MLP1	YKR095W	1109.5	28700000	8280000	3.47	1.79494
R.LR[166.11]EEFNNELQAIK[136.11].K	MLP1	YKR095W	1620.86	25700000	10700000	2.41	1.26903
K.LSQDSLTEQVNSLR.D	MLP1	YKR095W	1588.81	22000000	14000000	1.56	0.641546
K.QQGYITNDLNSR.T	MLP1	YKR095W	1407.67	25100000	10500000	2.39	1.25701
K.LDESFKDFTNQIK.N	MLP1	YKR095W	1583.78	23400000	10800000	2.17	1.1177
R.LNQPSNINM[147.04]EEIK.K	MLP1	YKR095W	1544.75	22200000	11800000	1.89	0.918386
K.VIADDSKK.Q	MLP1	YKR095W	874.476	20800000	12100000	1.72	0.782409
R.KRFDYLQNTILK.Q	MLP1	YKR095W	1537.86	22700000	6920000	3.28	1.7137
K.K[136.11]IDELEDALSELK[136.11]K[136.11].E	MLP1	YKR095W	1653.93	17400000	9610000	1.81	0.85599
R.NDTFVKFESVENEKM[147.04]K.L	MLP1	YKR095W	1959.92	15400000	11600000	1.33	0.411426
R.ESLANK[136.11]TDPPTHLEPSFNIPASR[166.11].G	MLP1	YKR095W	2538.28	16900000	7500000	2.25	1.16993
K.ISLM[147.04]DVELQDAR[166.11].T	MLP1	YKR095W	1414.7	14900000	6630000	2.25	1.16993
K.LSIVETELLNLKEEQK.L	MLP1	YKR095W	1885.04	15100000	5900000	2.57	1.36177
K.TISELREQLHTYKGQVK.T	MLP1	YKR095W	2029.1	13400000	6480000	2.06	1.04264
K.SSSGGFNPFTSPSPNK.H	MLP1	YKR095W	1609.74	11600000	8050000	1.44	0.526069
K.VAQGNNQLEAIRK.L	MLP1	YKR095W	1439.78	12000000	7190000	1.66	0.731183
K.TLNLSRDQLENALKENEK.S	MLP1	YKR095W	2114.1	16000000	1850000	8.68	3.1177
R.ISILQNNNK.E	MLP1	YKR095W	1042.58	11200000	6560000	1.71	0.773996
K.NVLENSLSEANARIEELQNAK.V	MLP1	YKR095W	2341.19	10400000	6220000	1.67	0.739848
R.TDM[147.04]LENELNNAALLLEHTSNEK[136.11]NAK[136.11].V	MLP1	YKR095W	2843.39	10100000	6480000	1.56	0.641546
R.NDTFVK[136.11]FESVENEK[136.11].M	MLP1	YKR095W	1700.82	14000000	2520000	5.53	2.46728
K.RFDYLQNTILK.Q	MLP1	YKR095W	1409.77	9850000	4150000	2.37	1.24489
K.INLTDAYSQIK.E	MLP1	YKR095W	1264.67	8610000	4610000	1.87	0.903038
R.DQLENALK[136.11]ENEK[136.11].S	MLP1	YKR095W	1445.73	7850000	4060000	1.93	0.948601
K.NLTDEKTSLEDKISLLK.E	MLP1	YKR095W	1946.06	8000000	3720000	2.15	1.10434
R.FDYLQNTILK[136.11].Q	MLP1	YKR095W	1261.68	7980000	3550000	2.25	1.16993
K.LSQDSLTEQVNSLRDAK.N	MLP1	YKR095W	1902.96	6940000	4050000	1.71	0.773996
K.ELQSELDKLKQNVAPIESELTALK.Y	MLP1	YKR095W	2695.46	6890000	2620000	2.63	1.39506
K.SM[147.04]EQSGEIDVVLR[166.11].K	MLP1	YKR095W	1487.72	6920000	2280000	3.03	1.59932
K.QSLQKIESETVNEAK.E	MLP1	YKR095W	1702.87	7750000	1090000	7.09	2.82579
R.IEELQKELEELKTSVPNEDASYSNVTIK.Q	MLP1	YKR095W	3205.62	5300000	2460000	2.16	1.11103
R.LHTYNVM[147.04]DETINDDSLRK.E	MLP1	YKR095W	2179.02	5010000	2550000	1.96	0.970854
R.STIM[147.04]DLETK.Q	MLP1	YKR095W	1052.51	5410000	2140000	2.53	1.33914
R.STIM[147.04]DLETKQQGYITNDLNSR.T	MLP1	YKR095W	2442.17	3510000	3570000	0.98	-0.0291463
K.IDGLKTEM[147.04]ENVIR.E	MLP1	YKR095W	1532.79	4610000	1990000	2.31	1.20789
K.LLQFNELKSENLK.V	MLP1	YKR095W	1574.87	4580000	1680000	2.72	1.44361
K.IDELEDALSELK[136.11]K[136.11].E	MLP1	YKR095W	1517.82	4240000	1700000	2.5	1.32193
R.LVDLLESQLNAVK[136.11]EELNSIR[166.11].E	MLP1	YKR095W	2300.27	3690000	1960000	1.88	0.910733
K.SKINLTDAYSQIK.E	MLP1	YKR095W	1479.79	3790000	1510000	2.51	1.32769
K.ERTDM[147.04]LENELNNAALLLEHTSNEK.N	MLP1	YKR095W	2799.33	4020000	1260000	3.2	1.67807
R.QIQYLLITNSVSNDSK.G	MLP1	YKR095W	1821.95	4510000	611000	7.38	2.88362
D.PPTHLEPSFNIPASR.G	MLP1	YKR095W	1661.85	3110000	1490000	2.08	1.05658
K.SM[147.04]EQSGEIDVVLRK.Q	MLP1	YKR095W	1605.8	2470000	1820000	1.36	0.443607
K.QSAESPPKSVNNVQNPLLGLPR.K	MLP1	YKR095W	2344.25	2960000	1270000	2.34	1.22651
K.RPIDEVGELKNDEDDTTENINESKK.L	MLP1	YKR095W	2887.37	3910000	0	999	9.96434
K.IQNDLDQQTIYANTAQNNYEQELQK.H	MLP1	YKR095W	2981.4	2110000	1370000	1.54	0.62293
R.IKSM[147.04]EQSGEIDVVLRK.Q	MLP1	YKR095W	1846.98	2340000	1140000	2.05	1.03562
K.TSVPNEDASYSNVTIK.Q	MLP1	YKR095W	1723.83	2380000	887000	2.68	1.42223
K.SSSGGFNPFTSPSPNKHLQNDNDKR.E	MLP1	YKR095W	2730.27	1830000	1220000	1.5	0.584963
K.LEESTTSYESTINGLNEEITTLK[136.11]EEIEK[136.11]QR[166.11].Q	MLP1	YKR095W	3509.75	1990000	988000	2.02	1.01436
K.EQM[147.04]FNLNNELDLQK.K	MLP1	YKR095W	1750.82	2050000	893000	2.29	1.19535
K.LLSNTLDLTKAENDQLR.K	MLP1	YKR095W	1943.03	1450000	1260000	1.16	0.214125
R.GLISSSSTLSTDTNDEELTSNNPAQK.D	MLP1	YKR095W	2708.26	1480000	1080000	1.37	0.454176
K.DYESVITSVDSKQTDIEKLQYK.V	MLP1	YKR095W	2588.29	1490000	935000	1.59	0.669027
K.IESETVNEAKEAIITLK.S	MLP1	YKR095W	1887.02	1530000	867000	1.77	0.823749
K.SKQSLQKIESETVNEAK.E	MLP1	YKR095W	1918	1750000	480000	3.64	1.86394
K.IQNDLDQQTIYANTAQNNYEQELQKHADVSK.T	MLP1	YKR095W	3618.72	602000	673000	0.89	-0.168123
K.ESLLEQLDLSNSR.L	MLP1	YKR095W	1502.76	764000	413000	1.85	0.887525
K.INLTDAYSQIKEYKDLYETTSQSLQQTNSK.L	MLP1	YKR095W	3508.72	632000	453000	1.39	0.475085
R.LNAIASFFGC[160.03]SLEQVK.S	MLP1	YKR095W	1782.9	496000	174000	2.86	1.51602
K.EHLQNQIETFIVELEHKVPIINSFK.E	MLP1	YKR095W	3004.6	353000	266000	1.33	0.411426
R.VEKENHSSIIQQHDDIM[147.04]EK.L	MLP1	YKR095W	2295.08	272000	242000	1.13	0.176323
K.DLYETTSQSLQQTNSK.L	MLP1	YKR095W	1841.86	476000	0	999	9.96434
R.AFPVLQTNYNGSIPVVR[166.11].A	RSC58	YLR033W	1884.01	898000	2000000	0.45	-1.152
K.VLTALSR[166.11].L	SMC4	YLR086W	768.473	176000000	306000000	0.57	-0.810966
R.LRGEYNDLQSETK.T	SMC4	YLR086W	1551.75	122000000	320000000	0.38	-1.39593
K.NVETLEEK.L	SMC4	YLR086W	960.476	130000000	286000000	0.45	-1.152
K.LASTLEK.L	SMC4	YLR086W	760.433	115000000	265000000	0.43	-1.21759
K.LIDISGTM[147.04]SGGGNHVAK.G	SMC4	YLR086W	1671.83	94400000	209000000	0.45	-1.152
R.FRVVTVDGK.L	SMC4	YLR086W	1019.58	89400000	192000000	0.46	-1.12029
R.LFDLVK[136.11]PK[136.11].N	SMC4	YLR086W	974.614	72600000	193000000	0.38	-1.39593
K.SEITQQEK[136.11].G	SMC4	YLR086W	969.486	131000000	115000000	1.14	0.189034
K.GLNELSIR.D	SMC4	YLR086W	900.503	84300000	139000000	0.61	-0.713119
K.LGTNQSDKVDDYTPEEVDKIER.E	SMC4	YLR086W	2550.21	23200000	195000000	0.12	-3.05889
K.SIEIEM[147.04]K.N	SMC4	YLR086W	864.426	56100000	129000000	0.43	-1.21759
K.LNSLLTYIK.S	SMC4	YLR086W	1063.63	55300000	124000000	0.45	-1.152
K.K[136.11]LNSLK[136.11]DER[166.11].S	SMC4	YLR086W	1127.65	0	174000000	0.001	-9.96578
K.IK[136.11]GLQDEIM[147.04]K[136.11].L	SMC4	YLR086W	1205.67	55500000	117000000	0.48	-1.05889
R.DTLVAQNLK.Q	SMC4	YLR086W	1000.56	53900000	118000000	0.46	-1.12029
K.QANNVAYGK[136.11].K	SMC4	YLR086W	971.492	49800000	119000000	0.42	-1.25154
K.FSNAFYSVLR.D	SMC4	YLR086W	1202.61	52700000	87900000	0.6	-0.736966
R.IDEEK[136.11]PGLIITR[166.11].K	SMC4	YLR086W	1400.8	39800000	98800000	0.4	-1.32193
K.NIDILNR[166.11]T.-	SMC4	YLR086W	967.533	47700000	82000000	0.58	-0.785875
K.NFTSAHLK[136.11].L	SMC4	YLR086W	924.491	117000000	0	999	9.96434
R.VASDTVHEM[147.04]EEELK[136.11]K[136.11].L	SMC4	YLR086W	1775.86	30800000	83600000	0.37	-1.4344
R.RELEGTR.V	SMC4	YLR086W	859.451	37900000	66200000	0.57	-0.810966
R.KLDLNNAVQKR.D	SMC4	YLR086W	1297.75	32400000	69600000	0.47	-1.08927
R.LDDVVVDTVEC[160.03]AQHC[160.03]IDYLRK.N	SMC4	YLR086W	2547.21	28800000	67500000	0.43	-1.21759
K.GLQDEIM[147.04]K[136.11].L	SMC4	YLR086W	956.473	28600000	64500000	0.44	-1.18442
K.EAEM[147.04]AYVK[136.11].A	SMC4	YLR086W	963.446	28400000	62400000	0.46	-1.12029
K.AVSDK[136.11]AQLNVVM[147.04]K[136.11].N	SMC4	YLR086W	1433.79	22400000	64700000	0.35	-1.51457
K.NSLESGK[136.11]ETALEFLEK[136.11]EK[136.11].Q	SMC4	YLR086W	2075.08	17800000	67300000	0.27	-1.88897
K.LQM[147.04]QNSK.V	SMC4	YLR086W	863.417	24200000	51900000	0.47	-1.08927
R.NVSIVANYIK.E	SMC4	YLR086W	1119.63	22600000	53100000	0.42	-1.25154
K.ESSYTEVTK[136.11].L	SMC4	YLR086W	1050.5	25100000	50500000	0.5	-1
R.SLLDDLK[136.11].L	SMC4	YLR086W	810.458	23100000	47700000	0.48	-1.05889
K.SYSQSPPR.S	SMC4	YLR086W	920.435	26000000	31900000	0.82	-0.286304
R.QFNLQPISTPENVPR.L	SMC4	YLR086W	1738.9	18900000	32300000	0.58	-0.785875
K.TLVLER[166.11]R[166.11].E	SMC4	YLR086W	905.556	21500000	29500000	0.73	-0.454032
R.K[136.11]LDLNNAVQK[136.11].R	SMC4	YLR086W	1157.67	11500000	38700000	0.3	-1.73697
R.RLELLQLSPVK.N	SMC4	YLR086W	1294.8	15900000	33700000	0.47	-1.08927
R.ISSC[160.03]SSK[136.11].E	SMC4	YLR086W	775.363	14300000	31200000	0.46	-1.12029
K.YYINEKESSYTEVTK.L	SMC4	YLR086W	1852.87	11300000	33900000	0.33	-1.59946
K.LLQNSERDVELSSDELKVIEEQLK.H	SMC4	YLR086W	2813.47	11700000	30600000	0.38	-1.39593
K.NSLESGKETALEFLEK.E	SMC4	YLR086W	1793.9	13500000	28700000	0.47	-1.08927
R.NNM[147.04]FELAQQLVGVYK[136.11]R[166.11].D	SMC4	YLR086W	1943.01	10700000	24600000	0.44	-1.18442
R.LSEDELRELDVELIESK.L	SMC4	YLR086W	2016.03	9070000	23100000	0.39	-1.35845
R.YAFSQPTNSTTTSLHVPNLQPPK[136.11].T	SMC4	YLR086W	2535.28	7750000	19200000	0.4	-1.32193
K.NISAEIIR[166.11]HEK[136.11].E	SMC4	YLR086W	1326.74	5720000	19900000	0.29	-1.78588
K.VESVC[160.03]QK[136.11]LDILVAK[136.11].L	SMC4	YLR086W	1616.91	6290000	16900000	0.37	-1.4344
K.FSNAFYSVLRDTLVAQNLK.Q	SMC4	YLR086W	2185.15	6050000	16400000	0.37	-1.4344
R.R[166.11]LELLQLSPVK[136.11]NSR[166.11].V	SMC4	YLR086W	1680	6110000	12200000	0.5	-1
R.NVSIVANYIK[136.11]ER[166.11].T	SMC4	YLR086W	1422.8	3870000	13400000	0.29	-1.78588
R.TK[136.11]NAQFIVISLR[166.11].N	SMC4	YLR086W	1406.84	4500000	10600000	0.42	-1.25154
K.ESQIQLAESELSLLEETQAK[136.11].L	SMC4	YLR086W	2253.15	6670000	7390000	0.9	-0.152003
R.VASDTVHEM[147.04]EEELK[136.11].K	SMC4	YLR086W	1639.75	4170000	9490000	0.44	-1.18442
K.KTHKQELQDLILDLK.K	SMC4	YLR086W	1821.04	3020000	9380000	0.32	-1.64386
R.M[147.04]GQIENLNEVC[160.03]LEK[136.11]ENR[166.11].F	SMC4	YLR086W	2108.99	3440000	8910000	0.39	-1.35845
K.THK[136.11]QELQDLILDLK[136.11].K	SMC4	YLR086W	1708.97	4000000	7850000	0.51	-0.971431
R.M[147.04]GQIENLNEVC[160.03]LEK.E	SMC4	YLR086W	1691.79	3550000	7200000	0.49	-1.02915
R.LELLQLSPVK[136.11].N	SMC4	YLR086W	1146.71	2530000	7690000	0.33	-1.59946
K.LALAENDTNM[147.04]NETLNLK.V	SMC4	YLR086W	1918.93	3130000	6920000	0.45	-1.152
R.LGDLGVIDDSFDVAISTAC[160.03]PR[166.11].L	SMC4	YLR086W	2230.08	3070000	4480000	0.69	-0.535332
R.DHEPDLESQISK[136.11].A	SMC4	YLR086W	1404.66	2310000	4930000	0.47	-1.08927
R.LDDVVVDTVEC[160.03]AQHC[160.03]IDYLR.K	SMC4	YLR086W	2419.11	2680000	4510000	0.59	-0.761213
R.LFINELVLENFK.S	SMC4	YLR086W	1477.82	1710000	4980000	0.34	-1.55639
R.DHEPDLESQISKAEM[147.04]EADSLASELTLAEQQVK.E	SMC4	YLR086W	3556.67	1050000	4980000	0.21	-2.25154
K.NVETLEEK[136.11]ILAK[136.11].K	SMC4	YLR086W	1401.81	889000	4540000	0.2	-2.32193
K.R[166.11]DEVK[136.11]EQLGILK[136.11].K	SMC4	YLR086W	1452.85	899000	4300000	0.21	-2.25154
K.AEKESDDGLLEYLEDIIGTANYKPLIEER.M	SMC4	YLR086W	3322.65	1240000	3500000	0.36	-1.47393
R.NNM[147.04]FELAQQLVGVYK[136.11].R	SMC4	YLR086W	1776.9	1540000	3090000	0.5	-1
K.NAQFIVISLR[166.11].N	SMC4	YLR086W	1169.68	1560000	2330000	0.67	-0.577767
R.SILDDIKLSLK.D	SMC4	YLR086W	1243.74	729000	2160000	0.34	-1.55639
K.SEAFPSLQSC[160.03]SVAVHFQYVIDESSGTSR[166.11].L	SMC4	YLR086W	3097.43	510000	2260000	0.23	-2.12029
R.FILLDR[166.11]LR[166.11].Q	SMC4	YLR086W	1064.66	959000	853000	1.12	0.163499
K.HSISEAENM[147.04]LEELR[166.11].G	SMC4	YLR086W	1682.78	169000	1150000	0.15	-2.73697
R.SC[160.03]ETQDESEIK[136.11]DAETSC[160.03]DNYHPM[147.04]NIDETSDEVSR[166.11].G	SMC4	YLR086W	4024.61	160000	693000	0.23	-2.12029
R.FLILQGEVENIAQM[147.04]K[136.11]PK[136.11].A	SMC4	YLR086W	1989.09	122000	717000	0.17	-2.55639
K.INELSYYVEETNVDIGVLEEYAR[166.11]R[166.11].L	SMC4	YLR086W	2893.42	250000	500000	0.5	-1
K.TLSSLALVFALHK[136.11].Y	SMC4	YLR086W	1406.84	272000	87400	3.11	1.63691
K.SNVIDSM[147.04]LFVFGFR[166.11].A	SMC4	YLR086W	1656.82	42600	114000	0.37	-1.4344
R.SNAVLGLGDM[147.04]AVC[160.03]FNNLVDENTDYLYR[166.11].R	YCS4	YLR272C	3088.41	1230000	526000000	0
R.YSC[160.03]LALER.M	YCS4	YLR272C	1010.49	82000000	212000000	0.39	-1.35845
R.TATLC[160.03]LEK[136.11].L	YCS4	YLR272C	942.494	46700000	84700000	0.55	-0.862496
K.LM[147.04]C[160.03]LSSK[136.11].Y	YCS4	YLR272C	861.418	22000000	60500000	0.36	-1.47393
R.K[136.11]IEAETR[166.11].N	YCS4	YLR272C	863.483	37000000	43300000	0.86	-0.217591
K.FC[160.03]PIVEEIVSNSSR.F	YCS4	YLR272C	1635.79	11200000	24500000	0.46	-1.12029
K.VK[136.11]GQLGEM[147.04]AK[136.11].C	YCS4	YLR272C	1091.6	4460000	18000000	0.25	-2
K.LSELSPGIM[147.04]LR.Q	YCS4	YLR272C	1230.66	4940000	13000000	0.38	-1.39593
K.SLPLLITVM[147.04]EK.S	YCS4	YLR272C	1258.72	4650000	13100000	0.36	-1.47393
K.AINQELEDVAVK.K	YCS4	YLR272C	1327.7	5150000	12600000	0.41	-1.2863
R.SLIEEEVEQDEGQC[160.03]R[166.11]TELEGSFNK[136.11].S	YCS4	YLR272C	2843.29	2870000	10600000	0.27	-1.88897
R.FQDSNPYVR[166.11].T	YCS4	YLR272C	1134.53	3550000	7790000	0.46	-1.12029
R.LHDENLM[147.04]VQR[166.11].T	YCS4	YLR272C	1279.62	1840000	4390000	0.42	-1.25154
K.NSK[136.11]NDSANVELFK[136.11]R[166.11].D	YCS4	YLR272C	1646.86	906000	4940000	0.18	-2.47393
R.SLIEEEVEQDEGQC[160.03]R[166.11].T	YCS4	YLR272C	1829.8	149000	1710000	0.09	-3.47393
K.LQTQLSYLISSSLSNLSK[136.11].D	YCS4	YLR272C	1989.09	34700	628000	0.06	-4.05889
K.FIDQQFLK[136.11].L	MCM5	YLR274W	1045.57	18000000	42800000	0.42	-1.25154
R.HVDEAIR[166.11].L	MCM5	YLR274W	848.438	13300000	20900000	0.64	-0.643856
K.VSPIAVYTSGK[136.11].G	MCM5	YLR274W	1128.63	4330000	16300000	0.27	-1.88897
K.AGITTVLNSR[166.11].T	MCM5	YLR274W	1040.59	3710000	10200000	0.36	-1.47393
K.LQEIPELVPVGEM[147.04]PR.N	MCM5	YLR274W	1721.9	1910000	5500000	0.35	-1.51457
R.VTIVGIYSIYNSK[136.11].N	MCM5	YLR274W	1463.81	1100000	5310000	0.21	-2.25154
K.LELSPIAQER[166.11].H	MCM5	YLR274W	1164.64	1510000	2570000	0.59	-0.761213
K.QLLINELESTER[166.11].S	MCM5	YLR274W	1453.77	1190000	2720000	0.44	-1.18442
K.SETELFAR.H	CDC3	YLR314C	951.466	145000000	26700000	5.44	2.44361
K.FM[147.04]QSVYEK.C	CDC3	YLR314C	1046.47	44200000	11400000	3.87	1.95233
K.C[160.03]NLIPVIAK.S	CDC3	YLR314C	1026.59	30300000	12700000	2.39	1.25701
R.QINGYVGFANLPK.Q	CDC3	YLR314C	1419.75	25000000	7720000	3.24	1.69599
K.LGIKQDNSVFKEFDPISK.Q	CDC3	YLR314C	2064.09	14300000	3810000	3.75	1.90689
R.LFSSLPYAVIGSNDIVENYSGNQVR.G	CDC3	YLR314C	2741.37	2520000	13400000	0.19	-2.39593
K.GQVLPDQPEIK[136.11].F	CDC3	YLR314C	1230.67	12200000	2530000	4.82	2.26903
K.NGFSFNLLC[160.03]VGPDGIGK.T	CDC3	YLR314C	1793.88	10600000	2950000	3.59	1.84398
R.RQINGYVGFANLPK.Q	CDC3	YLR314C	1575.85	7300000	1250000	5.82	2.54102
K.TIM[147.04]NQLIQSNIELFKPPIYSNDDAENSHLSER.L	CDC3	YLR314C	3731.81	5820000	1740000	3.35	1.74416
K.SDILTDEEILSFK[136.11]K[136.11].T	CDC3	YLR314C	1652.88	5260000	1610000	3.26	1.70487
K.LAKLEIEM[147.04]K.T	CDC3	YLR314C	1089.61	4900000	546000	8.98	3.16672
R.FDQYLDAENKINR.H	CDC3	YLR314C	1624.78	3500000	700000	5	2.32193
K.LNLNVIDTEGFGDFLNNDQK.S	CDC3	YLR314C	2265.09	2890000	1090000	2.64	1.40054
K.LGIKQDNSVFK.E	CDC3	YLR314C	1247.69	1090000	132000	8.24	3.04264
K.FM[147.04]QSVYEKC[160.03]NLIPVIAK.S	CDC3	YLR314C	2055.05	125000	0	999	9.96434
K.FSGTVSSDVFK.L	NUP2	YLR335W	1172.57	16500000	10800000	1.52	0.604071
K.LM[147.04]TFNAETK[136.11].S	NUP2	YLR335W	1077.53	17000000	8750000	1.94	0.956057
K.FTIDAKPPISDSVFSFGPK.K	NUP2	YLR335W	2052.06	2050000	1510000	1.36	0.443607
K.SDETKQASSFSFLNR.A	NUP2	YLR335W	1715.81	2500000	820000	3.04	1.60407
K.TTANLPANSSTSPAPSIPSTGFK[136.11].F	NUP2	YLR335W	2253.14	1510000	424000	3.56	1.83188
K.HAADSQNNKPSFVFGQAAAKPSLEK.S	NUP2	YLR335W	2641.32	895000	354000	2.53	1.33914
K.KTETNAKPFSFSSATSTTEQTK.S	NUP2	YLR335W	2390.16	660000	291000	2.27	1.18269
K.FSGTVSSDVFKLNPSTDKNEK.K	NUP2	YLR335W	2299.13	578000	346000	1.67	0.739848
K.VVDTGILNSK[136.11].L	SMC6	YLR383W	1052.6	8610000	36700000	0.23	-2.12029
K.IADIDSSGVSIHR.M	SMC6	YLR383W	1368.7	9570000	12800000	0.75	-0.415037
R.LNFIVGNNGSGK[136.11].S	SMC6	YLR383W	1226.65	5580000	12000000	0.47	-1.08927
R.TQTIIITPQDIGK[136.11].L	SMC6	YLR383W	1434.82	5130000	12100000	0.42	-1.25154
R.IVLIEDK[136.11]NEAR[166.11].N	SMC6	YLR383W	1316.74	2060000	7640000	0.27	-1.88897
R.NPVNVNM[147.04]ALSLR[166.11].D	SMC6	YLR383W	1352.71	2680000	4400000	0.61	-0.713119
K.YM[147.04]EIDEALNR[166.11].L	SMC6	YLR383W	1278.58	2930000	3690000	0.79	-0.340075
R.YTSDGTTIEAQIDAK[136.11].V	SMC6	YLR383W	1619.78	2010000	2970000	0.67	-0.577767
K.GNDTFLM[147.04]NFDR[166.11].N	SMC6	YLR383W	1354.59	1660000	3080000	0.54	-0.888969
K.GTC[160.03]FDADM[147.04]DFR[166.11].A	SMC6	YLR383W	1359.51	1580000	2820000	0.56	-0.836501
R.K[136.11]NEFETPAIGPLGSLVTIR[166.11].K	SMC6	YLR383W	2059.14	644000	1710000	0.38	-1.39593
K.YGAYQQGIFGNEIIVER[166.11].L	SMC6	YLR383W	1965.98	586000	1660000	0.35	-1.51457
K.SLGLSQEEVIALFEK[136.11].C	SMC6	YLR383W	1669.9	513000	1020000	0.5	-1
R.SNIPIVTYC[160.03]LSQFDYSK.G	SMC6	YLR383W	2033.98	368000	1130000	0.33	-1.59946
K.GTLLQEITENLLYASAIHDSAQENM[147.04]ALHLENLK[136.11].S	SMC6	YLR383W	3702.87	0	190000	0.001	-9.96578
K.EM[147.04]TIYNNIR.E	SIR3	YLR442C	1168.55	679000000	2970000000	0.23	-2.12029
K.M[147.04]IDFATLSK[136.11].L	SIR3	YLR442C	1048.54	36900000	106000000	0.35	-1.51457
K.ITQLIAK[136.11].N	SIR3	YLR442C	793.515	33700000	93300000	0.36	-1.47393
R.YAC[160.03]EPTAEK.F	SIR3	YLR442C	1067.46	22600000	53700000	0.42	-1.25154
K.YQIILDR[166.11].F	SIR3	YLR442C	929.521	17900000	36900000	0.48	-1.05889
K.LVVSQEM[147.04]VPR.Y	SIR3	YLR442C	1172.62	14200000	28300000	0.5	-1
K.IPDNVIVINHK[136.11].L	SIR3	YLR442C	1268.73	8390000	25500000	0.33	-1.59946
K.ILQYFEK[136.11].W	SIR3	YLR442C	947.521	6870000	21200000	0.32	-1.64386
K.IHIQETQEFSK[136.11].N	SIR3	YLR442C	1366.7	9700000	11700000	0.83	-0.268817
K.INNK[136.11]ITQLIAK[136.11].N	SIR3	YLR442C	1270.79	1550000	11600000	0.13	-2.94342
K.IC[160.03]EAAVEISK[136.11].K	SIR3	YLR442C	1126.58	6250000	5850000	1.07	0.0976108
K.GK[136.11]LVVSQEM[147.04]VPR[166.11].Y	SIR3	YLR442C	1375.76	998000	10300000	0.1	-3.32193
K.LSIIC[160.03]VGGHNVTIR[166.11].E	SIR3	YLR442C	1547.85	3510000	6660000	0.53	-0.915936
K.TLILIQNPENLLSEK[136.11].L	SIR3	YLR442C	1731.99	758000	2560000	0.3	-1.73697
R.ELLK[136.11]SQVEDFTR[166.11].L	SIR3	YLR442C	1481.78	692000	2550000	0.27	-1.88897
R.YAC[160.03]EPTAEK[136.11]FVPIDIFQIIR[166.11].R	SIR3	YLR442C	2427.26	608000	1470000	0.41	-1.2863
K.IIGM[147.04]SLLM[147.04]R[166.11].T	SIR3	YLR442C	1074.58	565000	1400000	0.4	-1.32193
R.EGQNQK[136.11]IPDNVIVINHK[136.11].L	SIR3	YLR442C	1961.07	218000	1600000	0.14	-2.8365
R.TFLYTLAQETEGTNR[166.11].H	SIR3	YLR442C	1752.86	539000	859000	0.63	-0.666576
R.FAPDNQVTDSSQLNK[136.11]LTDEQSSLDVAGLEDK[136.11].F	SIR3	YLR442C	3379.62	55600	1200000	0.05	-4.32193
K.IK[136.11]IEPSADDDVNNGNIPSQR[166.11].G	SIR3	YLR442C	2199.09	256000	831000	0.31	-1.68966
R.IFLPIYDSLM[147.04]SSQNK[136.11].L	SIR3	YLR442C	1778.9	178000	573000	0.31	-1.68966
R.GTSTTHGSISPQEESVSPNISSASPSALTSPTDSSK[136.11].L	SIR3	YLR442C	3538.66	0	396000	0.001	-9.96578
R.APPQLFNPTM[147.04]ALR.L	SPT5	YML010W	1470.77	2720000	1610000	1.69	0.757023
R.MGPSYVSAPR[166.11]NMATGGIAAGAAATSSGLSGGMT.P	SPT5	YML010W	3008.4	45300	90200	0.5	-1
R.VIVPGEYK.S	POB3	YML069W	903.507	36700000	13600000	2.7	1.43296
K.THIVLSHVLK.G	POB3	YML069W	1145.69	9880000	4140000	2.38	1.25096
R.NEM[147.04]VFALNGKPTFEIPYAR.L	POB3	YML069W	2212.1	2720000	777000	3.5	1.80735
K.NQGVIQLDGFSQDDYNLIKNDFHR.R	POB3	YML069W	2835.36	1530000	664000	2.3	1.20163
R.GSTTFANISKEEQQLLEQFLK.S	POB3	YML069W	2410.24	1810000	235000	7.68	2.94111
R.FYIPGVIQTNVDENM[147.04]TK.K	POB3	YML069W	1983.96	501000	129000	3.87	1.95233
R.LQIQNNNPYGTNELFSK.A	NUP116	YMR047C	1978.97	1580000	788000	2	1
R.IRHDLDVIKEESEAR.L	SPC24	YMR117C	1808.94	4920000	4140000	1.19	0.250962
R.KNDGNIDILPLDNNLSDFYK.T	SPC24	YMR117C	2307.14	4950000	2960000	1.67	0.739848
K.VIEPELEEQSAVTPEANENILK[136.11].L	SPC24	YMR117C	2459.25	2290000	1290000	1.78	0.831877
R.NTEEVSFPR[166.11].G	RRP5	YMR229C	1087.52	152000000	134000000	1.13	0.176323
R.VGEIENSENLSSR[166.11].V	RRP5	YMR229C	1442.69	89200000	119000000	0.75	-0.415037
K.KVEDLFER.L	RRP5	YMR229C	1034.54	74300000	62300000	1.19	0.250962
R.LGQTVIVK.L	RRP5	YMR229C	856.538	33600000	39900000	0.84	-0.251539
R.AGLIEHVNFK[136.11].T	RRP5	YMR229C	1134.63	19000000	31200000	0.61	-0.713119
K.IIGNHDVK[136.11].S	RRP5	YMR229C	902.506	19800000	22400000	0.88	-0.184425
R.SLFEGLVADAPK[136.11].R	RRP5	YMR229C	1253.67	17000000	19600000	0.87	-0.200913
R.GGASALTPLELK[136.11].Q	RRP5	YMR229C	1163.66	15500000	18500000	0.84	-0.251539
K.ASVLELSM[147.04]KPSELK.S	RRP5	YMR229C	1546.83	13200000	16400000	0.81	-0.304006
R.KVEAFVPVSK.L	RRP5	YMR229C	1102.64	11900000	13700000	0.87	-0.200913
K.FAQLEFAK[136.11].G	RRP5	YMR229C	960.516	10200000	11400000	0.9	-0.152003
K.VASIDREHGFVNAIGK.S	RRP5	YMR229C	1711.9	9070000	11200000	0.81	-0.304006
R.IIAC[160.03]LENK.S	RRP5	YMR229C	959.511	10400000	9140000	1.14	0.189034
K.LLPGAVFLGNITK.K	RRP5	YMR229C	1341.8	7010000	7940000	0.88	-0.184425
R.TFSEEDLK[136.11]HK[136.11].F	RRP5	YMR229C	1248.63	2810000	11300000	0.25	-2
R.STEGLDAFPIGYTFESC[160.03]SIK[136.11].G	RRP5	YMR229C	2229.04	5500000	5630000	0.98	-0.0291463
K.SVTDFGVFVK[136.11].L	RRP5	YMR229C	1105.59	4630000	5420000	0.85	-0.234465
K.VFGLVSGVVNVSHLR[166.11].T	RRP5	YMR229C	1591.91	4550000	4700000	0.97	-0.0439433
K.FIGLVLPSYAVDSR.D	RRP5	YMR229C	1535.83	4290000	4040000	1.06	0.0840643
R.SIVVNTDFSDK[136.11]K[136.11].N	RRP5	YMR229C	1367.73	3640000	4490000	0.81	-0.304006
K.FYKPM[147.04]QYVLGK.V	RRP5	YMR229C	1388.72	2440000	3920000	0.62	-0.68966
R.VLGYSPVDDIYQLSTDPK.Y	RRP5	YMR229C	2009	2490000	3070000	0.81	-0.304006
R.IGTELTGLVIDK[136.11]DTR[166.11].T	RRP5	YMR229C	1647.92	2120000	2260000	0.94	-0.0892673
K.SHVDINM[147.04]STIKVGDELPGR.V	RRP5	YMR229C	2083.04	1860000	1830000	1.02	0.0285692
K.YVLLDLGNK.V	RRP5	YMR229C	1033.58	1250000	1410000	0.89	-0.168123
R.ISLLDLADNDSNFSENIESVFPLGSALQVK.V	RRP5	YMR229C	3234.63	743000	920000	0.81	-0.304006
K.GIFVYLSR.K	RRP5	YMR229C	953.534	635000	597000	1.06	0.0840643
K.VSNEQAAQQKDTIENIVPGR.T	RRP5	YMR229C	2196.11	484000	609000	0.79	-0.340075
K.SIEDHGATLDVGLPGFTGFIAK[136.11].K	RRP5	YMR229C	2252.16	514000	552000	0.93	-0.104697
R.DSEYLYLALDDDRLGK.V	RRP5	YMR229C	1884.91	655000	62700	10.45	3.38543
R.LGSITENDM[147.04]NLK[136.11].T	BDP1	YNL039W	1357.66	44300000	161000000	0.27	-1.88897
R.TPQLFIPESK[136.11].E	BDP1	YNL039W	1166.64	19300000	75000000	0.26	-1.94342
K.NIGTVADFNEK.L	BDP1	YNL039W	1206.59	21300000	64600000	0.33	-1.59946
K.AHTAIQLK.L	BDP1	YNL039W	880.513	15900000	58900000	0.27	-1.88897
R.EADENENYVISK.V	BDP1	YNL039W	1409.63	12300000	42300000	0.29	-1.78588
R.K[136.11]TEVVLGTIDDLK[136.11]R[166.11].K	BDP1	YNL039W	1611.94	7470000	45600000	0.16	-2.64386
K.LNPDGTM[147.04]AIDEETM[147.04]VVDR.H	BDP1	YNL039W	2036.9	8270000	25100000	0.33	-1.59946
R.LSTISNK[136.11]LPK[136.11].K	BDP1	YNL039W	1115.69	3000000	18400000	0.16	-2.64386
K.TEVVLGTIDDLK[136.11]R[166.11].K	BDP1	YNL039W	1475.83	6630000	8960000	0.74	-0.434403
K.K[136.11]GSGGIM[147.04]TNDLK[136.11].V	BDP1	YNL039W	1251.65	2530000	8750000	0.29	-1.78588
K.YFIDEENFTM[147.04]AELC[160.03]K[136.11]PNFPIGQISENFEK[136.11].S	BDP1	YNL039W	3541.64	779000	10500000	0.07	-3.8365
K.ADVIEDNVTLK[136.11]PAPLQTHR[166.11].D	BDP1	YNL039W	2134.15	855000	8040000	0.11	-3.18442
K.LLNADIPESDR[166.11]K[136.11].A	BDP1	YNL039W	1387.74	4720000	4160000	1.13	0.176323
K.K[136.11]R[166.11]PILIELALR[166.11].S	BDP1	YNL039W	1348.89	1530000	6680000	0.23	-2.12029
R.SK[136.11]LPPNFDEYC[160.03]C[160.03]EIK[136.11]K[136.11].N	BDP1	YNL039W	2050.99	1130000	5840000	0.19	-2.39593
K.NASIENEYKEKVDENPFANLYNYGSYGR.G	BDP1	YNL039W	3283.51	1140000	4130000	0.28	-1.8365
R.SLEGFTLTGTNGHDNEIGDEGPIDASTQNPK[136.11].A	BDP1	YNL039W	3221.48	822000	2880000	0.28	-1.8365
R.M[147.04]FEIADANEENALKK.S	TOP2	YNL088W	1737.82	111000000	31500000	3.52	1.81558
K.GLGTSLAQEVR.E	TOP2	YNL088W	1129.61	64000000	22400000	2.85	1.51096
R.VYDINGSVR.D	TOP2	YNL088W	1021.52	46000000	40100000	1.15	0.201634
R.YIYTELNK.L	TOP2	YNL088W	1042.53	56300000	24400000	2.31	1.20789
K.NAEIQAIKK.L	TOP2	YNL088W	1013.59	49600000	21100000	2.35	1.23266
K.IM[147.04]GLQHR.K	TOP2	YNL088W	869.454	55400000	15100000	3.66	1.87184
R.EYFSNLDR.H	TOP2	YNL088W	1042.47	42300000	15400000	2.74	1.45418
R.DYYGC[160.03]YPLR[166.11].G	TOP2	YNL088W	1215.53	35400000	11100000	3.2	1.67807
K.VTFKPDLTR.F	TOP2	YNL088W	1075.6	30400000	11900000	2.54	1.34483
K.AFEVGYQEFLQR[166.11].D	TOP2	YNL088W	1495.73	23600000	7910000	2.99	1.58015
R.QYEPGTVLDPTLK.E	TOP2	YNL088W	1459.76	20500000	6990000	2.94	1.55582
K.ELDNDILGVM[147.04]R[166.11].R	TOP2	YNL088W	1299.64	18600000	6040000	3.07	1.61824
R.DINVYLNGK[136.11].S	TOP2	YNL088W	1042.55	15400000	5570000	2.77	1.46989
R.C[160.03]EIPLEYINK.L	TOP2	YNL088W	1277.63	14000000	5320000	2.62	1.38957
K.EIPISDFINK.E	TOP2	YNL088W	1174.62	12000000	5680000	2.11	1.07724
K.NYVELYLK[136.11].S	TOP2	YNL088W	1048.57	13100000	4170000	3.13	1.64616
K.NVTIVPGLFK[136.11].L	TOP2	YNL088W	1094.66	12000000	5030000	2.39	1.25701
R.YIYTELNKLTR.K	TOP2	YNL088W	1412.77	10800000	4790000	2.25	1.16993
K.IFDEILVNAADNK[136.11].V	TOP2	YNL088W	1468.77	10400000	4050000	2.56	1.35614
R.M[147.04]FEIADANEENALK.K	TOP2	YNL088W	1609.73	7930000	3060000	2.59	1.37295
R.IEQIGDNVLEITELPAR.T	TOP2	YNL088W	1909.02	7700000	2640000	2.92	1.54597
R.FGM[147.04]KELDNDILGVM[147.04]R.R	TOP2	YNL088W	1768.85	6900000	2470000	2.79	1.48027
K.FIITLSPEEM[147.04]AK.T	TOP2	YNL088W	1393.72	5200000	2020000	2.57	1.36177
K.QKQEKETELENLLK.L	TOP2	YNL088W	1728.93	4690000	1800000	2.61	1.38405
K.IFHSLQGNDKDYIDLAFSK.K	TOP2	YNL088W	2210.1	3450000	1840000	1.88	0.910733
R.NAIIQELENLGFPR[166.11].F	TOP2	YNL088W	1622.87	3810000	1350000	2.83	1.5008
R.M[147.04]FEIADANEENALKKSDGTR.K	TOP2	YNL088W	2254.05	3020000	1400000	2.15	1.10434
K.NNM[147.04]FIFINC[160.03]LIENPAFTSQTK[136.11].E	TOP2	YNL088W	2525.22	638000	261000	2.44	1.28688
R.NTFLTSQYDQSK.S	MET4	YNL103W	1430.67	7300000	30700000	0.24	-2.05889
K.ELGDDDEDLLIQSK[136.11].K	MET4	YNL103W	1596.76	7080000	2610000	2.72	1.44361
K.NINTNDSQEAPILK.N	MET4	YNL103W	1555.78	4610000	1100000	4.18	2.0635
-.M[147.04]KQEQSHEGDSYSTEFINLFGK.D	MET4	YNL103W	2590.16	1090000	388000	2.81	1.49057
K.EQITHTAIAIGDSYNSFVANSAGNEK.A	BNI5	YNL166C	2736.3	495000	250000	1.98	0.9855
R.LQEQAQLLR[166.11].Q	RAP1	YNL216W	1107.63	52300000	165000000	0.32	-1.64386
R.DLFQIDPDTGR[166.11].S	RAP1	YNL216W	1285.62	57300000	127000000	0.45	-1.152
R.SLITDEDTPTAIAR[166.11].R	RAP1	YNL216W	1511.77	31600000	96600000	0.33	-1.59946
K.R[166.11]LEYVYEVDK[136.11]FGK[136.11].L	RAP1	YNL216W	1670.89	13100000	84200000	0.16	-2.64386
R.DADAHDSLNDIDQLAR[166.11].L	RAP1	YNL216W	1777.81	22200000	67400000	0.33	-1.59946
K.ENVFIVSPYNHTNLPTVTPTYIK[136.11].A	RAP1	YNL216W	2654.38	12500000	76100000	0.16	-2.64386
R.ANGGEVLDSK[136.11]PR[166.11].E	RAP1	YNL216W	1259.66	10500000	65300000	0.16	-2.64386
K.LVR[166.11]DDDGNLIK[136.11].T	RAP1	YNL216W	1274.69	7670000	52200000	0.15	-2.73697
K.VM[147.04]VDAEQQAR[166.11].L	RAP1	YNL216W	1171.55	11300000	48400000	0.23	-2.12029
R.ESK[136.11]ENVFIVSPYNHTNLPTVTPTYIK[136.11].A	RAP1	YNL216W	3006.57	6150000	48300000	0.13	-2.94342
K.AC[160.03]C[160.03]QSNSLLNM[147.04]ENYLVPYDNFR.E	RAP1	YNL216W	2723.18	8380000	28200000	0.3	-1.73697
R.TTHTLYDEISHYVPNHTGNSIR.H	RAP1	YNL216W	2554.22	7480000	24000000	0.31	-1.68966
R.NM[147.04]TM[147.04]DPNHVPGSEPNFAAYR[166.11].T	RAP1	YNL216W	2288.98	4510000	18800000	0.24	-2.05889
K.FYLNR[166.11]DADAHDSLNDIDQLAR[166.11].L	RAP1	YNL216W	2481.18	3960000	16300000	0.24	-2.05889
R.LEYVYEVDK[136.11]FGK[136.11].L	RAP1	YNL216W	1504.78	2190000	15900000	0.14	-2.8365
R.K[136.11]FSADEDYTLAIAVK[136.11]K[136.11].Q	RAP1	YNL216W	1821.99	1720000	12000000	0.14	-2.8365
K.R[166.11]PGVPTPGNYNSAAK[136.11].R	RAP1	YNL216W	1545.8	238000	12100000	0.02	-5.64386
K.ASFTDEEDEFILDVVR.K	RAP1	YNL216W	1883.88	2510000	7860000	0.32	-1.64386
K.LVQDLC[160.03]DETGIR[166.11]K[136.11].N	RAP1	YNL216W	1563.8	589000	8020000	0.07	-3.8365
K.FSADEDYTLAIAVK[136.11]K[136.11].Q	RAP1	YNL216W	1685.88	357000	6560000	0.05	-4.32193
K.NDLSNISNSLPFEYPHEIAEAIR[166.11].S	RAP1	YNL216W	2638.29	2030000	4100000	0.49	-1.02915
K.R[166.11]LEYVYEVDK[136.11].F	RAP1	YNL216W	1330.69	1010000	4120000	0.25	-2
K.LVQDLC[160.03]DETGIR[166.11].K	RAP1	YNL216W	1427.7	1040000	3540000	0.29	-1.78588
R.FFEK[136.11]DLL.-	RAP1	YNL216W	918.494	811000	3040000	0.27	-1.88897
R.LQEESHSNGVDNSNSNSDNK[136.11]DSIR[166.11]PK[136.11].T	RAP1	YNL216W	2896.34	264000	2450000	0.11	-3.18442
K.TEIISTNTNGATEDSTSEK[136.11].V	RAP1	YNL216W	2004.92	668000	1790000	0.37	-1.4344
K.FSADEDYTLAIAVK[136.11].K	RAP1	YNL216W	1549.78	91800	1640000	0.06	-4.05889
R.R[166.11]TTHTLYDEISHYVPNHTGNSIR[166.11].H	RAP1	YNL216W	2730.34	32300	1000000	0.03	-5.05889
R.K[136.11]FLLAYGIDDYISYYEAEK[136.11].A	RAP1	YNL216W	2316.15	196000	460000	0.43	-1.21759
R.K[136.11]FSADEDYTLAIAVK[136.11].K	RAP1	YNL216W	1685.88	0	573000	0.001	-9.96578
K.TEIISTNTNGATEDSTSEK[136.11]VM[147.04]VDAEQQAR[166.11].L	RAP1	YNL216W	3158.46	22700	511000	0.04	-4.64386
K.FLDC[160.03]AVGLR[166.11].N	SIN3	YOL004W	1059.54	11800000	6290000	1.88	0.910733
K.SLDHLGLTFK[136.11].Q	SIN3	YOL004W	1137.63	2980000	2900000	1.03	0.0426443
R.LSVVFC[160.03]K.K	TOP1	YOL006C	851.457	7150000	6790000	1.05	0.0703893
K.M[147.04]FDYFQLQK[136.11].E	TOP1	YOL006C	1242.58	2710000	2160000	1.25	0.321928
R.VNPEDIVLNLSK.D	TOP1	YOL006C	1339.73	956000	965000	0.99	-0.0144996
R.RVNPEDIVLNLSK.D	TOP1	YOL006C	1495.84	466000	693000	0.67	-0.577767
R.LFNNVGSAGAVR.L	SMC5	YOL034W	1203.64	48300000	74700000	0.65	-0.621488
K.ALTVVDSDSYK[136.11].L	SMC5	YOL034W	1204.61	24700000	77400000	0.32	-1.64386
R.DAVLM[147.04]VR.E	SMC5	YOL034W	818.432	24600000	47700000	0.52	-0.943416
K.ANAINHEM[147.04]R[166.11].S	SMC5	YOL034W	1080.5	19900000	49200000	0.4	-1.32193
K.TLENQVEELTEK[136.11].C	SMC5	YOL034W	1439.72	21600000	46700000	0.46	-1.12029
K.STLDALSNQK.S	SMC5	YOL034W	1075.55	17100000	48000000	0.36	-1.47393
K.STFVC[160.03]AVC[160.03]LGLAGK[136.11]PEYIGR[166.11].S	SMC5	YOL034W	2215.12	27800000	20000000	1.39	0.475085
K.M[147.04]LC[160.03]QTSK[136.11].L	SMC5	YOL034W	890.408	12400000	31000000	0.4	-1.32193
R.SQEILAQTHLPEK.S	SMC5	YOL034W	1492.79	13400000	29700000	0.45	-1.152
K.K[136.11]GEIELHSQLLPYVK[136.11].V	SMC5	YOL034W	1769.01	8010000	28600000	0.28	-1.8365
R.ELSSADTTPPVPAETVR.D	SMC5	YOL034W	1768.88	12600000	21000000	0.6	-0.736966
K.LLTGLHYHEK[136.11].M	SMC5	YOL034W	1217.66	8960000	19400000	0.46	-1.12029
K.LLVETIR.S	SMC5	YOL034W	842.523	9130000	18000000	0.51	-0.971431
K.NSPNVTDIEYIDARDETIKITR.L	SMC5	YOL034W	2562.29	6770000	20000000	0.34	-1.55639
K.IAK[136.11]PDLSSFQPGSIIK[136.11].L	SMC5	YOL034W	1715.98	5980000	18100000	0.33	-1.59946
K.IK[136.11]DIDDQIQQLLLK[136.11].Q	SMC5	YOL034W	1697.99	6110000	17400000	0.35	-1.51457
K.LK[136.11]EDHAVLEPK[136.11].L	SMC5	YOL034W	1293.73	10500000	11400000	0.92	-0.120294
K.C[160.03]SLK[136.11]TDEFLK[136.11].A	SMC5	YOL034W	1255.65	3630000	17400000	0.21	-2.25154
K.EGEIR[166.11]DLISEIDAK[136.11].A	SMC5	YOL034W	1604.84	2730000	17000000	0.16	-2.64386
K.SGYR[166.11]HELSELASK[136.11].N	SMC5	YOL034W	1493.76	7170000	10600000	0.68	-0.556393
K.LK[136.11]EDHAVLEPK[136.11]LDDIVSK[136.11].L	SMC5	YOL034W	2072.16	5650000	12000000	0.47	-1.08927
K.SVFEDIDIK.R	SMC5	YOL034W	1064.54	4890000	11700000	0.42	-1.25154
R.EAHQLNEIR.K	SMC5	YOL034W	1108.56	7870000	8530000	0.92	-0.120294
K.K[136.11]TLENQVEELTEK[136.11].C	SMC5	YOL034W	1575.83	3480000	12000000	0.29	-1.78588
K.K[136.11]LQATIISTK[136.11]EDFLR[166.11].S	SMC5	YOL034W	1788.04	4590000	10500000	0.44	-1.18442
K.LNIYKEEYER.A	SMC5	YOL034W	1355.67	2900000	9180000	0.32	-1.64386
K.SLTTTDK[136.11]IGILNQDQDLK[136.11]EVR[166.11].D	SMC5	YOL034W	2412.31	2300000	8090000	0.28	-1.8365
K.LFANPILDK[136.11]FK[136.11].V	SMC5	YOL034W	1320.78	1940000	6770000	0.29	-1.78588
K.AM[147.04]VENAC[160.03]AENTSQYFLITPK[136.11].L	SMC5	YOL034W	2310.08	1810000	4920000	0.37	-1.4344
K.NSPNVTDIEYIDAR[166.11].D	SMC5	YOL034W	1615.77	901000	3700000	0.24	-2.05889
K.LQATIISTK[136.11]EDFLR[166.11].S	SMC5	YOL034W	1651.93	1920000	2100000	0.92	-0.120294
K.LFANPILDK[136.11].F	SMC5	YOL034W	1037.6	1130000	2810000	0.4	-1.32193
K.SGYR[166.11]HELSELASK[136.11]NDDINR[166.11].E	SMC5	YOL034W	2231.09	1140000	2750000	0.42	-1.25154
R.SDYLINDYQVSESVVK[136.11].T	SMC5	YOL034W	1865.91	756000	2460000	0.31	-1.68966
R.ELSSADTTPPVPAETVR[166.11]DLGFEGYLSDFITGDK[136.11]R[166.11].V	SMC5	YOL034W	3710.83	0	252000	0.001	-9.96578
K.ILEPPIM[147.04]TVSAINAQFAAYLAQC[160.03]VDYNTSK[136.11].A	SMC5	YOL034W	3351.66	10700	209000	0.05	-4.32193
K.YGTVTDLK.L	HRP1	YOL123W	895.465	30300000	9000000	3.37	1.75275
R.GFGFVTYDSADAVDRVC[160.03]QNK.F	HRP1	YOL123W	2248.02	15800000	3150000	5.02	2.32769
K.IFVGGIGPDVRPK.E	HRP1	YOL123W	1353.78	14900000	3490000	4.26	2.09085
R.GFGFLSFEK[136.11]PSSVDEVVK[136.11].T	HRP1	YOL123W	1987.03	8640000	2240000	3.86	1.9486
R.GFGFVTYDSADAVDR.V	HRP1	YOL123W	1618.73	9080000	1500000	6.07	2.6017
K.LEEPLAEQIPK.S	HIR2	YOR038C	1265.69	2810000	7390000	0.38	-1.39593
K.YSPINNPNLILDVK[136.11].N	HIR2	YOR038C	1606.88	1340000	4280000	0.31	-1.68966
R.ISM[147.04]SPQADILPVINSVK[136.11].G	HIR2	YOR038C	1835	444000	1840000	0.24	-2.05889
K.ELQPIDFLDTGLLLPNTSFSR[166.11].L	HIR2	YOR038C	2385.25	698000	627000	1.11	0.15056
K.VLDQDQVLFQDFIPK[136.11].L	HIR2	YOR038C	1811.95	47500	376000	0.13	-2.94342
K.SAILQYSGLETDAPLFR[166.11].L	TFC7	YOR110W	1889.98	154000	361000	0.43	-1.21759
R.NDYTFQK.A	TOA1	YOR194C	914.413	31400000	195000000	0.16	-2.64386
K.C[160.03]SLK[136.11]DGVVTINR[166.11].N	TOA1	YOR194C	1378.74	37000000	167000000	0.22	-2.18442
K.EK[136.11]EQIEQVK[136.11].L	TOA1	YOR194C	1145.63	13000000	151000000	0.09	-3.47393
K.DGVVTINR[166.11]NDYTFQK[136.11].A	TOA1	YOR194C	1786.9	10600000	95200000	0.11	-3.18442
K.C[160.03]SLKDGVVTINRNDYTFQK.A	TOA1	YOR194C	2257.12	8150000	91900000	0.09	-3.47393
R.EDFENAGIDEQTLQDLK[136.11].N	TOA1	YOR194C	1971.92	852000	7470000	0.11	-3.18442
R.VYEIIVESVVNEVR[166.11]EDFENAGIDEQTLQDLK[136.11].N	TOA1	YOR194C	3610.8	145000	1620000	0.09	-3.47393
R.VYEIIVESVVNEVR.E	TOA1	YOR194C	1646.89	176000	956000	0.18	-2.47393
K.TSLELESLQLK.N	SLK19	YOR195W	1259.7	4990000	2370000	2.11	1.07724
R.IVQLNDKIESTDIVLK.S	SLK19	YOR195W	1827.04	4370000	1680000	2.6	1.37851
K.TLSEEIEQLNK.Q	SLK19	YOR195W	1302.67	1580000	1320000	1.19	0.250962
K.AELKGNNDKLSEYETTLNDLNSR.L	SLK19	YOR195W	2623.27	677000	0	999	9.96434
K.FVYQGETVSK.M	WTM1	YOR230W	1156.58	39000000	65200000	0.6	-0.736966
K.IIDNAGKPGEILR.T	WTM1	YOR230W	1394.79	19800000	4320000	4.58	2.19535
R.FFDNHIFASC[160.03]SDDNILR[166.11].F	WTM1	YOR230W	2079.93	8660000	1380000	6.29	2.65306
K.SQSNGDEEDSILK.L	WTM1	YOR230W	1420.63	4950000	928000	5.33	2.41414
K.M[147.04]AYLDKTGETTLLSM[147.04]SK.N	WTM1	YOR230W	1919.92	3400000	572000	5.94	2.57046
K.SSTPSTYEHISSLRPK.F	WTM1	YOR230W	1788.9	2360000	0	999	9.96434
K.SQSNGDEEDSILKIIDNAGKPGEILR.T	WTM1	YOR230W	2797.41	473000	0	999	9.96434
R.LITTNSVEEVILER[166.11].A	SNF2	YOR290C	1624.89	304000	507000	0.6	-0.736966
R.M[147.04]LLSLSEFAR.R	SNF2	YOR290C	1181.61	326000	468000	0.7	-0.514573
K.ILASHM[147.04]TEPK.K	UAF30	YOR295W	1141.58	104000000	248000000	0.42	-1.25154
K.EVYAIDVESQGK.A	UAF30	YOR295W	1336.65	16400000	218000000	0.08	-3.64386
K.K[136.11]ISDC[160.03]PPLIQEVR[166.11].R	UAF30	YOR295W	1571.85	46500000	120000000	0.39	-1.35845
K.STNM[147.04]FEM[147.04]HK.L	UAF30	YOR295W	1155.47	44200000	106000000	0.42	-1.25154
K.SLASLLGEHELTR.T	UAF30	YOR295W	1424.76	17900000	34300000	0.52	-0.943416
R.M[147.04]ALKEVYAIDVESQGK.A	UAF30	YOR295W	1795.9	11600000	35900000	0.32	-1.64386
K.ISDC[160.03]PPLIQEVR.R	UAF30	YOR295W	1425.73	10900000	23900000	0.46	-1.12029
K.SLASLLGEHELTR[166.11]TEVVR[166.11].R	UAF30	YOR295W	2029.11	7070000	19300000	0.37	-1.4344
K.ENATLAIELTK[136.11].E	UAF30	YOR295W	1209.67	7280000	3410000	2.13	1.09085
K.AHNLQNPNNKK.E	UAF30	YOR295W	1276.66	1020000	2910000	0.35	-1.51457
K.EILC[160.03]DEK[136.11]LELILGK[136.11].S	UAF30	YOR295W	1687.94	38800	294000	0.13	-2.94342
K.VGGVVLGYEGLK[136.11].L	RPA43	YOR340C	1197.68	7700000	17700000	0.44	-1.18442
R.SQAESLPIVSNK.K	RPA43	YOR340C	1271.67	3260000	5490000	0.59	-0.761213
R.VVSVDGTLISDADEEGNGYNSSR[166.11].S	RPA43	YOR340C	2393.09	576000	1640000	0.35	-1.51457
K.VNAITSQVVSK[136.11].C	RPA190	YOR341W	1152.66	9410000	22700000	0.42	-1.25154
K.SGILDAVTSSK.V	RPA190	YOR341W	1076.57	6800000	24400000	0.28	-1.8365
K.TGSTYILSTEVK[136.11].N	RPA190	YOR341W	1305.69	13100000	10900000	1.2	0.263034
R.R[166.11]VPVM[147.04]VSGK[136.11].T	RPA190	YOR341W	1005.58	7130000	13600000	0.52	-0.943416
R.GSFTATVNDER.K	RPA190	YOR341W	1195.55	4590000	12400000	0.37	-1.4344
K.IFETALNEK[136.11].Q	RPA190	YOR341W	1071.57	2300000	8440000	0.27	-1.88897
R.SVISPDPNIETNEIGVPPVFAVK[136.11].L	RPA190	YOR341W	2429.29	3420000	6470000	0.53	-0.915936
R.AEALNLANTDSQYLTPTSGSPVR[166.11].G	RPA190	YOR341W	2414.2	2330000	5650000	0.41	-1.2863
K.LNNVGTGSFDVLAK[136.11].V	RPA190	YOR341W	1441.77	2500000	5240000	0.48	-1.05889
K.VLTTSLLIR[166.11].D	RPA190	YOR341W	1024.65	2170000	4400000	0.49	-1.02915
K.DISSTLLNELK[136.11].S	RPA190	YOR341W	1239.68	2130000	3730000	0.57	-0.810966
K.LTYPEPVTAYNIAELR.Q	RPA190	YOR341W	1848.96	1830000	3040000	0.6	-0.736966
R.YAISVSFR[166.11].H	RPA190	YOR341W	951.505	2200000	1660000	1.33	0.411426
K.SIVEANNNM[147.04]NK[136.11].V	RPA190	YOR341W	1256.59	0	3790000	0.001	-9.96578
R.LM[147.04]NAFVTIQNDVNAFIDSTKAQGR.T	RPA190	YOR341W	2668.33	1010000	1910000	0.53	-0.915936
R.NTIVNEINNVFSR[166.11].Y	RPA190	YOR341W	1528.79	964000	1530000	0.63	-0.666576
K.ADSFFM[147.04]DVLVVPPTR[166.11].F	RPA190	YOR341W	1718.86	771000	1190000	0.65	-0.621488
K.ASM[147.04]M[147.04]GHK.V	RPA190	YOR341W	792.326	355000	1460000	0.24	-2.05889
K.M[147.04]SYETTC[160.03]QFLTK[136.11].A	RPA190	YOR341W	1531.68	93600	1280000	0.07	-3.8365
K.AVDYILYLQNNER[166.11].L	TYE7	YOR344C	1619.82	1000000	5340000	0.19	-2.39593
K.STQDPIGDTEISVANAK.G	DIG1	YPL049C	1744.85	2630000	2010000	1.31	0.389567
K.VVVYAGGPTVR.L	MOT1	YPL082C	1116.63	10400000	17400000	0.6	-0.736966
K.VLLASSM[147.04]NDYNVLGK.A	MOT1	YPL082C	1638.83	1790000	3580000	0.5	-1
R.NLATTTFASIIK[136.11].L	MOT1	YPL082C	1286.73	537000	935000	0.57	-0.810966
R.VYPFLLVK.K	MOT1	YPL082C	977.595	198000	448000	0.44	-1.18442
R.HVAQLLLYSPK[136.11].D	CET1	YPL228W	1275.74	6310000	1820000	3.47	1.79494
K.QGNEGNIASNYITQVPLQK.Q	CET1	YPL228W	2073.05	587000	217000	2.71	1.43829
K.TTDM[147.04]ETIYELGNK[136.11].M	RVB2	YPL235W	1537.71	4570000	4530000	1.01	0.0143553
R.AYLLFLDSAR[166.11].S	RVB2	YPL235W	1177.64	1150000	1130000	1.02	0.0285692
R.ALEDEFAPIVM[147.04]M[147.04]ATNR.G	RVB2	YPL235W	1838.85	505000	194000	2.6	1.37851
R.GFGYGTM[147.04]YK[136.11].T	RPA135	YPR010C	1046.46	4840000	17800000	0.27	-1.88897
R.EC[160.03]GSILTTQQSVPR[166.11].L	RPA135	YPR010C	1584.78	7260000	15100000	0.48	-1.05889
R.DC[160.03]GGLPVM[147.04]LQSNR.C	RPA135	YPR010C	1461.67	6110000	14000000	0.44	-1.18442
R.LLNSSDYTQASVC[160.03]R.E	RPA135	YPR010C	1612.75	4820000	9700000	0.5	-1
K.YLDSELSAM[147.04]GIR[166.11].L	RPA135	YPR010C	1379.66	4380000	8830000	0.5	-1
K.VIFDGK[136.11]PLNSEDEISNSGYLGNK[136.11].L	RPA135	YPR010C	2511.25	1640000	9040000	0.18	-2.47393
R.DALIGHGTSFLLQDR.L	RPA135	YPR010C	1641.85	1760000	4260000	0.41	-1.2863
R.STGPVNSLTM[147.04]QPVK[136.11].G	RPA135	YPR010C	1481.76	310000	4490000	0.07	-3.8365
R.M[147.04]TIGM[147.04]FVESLAGK.A	RPA135	YPR010C	1414.68	1390000	3330000	0.42	-1.25154
K.TPGLPIDLEIGYVPPSTR[166.11].G	RPA135	YPR010C	1934.04	1070000	1200000	0.89	-0.168123
K.SAFPLLQEAVQPHIGSFNALTEGPDGGLLNLGVK[136.11].D	RPA135	YPR010C	3496.84	185000	863000	0.21	-2.25154
K.AGIITTLNAR.S	MCM4	YPR019W	1028.6	16100000	52600000	0.31	-1.68966
R.ALPTSSSSLGR[166.11].N	MCM4	YPR019W	1084.58	9580000	33200000	0.29	-1.78588
R.STPVIPDM[147.04]K[136.11].V	MCM4	YPR019W	1010.52	5510000	29200000	0.19	-2.39593
R.ELGTSNLNLDAR[166.11].N	MCM4	YPR019W	1311.67	4460000	15200000	0.29	-1.78588
R.AAIGSSPLNFPSSSQR[166.11].Q	MCM4	YPR019W	1627.82	4230000	15300000	0.28	-1.8365
R.SSILASANPIGSR.Y	MCM4	YPR019W	1271.68	5120000	13500000	0.38	-1.39593
K.LK[136.11]NVVELEDVQEAVR[166.11].L	MCM4	YPR019W	1757.96	10900000	7230000	1.51	0.594549
K.SQILQYVHK[136.11].L	MCM4	YPR019W	1122.63	2750000	14200000	0.19	-2.39593
K.GSSAVGLTAYITR[166.11].D	MCM4	YPR019W	1304.7	4080000	10900000	0.37	-1.4344
K.NVVELEDVQEAVR[166.11].L	MCM4	YPR019W	1508.77	2240000	8000000	0.28	-1.8365
R.EDLYSLLAR[166.11].S	MCM4	YPR019W	1088.57	1960000	4610000	0.43	-1.21759
R.AGDR[166.11]IEVTGTFR[166.11].S	MCM4	YPR019W	1340.7	2140000	3890000	0.55	-0.862496
R.K[136.11]ILDER[166.11]EEFINNTTDEELYYIK[136.11].Q	MCM4	YPR019W	2800.4	141000	5710000	0.02	-5.64386
K.ILDER[166.11]EEFINNTTDEELYYIK[136.11].Q	MCM4	YPR019W	2664.29	0	4250000	0.001	-9.96578
R.NNSQNLSQGEGNIR[166.11].A	MCM4	YPR019W	1539.73	222000	851000	0.26	-1.94342
K.ANLADTILDNNLLQSVR.L	SPN1	YPR133C	1869	2660000	363000	7.33	2.87381
R.IQDLNPR.L	AOS1	YPR180W	854.461	376000000	116000000	3.25	1.70044
K.LSEDEIALYDR.Q	AOS1	YPR180W	1322.64	209000000	60200000	3.47	1.79494
K.NC[160.03]YRPLNEVLSTATLKEK.M	AOS1	YPR180W	2135.1	125000000	31200000	4.02	2.0072
R.SIIEVTTR.K	AOS1	YPR180W	917.518	105000000	34400000	3.05	1.60881
K.AISFEQM[147.04]KR.D	AOS1	YPR180W	1124.56	89800000	30600000	2.94	1.55582
K.NC[160.03]YRPLNEVLSTATLK.E	AOS1	YPR180W	1877.97	76400000	33000000	2.31	1.20789
K.VLLINLGAIGSEITK.S	AOS1	YPR180W	1539.92	23500000	9330000	2.52	1.33342
K.VEKLSEDEIALYDR.Q	AOS1	YPR180W	1678.84	5810000	754000	7.71	2.94673
K.TKNC[160.03]YRPLNEVLSTATLKEK.M	AOS1	YPR180W	2364.25	2250000	599000	3.76	1.91073
K.GIEFAPVAAIIGGAVAQDVINILGK[136.11]R[166.11].L	AOS1	YPR180W	2609.5	673000	232000	2.91	1.54102
K.QK[136.11]GIEFAPVAAIIGGAVAQDVINILGK[136.11]R[166.11].L	AOS1	YPR180W	2873.67	485000	203000	2.39	1.25701
K.RVTSILPLTLSLLQYGLNQK.G	AOS1	YPR180W	2256.32	538000	78600	6.85	2.7761
K.GIEFAPVAAIIGGAVAQDVINILGK.R	AOS1	YPR180W	2435.38	269000	80300	3.35	1.74416
R.ATTPYM[147.04]TK[136.11].Y	RPO26	YPR187W	935.451	123000000	389000000	0.32	-1.64386
R.IAM[147.04]KELAEK.K	RPO26	YPR187W	1047.56	57100000	262000000	0.22	-2.18442
K.TIVTGGNGPEDFQQHEQIR[166.11].R	RPO26	YPR187W	2135.03	46800000	116000000	0.4	-1.32193
K.K[136.11]IPLVIR[166.11]R[166.11].Y	RPO26	YPR187W	1021.71	24700000	80400000	0.31	-1.68966
R.ATTPYM[147.04]TK[136.11]YER[166.11].A	RPO26	YPR187W	1393.67	12100000	86800000	0.14	-2.8365
R.ALQISM[147.04]NAPVFVDLEGETDPLR.L	RPO26	YPR187W	2430.21	8270000	19900000	0.42	-1.25154
K.TIVTGGNGPEDFQQHEQIR[166.11]R[166.11].K	RPO26	YPR187W	2301.14	4330000	15800000	0.28	-1.8365

## Sheet: Analysis
Sumoylated proteins	Protein name	Systematic name	#Unique Peptides	light_total	heavy_total	ratio L/H	ratio H/L	StDev Top 3 (xpress)	L/H ratio log2	H/L ratio log2	StDv Top 3 log2(xpress)
Septin	Cdc3	YLR314C	16	315005000	88278000	3.56833	0.280243	1.52522	1.83525	-1.83525	0.596215
	Shs1	YDL225W	6	73830000	30480000	2.42224	0.41284	0.685006	1.27634	-1.27634	0.359269
NPC	Mlp1	YKR095W	97	3235305000	1584872000	2.04137	0.489868	0.294618	1.02954	-1.02954	0.224429
	Mlp2	YIL149C	77	2212278000	980692000	2.25583	0.443295	0.299388	1.17366	-1.17366	0.196198
	Nup2	YLR335W	8	41693000	23295000	1.78978	0.558727	0.299555	0.839785	-0.839785	0.262122
	Nsp1	YJL041W	4	8054000	6228000	1.29319	0.77328	0.25632	0.370937	-0.370937	0.312912
Nucleolus	Net1	YJL076W	121	27737028200	56923855000	0.487265	2.05227	0.083865	-1.03722	1.03722	0.231013
	Cdc14	YFR028C	10	235043000	389220000	0.603882	1.65595	0.085049	-0.727661	0.727661	0.183091
	Fob1	YDR110W	22	895237400	4022100000	0.22258	4.49277	0.069282	-2.16761	2.16761	0.489591
	Tof2	YKR010C	134	27449437900	119425627000	0.229845	4.35075	0.0493288	-2.12126	2.12126	0.233468
	Lrs4	YDR439W	18	154370000	461710000	0.334344	2.99093	0.0416333	-1.58059	1.58059	0.176278
	Csm1	YCR086W	6	55714000	93158000	0.598059	1.67208	0.376475	-0.74164	0.74164	0.886223
	Rap1	YNL216W	31	262719800	1003464000	0.261813	3.81952	0.0723418	-1.93339	1.93339	0.272063
	Sir3	YLR442C	23	845437600	3394449000	0.249065	4.01502	0.0723418	-2.00541	2.00541	0.362016
	Sir4	YDR227W	29	370505000	651236000	0.568926	1.7577	0.147986	-0.813687	0.813687	0.355133
	Asf2	YDL197C	6	11790000	49471000	0.238321	4.19601	0.0550757	-2.06902	2.06902	0.423155
	Nop1	YDL014W	11	138884000	91427000	1.51907	0.658298	0.540648	0.603188	-0.603188	0.547224
RNA Pol-I	Rpa135	YPR010C	11	33765000	88613000	0.381039	2.6244	0.111505	-1.39199	1.39199	0.447431
	Rpa190	YOR341W	19	63103600	133790000	0.471662	2.12016	0.495715	-1.08418	1.08418	1.08353
	Uaf30	YOR295W	11	266908800	812014000	0.3287	3.04229	0.188237	-1.60516	1.60516	1.3514
	Reb1	YBR049C	20	402470000	1059664000	0.379809	2.6329	0.0873689	-1.39665	1.39665	0.329104
	Rpa43	YOR340C	3	11536000	24830000	0.464599	2.15239	0.121244	-1.10594	1.10594	0.377637
	Rpo26	YPR187W	7	276300000	969900000	0.284875	3.51031	0.090185	-1.8116	1.8116	0.435842
RNA Pol-II	Rpb4	YJL140W	6	42540000	149430000	0.284682	3.51269	0.0737111	-1.81258	1.81258	0.393512
	Rpo21	YDL140C	13	24324000	48666000	0.499815	2.00074	0.087178	-1.00053	1.00053	0.246745
	Toa1	YOR194C	8	101323000	710146000	0.142679	7.00873	0.0650641	-2.80915	2.80915	0.653571
	Paf1	YBR279W	3	21270000	2501000	8.5046	0.117583	1.21858	3.08824	-3.08824	0.233677
	Spt15	YER148W	4	37920600	117260000	0.323389	3.09225	0.130512	-1.62866	1.62866	0.792987
	Tfg1	YGR186W	47	3186732800	12301557000	0.259051	3.86024	2.73754	-1.94869	1.94869	2.77602
	Sgf73	YGL066W	3	9380000	8660000	1.08314	0.923241	0.78239	0.115221	-0.115221	0.931927
	Tup1	YCR084C	12	47810000	92644000	0.516061	1.93775	0.136137	-0.954385	0.954385	0.426194
	Cbf1	YJR060W	11	55367000	380932000	0.145346	6.88013	0.104403	-2.78244	2.78244	1.27188
	Mot1	YPL082C	4	12925000	22363000	0.577964	1.73021	0.051316	-0.790949	0.790949	0.135645
	Sum1	YDR310C	6	10830100	29435000	0.367933	2.71789	0.069282	-1.44249	1.44249	0.251782
	Met4	YNL103W	4	20080000	34798000	0.577045	1.73297	1.99188	-0.793245	0.793245	2.22283
	Ngg1	YDR176W	4	8001000	17899000	0.447008	2.2371	0.315331	-1.16163	1.16163	1.98346
	Wtm1	YOR230W	7	78643000	72400000	1.08623	0.920616	2.91949	0.119329	-0.119329	1.83939
	Tfb3	YDR460W	5	6350000	32760000	0.193834	5.15906	0.192959	-2.36711	2.36711	1.42179
chromatin remodeling	Isw1	YBR245C	3	9563000	23706000	0.4034	2.47893	0.47697	-1.30972	1.30972	0.976543
	Hpc2	YBR215W	12	104270000	214346000	0.486456	2.05568	0.295973	-1.03962	1.03962	0.826105
	Hir2	YOR038C	5	5339500	14513000	0.367912	2.71804	0.07	-1.44257	1.44257	0.332198
	Sas10	YDL153C	9	100936000	91606000	1.10185	0.907565	0.623538	0.139927	-0.139927	0.627847
	Pob3	YML069W	6	53141000	19545000	2.71891	0.367795	0.576888	1.44303	-1.44303	0.283687
	Rsc8	YFR037C	4	6755000	5589600	1.20849	0.827476	0.545069	0.273211	-0.273211	0.684402
	Rvb1	YDR190C	5	49784000	47326000	1.05194	0.950627	0.375899	0.0730492	-0.0730492	0.559958
	Rvb2	YPL235W	3	6225000	5854000	1.06338	0.940402	0.915114	0.0886511	-0.0886511	0.783525
	Swi3	YJL176C	4	10241000	23690000	0.432292	2.31325	0.0896289	-1.20992	1.20992	0.279013
	Vps72	YDR485C	8	34927000	110720000	0.315453	3.17004	0.131149	-1.6645	1.6645	0.529675
RNA Pol-III	Rpc37	YKR025W	4	34240000	28970000	1.18191	0.846086	0.32078	0.241123	-0.241123	0.38833
	Rpc53	YDL150W	13	307503000	205519000	1.49623	0.668348	0.49	0.581329	-0.581329	0.428847
	Tfc5	YNL039W	17	151976000	550840000	0.275899	3.62452	0.0378594	-1.85779	1.85779	0.18488
	Brf1	YGR246C	5	8710000	27070000	0.321758	3.10792	0.106927	-1.63595	1.63595	0.518424
mRNA processing	Hrp1	YOL123W	5	78720000	19380000	4.06192	0.246189	0.825853	2.02216	-2.02216	0.288952
	Rrp5	YMR229C	30	520791000	567490700	0.917708	1.08967	0.238607	-0.123892	0.123892	0.364882
	Spp41	YDR464W	30	155682500	742275000	0.209737	4.76788	0.0360555	-2.25335	2.25335	0.258723
	Sub2	YDL084W	12	128520000	60512000	2.12388	0.470837	0.951753	1.0867	-1.0867	0.560497
cohensin/condensin	Smc1	YFL008W	49	428385000	1696560000	0.252502	3.96036	0.085049	-1.98563	1.98563	0.443009
	Smc3	YJL074C	48	484593500	1921375500	0.252212	3.96492	0.0208167	-1.98729	1.98729	0.131563
	Irr1	YIL026C	15	338938000	1128700000	0.300291	3.33011	0.069282	-1.73557	1.73557	0.272549
	Mcd1	YDL003W	18	403712200	1892930000	0.213274	4.68881	0.121655	-2.22922	2.22922	0.81093
	Smc2	YFR031C	26	210425000	539776000	0.389838	2.56517	0.17	-1.35905	1.35905	0.562981
	Smc4	YLR086W	77	2143131600	4580504400	0.467881	2.13729	0.0960902	-1.09579	1.09579	0.293822
	Ycg1	YDR325W	12	52226000	163684000	0.319066	3.13415	0.0602771	-1.64807	1.64807	0.276729
	Ycs4	YLR272C	16	228679700	1037758000	0.220359	4.53804	INVALID	-2.18207	2.18207	INVALID
	Brn1	YBL097W	16	171610700	480421000	0.357209	2.79948	0.0404145	-1.48516	1.48516	0.162
	Smc5	YOL034W	36	332677700	721271000	0.461238	2.16808	0.166233	-1.11642	1.11642	0.522732
	Smc6	YLR383W	15	43921000	103910000	0.422683	2.36584	0.260256	-1.24235	1.24235	0.858827
Chromosome segregation	Bir1	YJR089W	2	16750000	7640000	2.19241	0.456119	0.0424264	1.13252	-1.13252	0.028079
	Slk19	YOR195W	4	11617000	5370000	2.16331	0.462254	0.715844	1.11324	-1.11324	0.583791
	Spc110	YDR356W	3	10640000	4612000	2.30703	0.433459	0.796576	1.20603	-1.20603	0.562638									log2 triple/double mutant
	Bik1	YCL029C	5	9233000	4284700	2.15488	0.464064	0.160935	1.10761	-1.10761	0.0958294
	Mad1	YGL086W	27	627688000	311766000	2.01333	0.496689	0.119304	1.00958	-1.00958	0.086372
CCAN	Ame1	YBR211C	5	15450000	35980000	0.429405	2.3288	0.0152753	-1.21959	1.21959	0.0505991
	Okp1	YGR179C	8	54627000	89498000	0.610371	1.63835	0.157162	-0.712241	0.712241	0.355383
	Mcm22	YJR135C	6	77880000	59983000	1.29837	0.770198	0.06245	0.376699	-0.376699	0.0676112
	Cnn1	YFR046C	4	8444000	4079000	2.07012	0.483065	1.06369	1.04971	-1.04971	0.732161
DAM1	Spc24	YMR117C	3	12160000	8390000	1.44934	0.689967	0.313741	0.535401	-0.535401	0.312235
	Dam1	YGR113W	4	50460000	26339000	1.91579	0.521978	0.3747	0.93794	-0.93794	0.320932
	Cbf2	YGR140W	11	46549000	78640000	0.591925	1.6894	0.0793725	-0.756513	0.756513	0.191576
DNA replication and repair	Pol30	YBR088C	3	14758000	5220500	2.82693	0.35374	0.8747	1.49924	-1.49924	0.400321
	Mcm3	YEL032W	33	224944900	1046645000	0.21492	4.65289	0.1	-2.21813	2.21813	0.801487
	Mcm6	YGL201C	5	8839900	26192000	0.337504	2.96293	0.20306	-1.56702	1.56702	0.721406
	Mcm2	YBL023C	19	75045000	276850000	0.271067	3.68912	0.0305505	-1.88328	1.88328	0.22057
	Mcm7	YBR202W	9	9833000	42305000	0.232431	4.30235	0.112694	-2.10512	2.10512	0.849676
	Mcm4	YPR019W	15	69433000	218641000	0.317566	3.14895	0.064291	-1.65487	1.65487	0.383023
	Mcm5	YLR274W	8	45050000	106300000	0.423801	2.3596	0.1861	-1.23854	1.23854	0.622615
	Top1	YOL006C	4	11282000	10608000	1.06354	0.940259	0.136137	0.0888702	-0.0888702	0.174958
	Top2	YNL088W	28	684138000	265391000	2.57785	0.38792	1.22173	1.36617	-1.36617	0.85751
	Abf1	YKL112W	15	445543000	473699000	0.940561	1.06319	0.166433	-0.088406	0.088406	0.225239
	Mrc1	YCL061C	6	27600000	7868000	3.50788	0.285072	0.715844	1.8106	-1.8106	0.322744
SUMO enzymes	Ubc9	YDL064W	46	169663458000	108876510000	1.55831	0.64172	0.0360555	0.639983	-0.639983	0.0332026
	Uba2	YDR390C	35	4803143000	2271641000	2.11439	0.472949	0.270986	1.08024	-1.08024	0.193246
	Aos1	YPR180W	13	1014725000	316676900	3.20429	0.312081	0.396611	1.68001	-1.68001	0.1571
	Mms21	YEL019C	3	54710000	97950000	0.55855	1.79035	0.51643	-0.840241	0.840241	0.805838
	Smt3	YDR510W	20	45480895000	22106216000	2.05738	0.486055	0.0057735	1.04081	-1.04081	0.00409308
