# Supplementary material for: Shared and distinct roles of Esc2 and Mms21 in suppressing genome rearrangements and regulating intracellular sumoylation
Source: PLoS One. 2021 Feb 18;16(2):e0247132. doi: 10.1371/journal.pone.0247132 (PMC7891725; doi:10.1371/journal.pone.0247132)
Supplement: S4 Table — Unique peptides of each SUMO target are included; their summed intensity was used to calculate its abundance ratio. Light isotope was used to grow the esc2-D430R mutant, while heavy isotope was used to grow the mms21-CH double mutant. The top 3 most abundant peptides of each sumoylated protein were used to calculate the standard deviation. (XLSX) [file pone.0247132.s004.xlsx]

## Sheet: Filtered Data
peptide	name	protein	calc_neutral_pep_mass	light_area (esc2-D430R)	heavy_area (mms21-CH)	xpress (L/H)	log2 xpress
K.VVNFGGFSAR[166.11].S	TFC3	YAL001C	1062.55	909000000	240000000	3.79	1.9222
K.DGVQALIR.A	TFC3	YAL001C	870.492	678000000	177000000	3.83	1.93734
K.GFDELGK.S	TFC3	YAL001C	764.37	372000000	167000000	2.22	1.15056
R.LFTAQNFQK[136.11].L	TFC3	YAL001C	1103.59	335000000	124000000	2.7	1.43296
K.LTNAEDEISVPK.G	TFC3	YAL001C	1314.67	212000000	57300000	3.7	1.88753
K.LFPNNSLDNLK.K	TFC3	YAL001C	1273.67	147000000	61300000	2.39	1.25701
R.EQFYESVSK[136.11].Y	TFC3	YAL001C	1123.53	154000000	53600000	2.88	1.52607
K.DFGVAFQYR.C	TFC3	YAL001C	1101.52	92600000	23300000	3.98	1.99277
K.IIFLPTVGEDAIQR[166.11].Y	TFC3	YAL001C	1580.88	66400000	17100000	3.89	1.95977
K.TLNEDNFVALNNTVR.F	TFC3	YAL001C	1718.86	61400000	16200000	3.79	1.9222
K.SQSDDYIR.T	TFC3	YAL001C	982.436	60300000	11400000	5.31	2.40871
R.FYPLQNQTYDIADK[136.11].S	TFC3	YAL001C	1722.83	50300000	19300000	2.6	1.37851
K.ESTIGNSAFELLLEVAK.S	TFC3	YAL001C	1819.96	7390000	53200000	0.14	-2.8365
M.VLTIYPDELVQIVSDK[136.11].L	TFC3	YAL001C	1839.01	43100000	17000000	2.53	1.33914
K.INHLLTSSQLIYK.G	TFC3	YAL001C	1528.86	39700000	14700000	2.7	1.43296
R.KIIFLPTVGEDAIQR.Y	TFC3	YAL001C	1698.97	45300000	8440000	5.37	2.42492
R.IKLEQHVSTAQEPK.S	TFC3	YAL001C	1606.87	36300000	9230000	3.93	1.97453
R.DHLATIVEVVKR.S	TFC3	YAL001C	1378.79	38900000	5340000	7.29	2.86592
K.SSEYYLESVDKQK.E	TFC3	YAL001C	1574.75	33000000	10900000	3.04	1.60407
K.ISLR[166.11]DVEELDLIK[136.11].L	TFC3	YAL001C	1559.89	31100000	7930000	3.93	1.97453
R.GNYKDFGVAFQYR.C	TFC3	YAL001C	1563.75	28200000	7270000	3.88	1.95606
K.FSHDGVDSNPYINIR.D	TFC3	YAL001C	1732.82	22300000	4900000	4.54	2.18269
K.SSEYYLESVDK.Q	TFC3	YAL001C	1318.59	14500000	5050000	2.86	1.51602
K.LTNAEDEISVPKGFDELGK.S	TFC3	YAL001C	2061.03	10800000	8620000	1.25	0.321928
F.YPLQNQTYDIADK.S	TFC3	YAL001C	1567.75	9450000	6660000	1.42	0.505891
K.NSTNASVAGNISNPK.R	TFC3	YAL001C	1472.72	10800000	2320000	4.66	2.22033
R.TLTPPLIIYANSQTK.L	TFC3	YAL001C	1658.92	6310000	2500000	2.52	1.33342
K.LEC[160.03]TDTLPDILENR.G	TFC3	YAL001C	1687.81	3210000	2390000	1.34	0.422233
K.LEQHVSTAQEPK.S	TFC3	YAL001C	1365.69	4410000	698000	6.32	2.65992
K.K[136.11]ATFTDVIHDTEIYFFDQTEK[136.11].N	TFC3	YAL001C	2563.25	1630000	514000	3.17	1.66448
K.DIEVYC[160.03]DGAITTK.N	TFC3	YAL001C	1483.69	1700000	408000	4.15	2.05311
K.ATFTDVIHDTEIYFFDQTEK.N	TFC3	YAL001C	2419.12	1390000	527000	2.63	1.39506
K.GKVVNFGGFSAR.S	TFC3	YAL001C	1237.66	1250000	118000	10.58	3.40327
K.KESTIGNSAFELLLEVAK.S	TFC3	YAL001C	1948.05	1120000	187000	6.01	2.58736
K.YVQGAEIILEYLEFTHSR.Y	SWC3	YAL011W	2167.09	5520000	0	999	9.96434
K.KIVSESTPAATESPTSGTIPLIR.D	SWC3	YAL011W	2354.27	4140000	932000	4.45	2.15381
K.LATNRPFEIVAGLPASVELPNYNSSLTHPQSIK.N	SWC3	YAL011W	3562.88	420000	129000	3.27	1.70929
K.LYDNQLVR.L	DEP1	YAL013W	1019.54	295000000	134000000	2.2	1.1375
K.EITDIEYK.F	DEP1	YAL013W	1009.5	184000000	157000000	1.17	0.226509
R.LNNEISDLEGLR[166.11]K[136.11].Y	DEP1	YAL013W	1517.82	44500000	20600000	2.16	1.11103
K.YFHSFPGAPELNPLR[166.11].D	DEP1	YAL013W	1753.88	38600000	19900000	1.94	0.956057
R.ANPVDKLEVIVDR.M	DEP1	YAL013W	1466.81	33600000	17100000	1.97	0.978196
R.LNNEISDLEGLR[166.11].K	DEP1	YAL013W	1381.71	13000000	1820000	7.16	2.83996
K.LDDFIPK.R	PRP45	YAL032C	846.449	513000000	265000000	1.94	0.956057
K.NPNGYTVALER[166.11].R	PRP45	YAL032C	1242.62	183000000	84100000	2.18	1.12433
K.LSEALENADKK.A	PRP45	YAL032C	1216.63	183000000	76900000	2.38	1.25096
R.VSTALSSDRVEPAILTDQIAK.N	PRP45	YAL032C	2213.19	195000000	64700000	3.02	1.59455
K.SEGASGSHGPIQFTK[136.11].A	PRP45	YAL032C	1509.73	88100000	38500000	2.29	1.19535
R.SEQPDLQYDSR.F	PRP45	YAL032C	1336.59	71900000	27600000	2.6	1.37851
R.LKELAYSQGR.D	PRP45	YAL032C	1163.63	66200000	23000000	2.88	1.52607
K.RQSNFELSVPLPTK.A	PRP45	YAL032C	1614.87	43600000	7540000	5.78	2.53107
K.ELAYSQGR.D	PRP45	YAL032C	922.451	37300000	12100000	3.07	1.61824
K.NVKLDDFIPK.R	PRP45	YAL032C	1187.65	27500000	8970000	3.07	1.61824
R.YVTETHQAPANLLLNNSHHIEVVSK[136.11].Q	PRP45	YAL032C	2821.46	24000000	12300000	1.95	0.963474
K.LDDFIPKR.Q	PRP45	YAL032C	1002.55	30100000	4080000	7.37	2.88166
R.VEPAILTDQIAK.N	PRP45	YAL032C	1296.73	22200000	9610000	2.31	1.20789
K.AESDDK[136.11]SDNYGA.-	PRP45	YAL032C	1278.51	19200000	7760000	2.47	1.30451
K.R[166.11]HEDQVYDNPLFVQQDIESIYK[136.11].T	PRP45	YAL032C	2753.34	18700000	6650000	2.81	1.49057
K.TNYEKLDEAVNVK.S	PRP45	YAL032C	1521.77	4260000	1870000	2.28	1.18903
R.HEDQVYDNPLFVQQDIESIYK.T	PRP45	YAL032C	2579.22	2250000	1550000	1.45	0.536053
K.NVKLDDFIPKR.Q	PRP45	YAL032C	1343.76	2630000	726000	3.62	1.85599
K.ESGSTPISISNAPTFNPK[136.11].Y	NUP60	YAR002W	1853.93	756000	490000	1.54	0.62293
K.KIPDTYTANTSAQSIASAK.S	NUP60	YAR002W	1966	1020000	0	999	9.96434
K.ISISSFPLPR.L	HIR1	YBL008W	1115.63	32500000	14000000	2.33	1.22033
R.SEHINILIPK.R	HIR1	YBL008W	1162.67	11400000	10600000	1.07	0.0976108
K.NIDSVVATAGQDK[136.11].S	HIR1	YBL008W	1324.67	11500000	8520000	1.34	0.422233
K.YLLVLTER[166.11].G	HIR1	YBL008W	1015.59	5170000	3190000	1.62	0.695994
R.SIQFDSEALLDNPTR.L	HIR1	YBL008W	1704.83	3250000	1200000	2.71	1.43829
K.GVVFDPANKYFATTSDDR.T	HIR1	YBL008W	2001.94	1490000	299000	4.98	2.31615
R.LATFVVDSHVR.S	MCM2	YBL023C	1242.67	49600000	2800000	17.72	4.14731
K.AGIVTTLQAR.C	MCM2	YBL023C	1028.6	28600000	5800000	4.93	2.30159
R.LSEFVSSYDLDR.A	MCM2	YBL023C	1429.67	22800000	4160000	5.49	2.45681
R.ISDFPTIYSLR.E	MCM2	YBL023C	1310.69	21500000	3300000	6.5	2.70044
R.ESISTGSFPITVR.H	MCM2	YBL023C	1392.72	15900000	442000	35.93	5.16712
K.SFLLEYTDETGR.S	MCM2	YBL023C	1429.67	12000000	1130000	10.63	3.41007
K.NNYDGNLNAK.N	MCM2	YBL023C	1121.51	11700000	1290000	9.08	3.18269
R.AVFATGQGASAVGLTASVR.K	MCM2	YBL023C	1761.94	5280000	0	999	9.96434
K.AILALFLAK.C	MCM2	YBL023C	958.621	3880000	851000	4.56	2.18903
R.IAESFAK.M	MCM2	YBL023C	764.407	0	2400000	0
K.NGFPVFATIIEANSIK.R	MCM2	YBL023C	1719.92	539000	36200	14.89	3.89627
K.LGEYETLYK.K	STU1	YBL034C	1114.55	1460000000	1380000000	1.06	0.0840643
R.LLSSSFSPQLK[136.11].K	STU1	YBL034C	1213.68	549000000	512000000	1.07	0.0976108
K.NLETDK[136.11]TLELK[136.11].N	STU1	YBL034C	1318.73	422000000	410000000	1.03	0.0426443
K.EVQLIELISR[166.11].A	STU1	YBL034C	1208.7	364000000	213000000	1.71	0.773996
K.DALQYLQK.E	STU1	YBL034C	977.518	246000000	240000000	1.03	0.0426443
K.GISDSQTTVR[166.11].E	STU1	YBL034C	1072.54	282000000	164000000	1.72	0.782409
K.ELLLTSQQSSSAPK.F	STU1	YBL034C	1487.78	197000000	207000000	0.96	-0.0588937
R.VLQTTPDYTEQETER[166.11].L	STU1	YBL034C	1818.85	224000000	139000000	1.61	0.687061
K.LLADFDIVSTK.M	STU1	YBL034C	1220.67	178000000	173000000	1.03	0.0426443
R.K[136.11]TSLLEQK[136.11].R	STU1	YBL034C	961.578	205000000	146000000	1.41	0.495695
K.FSTDPPK[136.11].L	STU1	YBL034C	798.4	165000000	169000000	0.98	-0.0291463
K.STDDTPSIPSK.L	STU1	YBL034C	1146.54	150000000	141000000	1.06	0.0840643
K.TTFFNYNFK.L	STU1	YBL034C	1180.56	140000000	130000000	1.08	0.111031
K.LGEYETLYK[136.11]K[136.11].F	STU1	YBL034C	1258.68	129000000	123000000	1.05	0.0703893
K.SPNDFKPFLSIEK.F	STU1	YBL034C	1520.79	122000000	124000000	0.98	-0.0291463
K.FSDYGNEIYK[136.11].L	STU1	YBL034C	1242.56	120000000	110000000	1.09	0.124328
K.VSAPPSSTAATK.V	STU1	YBL034C	1115.58	114000000	107000000	1.06	0.0840643
K.DNPEEFVTVIK[136.11].E	STU1	YBL034C	1297.66	111000000	108000000	1.03	0.0426443
R.FC[160.03]SAILLR[166.11].S	STU1	YBL034C	988.54	49300000	154000000	0.32	-1.64386
R.KLKDDNEPTVK.F	STU1	YBL034C	1285.69	109000000	82100000	1.33	0.411426
K.FLNTLSENADDDGVSVR[166.11].M	STU1	YBL034C	1860.87	104000000	59400000	1.76	0.815575
R.VSSTASASSATSR.L	STU1	YBL034C	1210.58	80900000	60100000	1.35	0.432959
R.DVALTEQDINSK[136.11].K	STU1	YBL034C	1339.67	68300000	66100000	1.03	0.0426443
K.FNDASFPAQIK.D	STU1	YBL034C	1236.61	65500000	68500000	0.96	-0.0588937
R.DVALTEQDINSKK.M	STU1	YBL034C	1459.75	65800000	57000000	1.16	0.214125
K.ATELAIPAHLNINYQVSR.V	STU1	YBL034C	2009.07	63600000	34000000	1.87	0.903038
K.NNSNHLQLLR.F	STU1	YBL034C	1207.64	59700000	34100000	1.75	0.807355
R.ESSVSFTPIDNK.K	STU1	YBL034C	1322.64	37600000	47500000	0.79	-0.340075
K.AIEAIYLVNPSK[136.11].L	STU1	YBL034C	1324.75	42300000	34200000	1.24	0.31034
K.FNDSNLSLNNSNTTSPTSK.L	STU1	YBL034C	2039.94	36900000	35800000	1.03	0.0426443
K.STLLTIDELIQINEK.N	STU1	YBL034C	1728.95	30900000	28500000	1.08	0.111031
K.DANFKVEDIISR.E	STU1	YBL034C	1405.72	28400000	27600000	1.03	0.0426443
K.IQAILANFLR[166.11].R	STU1	YBL034C	1167.7	35100000	20200000	1.74	0.799087
K.K[136.11]FNDASFPAQIK[136.11].D	STU1	YBL034C	1380.74	26400000	22100000	1.2	0.263034
R.ER[166.11]DVALTEQDINSK[136.11].K	STU1	YBL034C	1634.82	28400000	19600000	1.45	0.536053
R.ESSVSFTPIDNKK.S	STU1	YBL034C	1450.73	19400000	28300000	0.69	-0.535332
R.K[136.11]VSAPPSSTAATK[136.11].V	STU1	YBL034C	1259.71	23900000	19600000	1.22	0.286881
K.LKDDNEPTVK.F	STU1	YBL034C	1157.59	14700000	17700000	0.83	-0.268817
R.NYPSYAQPTQSSSTSLLNAPAVTAGGSVIASK.L	STU1	YBL034C	3166.58	15200000	15700000	0.97	-0.0439433
K.KATELAIPAHLNINYQVSR.V	STU1	YBL034C	2137.16	14300000	9920000	1.44	0.526069
R.LLSSSFSPQLK[136.11]K[136.11].A	STU1	YBL034C	1349.79	7940000	14400000	0.55	-0.862496
K.LLLEIFR.N	STU1	YBL034C	902.559	14100000	6810000	2.08	1.05658
K.R[166.11]LLSSSFSPQLK[136.11].K	STU1	YBL034C	1379.79	12500000	8050000	1.55	0.632268
K.SDLNLSEIFQNSGENTER.K	STU1	YBL034C	2051.94	14100000	6390000	2.2	1.1375
K.LPQLSNNLSSK[136.11]D.P	STU1	YBL034C	1322.69	8780000	10000000	0.88	-0.184425
R.QSNIIELDNIISGNIPK[136.11].D	STU1	YBL034C	1875.02	4920000	4980000	0.99	-0.0144996
R.RPSENQNGDYLNR.L	STU1	YBL034C	1561.72	5480000	3580000	1.53	0.613532
K.VSENYTNFDDFPSNQIDLTDELSNSYSNPLIK[136.11].K	STU1	YBL034C	3686.7	3520000	3580000	0.98	-0.0291463
Y.SINSFDYAEILK[136.11].N	STU1	YBL034C	1406.72	3420000	3420000	1	0
K.KFLNTLSENADDDGVSVR.M	STU1	YBL034C	1978.96	3190000	2020000	1.58	0.659925
R.QSNIIELDNIISGNIPK[136.11]DNPEEFVTVIK[136.11].E	STU1	YBL034C	3154.67	1680000	1660000	1.01	0.0143553
K.NYESLNQLQQDLENLLAPFQSVK.E	STU1	YBL034C	2690.36	1610000	1570000	1.03	0.0426443
N.IIELDNIISGNIPK[136.11].D	STU1	YBL034C	1545.89	1200000	952000	1.26	0.333424
R.IKSTLLTIDELIQINEK.N	STU1	YBL034C	1970.13	821000	754000	1.09	0.124328
K.STLFDEEYEFQLLLAEAK.L	STU1	YBL034C	2145.05	426000	212000	2.01	1.0072
K.SQDQHGSQEDK[136.11]STLFDEEYEFQLLLAEAK[136.11].L	STU1	YBL034C	3400.59	180000	138000	1.31	0.389567
K.FLNPESLSLETSR.M	POL12	YBL035C	1491.76	20900000	15000000	1.39	0.475085
R.YYPIFPGSIR[166.11].T	POL12	YBL035C	1221.64	13800000	9510000	1.45	0.536053
K.DAISNHAAYPQASLIR.K	POL12	YBL035C	1725.88	7020000	5930000	1.18	0.238787
K.FLTFLENSK[136.11].S	SAS3	YBL052C	1105.59	117000000	81100000	1.44	0.526069
R.LIYQAEK.R	SAS3	YBL052C	863.475	66100000	44400000	1.49	0.575312
K.SSVIAPLVNK.N	SAS3	YBL052C	1026.61	52700000	31100000	1.7	0.765535
R.SLSSLDDFNYIIK[136.11].L	SAS3	YBL052C	1521.78	25300000	15900000	1.59	0.669027
R.VLESIHDR.K	SAS3	YBL052C	967.509	18000000	5080000	3.55	1.82782
K.LASENSSQNIVNR.D	SAS3	YBL052C	1430.71	16500000	6270000	2.63	1.39506
K.NITSSGPLIGFQR.R	SAS3	YBL052C	1388.74	13300000	5950000	2.23	1.15704
K.NLEIDDLIHSQFVR[166.11].S	SAS3	YBL052C	1707.88	17100000	1880000	9.06	3.17951
K.FGTPEKPLSDLGLLTYR.T	SAS3	YBL052C	1906.02	6210000	3070000	2.02	1.01436
R.SNNKNEDTFQQVSLNDIAK.L	SAS3	YBL052C	2164.04	5550000	2030000	2.73	1.4489
D.IEDEQISEENDEEEDTYEEDSDDDEDGK[136.11].R	SAS3	YBL052C	3328.23	0	177000	0.001	-9.96578
R.GEFISEFTR.T	SEF1	YBL066C	1084.52	141000000	50400000	2.8	1.48543
R.AETLSILGK.E	SEF1	YBL066C	930.539	77300000	42000000	1.84	0.879706
K.VSVQTYLSR.E	SEF1	YBL066C	1051.57	44600000	12000000	3.73	1.89918
K.SLSYQLGLHR.G	SEF1	YBL066C	1172.63	28400000	5400000	5.27	2.3978
R.SVSTPVNHFPASVPGLR[166.11].N	SEF1	YBL066C	1773.94	19200000	5660000	3.39	1.76129
K.YRAETLSILGK.E	SEF1	YBL066C	1249.7	16400000	4320000	3.8	1.926
K.LSHIIGSSTSSPDGLLEPK.Y	SEF1	YBL066C	1937.01	13600000	6540000	2.08	1.05658
K.GLVATEPNKLPPLLNDSALPNNSK.E	SEF1	YBL066C	2501.35	4690000	1820000	2.58	1.36737
R.NHPVGNLSNNVTLGIDHPIPR.E	SEF1	YBL066C	2263.18	5170000	953000	5.42	2.43829
K.TTPSGTTVTTLVPTK.N	SEF1	YBL066C	1502.82	3090000	1330000	2.31	1.20789
K.FQSLFANTSNSNDYNNNR.T	SEF1	YBL066C	2104.92	1790000	626000	2.86	1.51602
K.IVTLLNNLLETHQLIELPIYIR.Q	SEF1	YBL066C	2617.52	104000	0	999	9.96434
K.LLSGLAQR[166.11].K	BRN1	YBL097W	866.521	572000000	265000000	2.15	1.10434
R.GDVSSGLFEK.S	BRN1	YBL097W	1037.5	267000000	196000000	1.36	0.443607
K.ESDLLEETR.T	BRN1	YBL097W	1090.51	255000000	123000000	2.07	1.04963
R.VIFDASIK.D	BRN1	YBL097W	891.507	128000000	91900000	1.4	0.485427
K.FSDIIQGISK.M	BRN1	YBL097W	1106.6	109000000	76100000	1.43	0.516015
K.ALVDFDEGGAK.S	BRN1	YBL097W	1120.54	82000000	61900000	1.32	0.400538
K.SLLLNTLNIDNTAR.V	BRN1	YBL097W	1556.85	89100000	44300000	2.01	1.0072
K.DFIENVNNR.F	BRN1	YBL097W	1119.53	67300000	28100000	2.39	1.25701
R.VDSVTTETGK.L	BRN1	YBL097W	1035.51	42900000	32300000	1.33	0.411426
R.VLETTLVEFETIK[136.11].M	BRN1	YBL097W	1528.85	35800000	25600000	1.4	0.485427
R.SINNLIQEHDSR.K	BRN1	YBL097W	1424.7	35400000	16400000	2.15	1.10434
R.YENNDDDERVEYNLFTNR.S	BRN1	YBL097W	2304.99	37400000	11400000	3.27	1.70929
R.K[136.11]NDTHYLLPDDFHFSTDR[166.11].L	BRN1	YBL097W	2238.05	22200000	10700000	2.08	1.05658
K.TDDSFEDKVFASK.G	BRN1	YBL097W	1487.68	18900000	13000000	1.45	0.536053
K.K[136.11]VLEIDFFK[136.11].T	BRN1	YBL097W	1153.67	19200000	11200000	1.71	0.773996
R.VIFDASIK[136.11]DTQNVGQGK[136.11].L	BRN1	YBL097W	1834.98	13700000	11900000	1.15	0.201634
K.ANLVNKESDLLEETR.T	BRN1	YBL097W	1729.88	16500000	8890000	1.85	0.887525
K.VLEIDFFK[136.11].T	BRN1	YBL097W	1017.56	10400000	7090000	1.47	0.555816
K.NDTHYLLPDDFHFSTDR.L	BRN1	YBL097W	2091.93	8560000	3980000	2.15	1.10434
R.NVVEDINQAKDFIENVNNR.F	BRN1	YBL097W	2230.1	4800000	2210000	2.17	1.1177
K.ELDQELIIDPLFK.K	BRN1	YBL097W	1571.84	3960000	2350000	1.69	0.757023
K.ELDQELIIDPLFKK.A	BRN1	YBL097W	1699.94	3520000	2370000	1.49	0.575312
K.FDQIAVC[160.03]EISGSIEQLR.N	BRN1	YBL097W	1963.97	2940000	1010000	2.91	1.54102
R.FINEYEAIER.L	REB1	YBR049C	1282.62	6490000000	1540000000	4.21	2.07382
K.SINEISK.E	REB1	YBR049C	789.423	550000000	178000000	3.1	1.63227
K.AFDKAEDAALER.F	REB1	YBR049C	1334.65	479000000	145000000	3.29	1.71809
R.SSSSIYK.H	REB1	YBR049C	770.381	476000000	139000000	3.44	1.78241
K.ASSLVSLSSSSATPSTSR.S	REB1	YBR049C	1723.86	263000000	61700000	4.26	2.09085
K.YVGVGLDHQNHDPQLHTK.D	REB1	YBR049C	2057.01	102000000	35100000	2.89	1.53107
K.SPSHDNEAGSVDNSEISQLLQSAATK[136.11].A	REB1	YBR049C	2692.27	63600000	23100000	2.76	1.46467
M.PSGHNDKNANQESVEEAVLK.Y	REB1	YBR049C	2165.03	41300000	12300000	3.37	1.75275
K.NANQESVEEAVLK.Y	REB1	YBR049C	1429.7	33500000	20100000	1.66	0.731183
R.WSVEEEELLKK.V	REB1	YBR049C	1388.72	36200000	10600000	3.43	1.77821
K.WTAEEEQELAK.L	REB1	YBR049C	1332.62	31000000	8180000	3.78	1.91839
K.NNNNNNSIANDSNSR.K	REB1	YBR049C	1646.7	22200000	5520000	4.02	2.0072
K.VISQDTQPHQQK.S	REB1	YBR049C	1407.71	20100000	6810000	2.95	1.56071
K.NHNDDTDDLSNSTK.Q	REB1	YBR049C	1574.64	14800000	4320000	3.42	1.774
K.AIIDADSITQHPDFQQYLNTAADTDDNEKLK.H	REB1	YBR049C	3489.65	6730000	1920000	3.51	1.81147
P.SHDNEAGSVDNSEISQLLQSAATK.A	REB1	YBR049C	2500.17	902000	167000	5.4	2.43296
G.SVDNSEISQLLQSAATK.A	REB1	YBR049C	1789.91	759000	151000	5.03	2.33056
A.GSVDNSEISQLLQSAATK.A	REB1	YBR049C	1846.93	368000	27500	13.38	3.74201
K.AIIDADSITQHPDFQQYLNTAADTDDNEK[136.11].L	REB1	YBR049C	3256.49	301000	73100	4.11	2.03914
K.QNIVESSSDVDVNNNDDSNR.N	REB1	YBR049C	2219.95	312000	0	999	9.96434
R.FIGNLSLK.L	SPT7	YBR081C	890.523	1530000000	1120000000	1.36	0.443607
K.SQLGISDYELK[136.11].H	SPT7	YBR081C	1259.65	293000000	221000000	1.33	0.411426
R.NYTEHSTPFLNK.V	SPT7	YBR081C	1449.69	259000000	191000000	1.36	0.443607
R.FDQLFLEYK[136.11].E	SPT7	YBR081C	1209.62	247000000	187000000	1.32	0.400538
K.R[166.11]FDQLFLEYK[136.11].E	SPT7	YBR081C	1375.73	266000000	143000000	1.86	0.895303
K.GNIALNVEK[136.11].S	SPT7	YBR081C	964.543	220000000	174000000	1.26	0.333424
K.LNSDSEAFLK.N	SPT7	YBR081C	1122.56	219000000	161000000	1.36	0.443607
K.VGAENDGDSSLFLR.T	SPT7	YBR081C	1478.7	246000000	124000000	1.99	0.992768
R.ALLRPTLQELSER.N	SPT7	YBR081C	1524.86	213000000	78700000	2.71	1.43829
R.EAPNYHQIIK.K	SPT7	YBR081C	1211.63	162000000	116000000	1.4	0.485427
K.LNSDSEAFLKNPQR.M	SPT7	YBR081C	1617.81	181000000	95900000	1.89	0.918386
K.KSQLGISDYELK.H	SPT7	YBR081C	1379.73	121000000	91500000	1.32	0.400538
K.HLLSSIQQK[136.11].K	SPT7	YBR081C	1060.61	108000000	85600000	1.26	0.333424
R.SDDVSSQTIK.D	SPT7	YBR081C	1078.51	86400000	67400000	1.28	0.356144
R.FLANK[136.11]DLGLTPK[136.11].M	SPT7	YBR081C	1331.78	76700000	56100000	1.37	0.454176
K.KIQPEESDSIVYKK.L	SPT7	YBR081C	1662.88	63600000	34800000	1.83	0.871844
R.LVLNISISK[136.11].E	SPT7	YBR081C	993.631	29400000	24400000	1.2	0.263034
K.IQPEESDSIVYKK.L	SPT7	YBR081C	1534.79	25600000	17300000	1.47	0.555816
R.FLQEYDISNAIPDIVYEGVNTK.T	SPT7	YBR081C	2527.25	23600000	18200000	1.3	0.378512
K.SFPLTQEEEHHGAVSPAVDTR[166.11].S	SPT7	YBR081C	2316.1	26600000	14000000	1.89	0.918386
K.EFGVLSSSVPLQLLTTQFQTVDGETK.V	SPT7	YBR081C	2823.45	14800000	12600000	1.17	0.226509
K.LHHETNSLNR.G	SPT7	YBR081C	1219.61	17200000	7500000	2.29	1.19535
R.IGQEELYEAC[160.03]EK.V	SPT7	YBR081C	1467.66	9370000	6000000	1.56	0.641546
R.ELGLEK[136.11]EFGVLSSSVPLQLLTTQFQTVDGETK[136.11].V	SPT7	YBR081C	3508.85	7870000	6610000	1.19	0.250962
K.NLDSISSSNIEIDDER.R	SPT7	YBR081C	1805.83	9920000	4040000	2.46	1.29866
K.NLDSISSSNIEIDDERR.L	SPT7	YBR081C	1961.93	4930000	2170000	2.27	1.18269
R.SNPNAFLNNHIYNYTIIDDSLDIDPVSQLPTHDYK.N	SPT7	YBR081C	4045.93	3970000	3060000	1.3	0.378512
K.KKPIASAFILPEEDLENDVK.A	SPT7	YBR081C	2255.2	4060000	2370000	1.71	0.773996
K.KPIASAFILPEEDLENDVKADPTTTVNAK.V	SPT7	YBR081C	3125.61	2850000	2070000	1.38	0.464668
K.KKPIASAFILPEEDLENDVKADPTTTVNAK.V	SPT7	YBR081C	3253.71	2950000	1750000	1.68	0.748461
K.KKPIASAFILPEEDLENDVKAD.P	SPT7	YBR081C	2441.27	2290000	1120000	2.04	1.02857
K.NVDDPPKNLDSISSSNIEIDDERR.L	SPT7	YBR081C	2727.29	1750000	348000	5.01	2.32481
R.NFEDESQSFFTGDFASELTGEDFFGFR.E	SPT7	YBR081C	3125.32	1290000	640000	2.02	1.01436
K.NVDDPPKNLDSISSSNIEIDDER.R	SPT7	YBR081C	2571.19	1010000	913000	1.1	0.137504
R.NEFGDENDTEYTLLDVEEKEEEEIGKNEKPQNK.E	SPT7	YBR081C	3911.77	783000	448000	1.75	0.807355
R.IFDVYIQK.D	TEC1	YBR083W	1024.56	225000000	200000000	1.13	0.176323
K.TPLIYAK.H	TEC1	YBR083W	804.475	145000000	102000000	1.42	0.505891
K.HIYENIDGYK[136.11].C	TEC1	YBR083W	1258.61	28100000	60300000	0.47	-1.08927
K.KIEIEQR.K	TEC1	YBR083W	914.519	48500000	27400000	1.77	0.823749
K.VEEAFLEALR.L	TEC1	YBR083W	1175.62	24500000	10000000	2.44	1.28688
K.NLYVSNNSSGLSVHSK[136.11].L	TEC1	YBR083W	1712.86	17500000	14000000	1.25	0.321928
R.SATVTQLQSR[166.11].P	TEC1	YBR083W	1099.59	20700000	10200000	2.03	1.02148
K.NEAEDNINLIDTHPQFELVNTGLGAK[136.11].S	TEC1	YBR083W	2859.41	6230000	5550000	1.12	0.163499
R.SATVTQLQSRPVPYYK.N	TEC1	YBR083W	1836.97	2400000	510000	4.71	2.23573
K.FEEASLFK.R	POL30	YBR088C	969.481	1110000000	1190000000	0.93	-0.104697
K.FEEASLFK[136.11]R[166.11].L	POL30	YBR088C	1143.6	328000000	273000000	1.2	0.263034
R.LSSEAPALFQFDLK.S	POL30	YBR088C	1564.81	232000000	256000000	0.91	-0.136062
K.EDGIIAQAVDDSR.V	POL30	YBR088C	1387.66	158000000	108000000	1.46	0.545968
K.SGFLQFFLAPK[136.11].F	POL30	YBR088C	1261.69	97900000	107000000	0.92	-0.120294
K.IEELQYDSTLSLPSSEFSK.L	POL30	YBR088C	2172.05	14800000	17100000	0.86	-0.217591
R.C[160.03]GNNTDTLTLIADNTPDSIILLFEDTKK.D	POL30	YBR088C	3121.55	721000	761000	0.95	-0.0740006
R.C[160.03]GNNTDTLTLIADNTPDSIILLFEDTK.K	POL30	YBR088C	2993.45	93500	83600	1.12	0.163499
R.LLQTNIVTDSR[166.11].R	RXT2	YBR095C	1268.7	43600000	17800000	2.45	1.29278
K.LIYPEATGISSNR[166.11].G	RXT2	YBR095C	1429.74	40300000	15600000	2.59	1.37295
K.SVLANESNIISTFTR.R	RXT2	YBR095C	1650.86	8350000	3750000	2.23	1.15704
R.EYLGISDDDITIPVALR.V	RXT2	YBR095C	1888.98	2300000	743000	3.1	1.63227
K.EILTPILSLGDIINHK.T	RXT2	YBR095C	1775.02	982000	1710000	0.57	-0.810966
R.LEQSNALLSLLPSSSGSASISTLTAAEQQQLNEEIESAR.Q	RXT2	YBR095C	4072.04	96300	14100	6.85	2.7761
K.ANEIYFR[166.11].L	CYC8	YBR112C	921.458	525000000	757000000	0.69	-0.535332
K.ALTSLAHLYR.S	CYC8	YBR112C	1143.64	349000000	130000000	2.69	1.42761
K.LVNTATSIEENAK.S	CYC8	YBR112C	1388.71	172000000	99200000	1.74	0.799087
R.DALDAYTR[166.11].A	CYC8	YBR112C	933.443	178000000	61300000	2.9	1.53605
R.YGSLDYAEEAFAK[136.11].V	CYC8	YBR112C	1470.68	150000000	83700000	1.79	0.83996
R.LDVNNVHIR.E	CYC8	YBR112C	1078.59	66900000	86700000	0.77	-0.37707
K.LWHGIGILYDR.Y	CYC8	YBR112C	1341.72	3610000	125000000	0.03	-5.05889
K.VLELDPHFEK.A	CYC8	YBR112C	1225.63	74100000	41300000	1.79	0.83996
R.AYNAYQQALYHLSNPNVPK.L	CYC8	YBR112C	2190.09	38100000	25400000	1.5	0.584963
K.LNSPNSNINK.L	CYC8	YBR112C	1099.56	33800000	19800000	1.71	0.773996
R.TDYTAAYDAFQQAVNR.D	CYC8	YBR112C	1832.83	36100000	14000000	2.58	1.36737
K.SEVSNQSPAVVESNTNNTSQEEKPVK.A	CYC8	YBR112C	2801.33	3880000	973000	3.99	1.99639
R.QPTHAIPTQAPATGITNAEPQVK.K	CYC8	YBR112C	2369.23	1440000	654000	2.21	1.14405
K.ANSIPSVIGAQEPPQEASPAEEATK.A	CYC8	YBR112C	2520.23	1310000	464000	2.82	1.4957
K.ANDQSTAETIELSTATVPAEASPVEDEVR.Q	CYC8	YBR112C	3029.43	1260000	467000	2.69	1.42761
R.LYEHHPELR.N	RAD16	YBR114W	1192.6	16200000	294000000	0.06	-4.05889
K.IEALVEELYK.L	RAD16	YBR114W	1205.65	111000000	70500000	1.57	0.650765
R.FLNINPFTK.Y	RAD16	YBR114W	1092.6	112000000	66200000	1.69	0.757023
R.NVFTDLK.N	RAD16	YBR114W	835.444	87500000	54500000	1.61	0.687061
R.IGQYRPVK.L	RAD16	YBR114W	959.555	37100000	15200000	2.43	1.28096
R.QLADHPDLVLK.R	RAD16	YBR114W	1247.69	25500000	10400000	2.47	1.30451
R.RDFFNEEEKDLYR.S	RAD16	YBR114W	1759.82	24200000	6750000	3.59	1.84398
R.VILDEAHNIKDR.Q	RAD16	YBR114W	1421.76	8540000	3370000	2.53	1.33914
K.FGVEGPGLESFNNIQTLLK[136.11].N	RAD16	YBR114W	2070.09	6540000	3920000	1.67	0.739848
R.DFFNEEEKDLYR.S	RAD16	YBR114W	1603.72	3680000	1270000	2.9	1.53605
K.SPYLQEQLIR.Q	SLI15	YBR156C	1245.67	90200000	39800000	2.27	1.18269
K.NTAFSTDNILATINTVDHR.E	SLI15	YBR156C	2102.04	4640000	16700000	0.28	-1.8365
R.SIIETLDDLNNLTTDAHSEINQR[166.11].L	SLI15	YBR156C	2621.28	6720000	3080000	2.18	1.12433
R.TLLQEYK.A	TAF5	YBR198C	893.486	279000000	171000000	1.64	0.713696
R.SNLALAGGAFR[166.11]P.-	TAF5	YBR198C	1182.64	86800000	110000000	0.79	-0.340075
R.TVIPTSDLVASFYTK[136.11].K	TAF5	YBR198C	1648.88	60100000	20700000	2.9	1.53605
R.IAAAGFQDSYIK[136.11].L	TAF5	YBR198C	1290.67	38300000	12700000	3	1.58496
K.TLVGHSGTVYSTSFSPDNK.Y	TAF5	YBR198C	1995.95	11200000	9770000	1.14	0.189034
K.EGNVLISGGADHTVR.V	TAF5	YBR198C	1523.77	13300000	6430000	2.07	1.04963
R.SNGPFSASDLNR.L	TAF5	YBR198C	1263.58	3110000	1510000	2.06	1.04264
R.FSPDFKDFHGSEINR.L	TAF5	YBR198C	1794.83	2350000	1750000	1.34	0.422233
K.LGPFPK[136.11]DEEFVK[136.11]EIETELK[136.11].L	TAF5	YBR198C	2271.21	1890000	1230000	1.54	0.62293
K.ATTEPSAEPDEPFIGYLGDVTASINQDIK[136.11].E	TAF5	YBR198C	3085.49	633000	484000	1.31	0.389567
K.KATTEPSAEPDEPFIGYLGDVTASINQDIK.E	TAF5	YBR198C	3205.57	64400	7820	8.24	3.04264
R.TSILAAANPLYGR.Y	MCM7	YBR202W	1345.74	54100000	15200000	3.55	1.82782
R.TLLGIIR.L	MCM7	YBR202W	784.517	48000000	15800000	3.03	1.59932
K.IQELSQQVPVGHIPR.S	MCM7	YBR202W	1699.94	16400000	6120000	2.68	1.42223
R.LSPLDNINLPAALLSR.F	MCM7	YBR202W	1705.97	15300000	5310000	2.89	1.53107
K.FASFSLTSDVEER.V	MCM7	YBR202W	1486.69	11000000	3750000	2.93	1.5509
K.EIDYKDDVLDVILNQR.R	MCM7	YBR202W	1946.99	3440000	1120000	3.07	1.61824
R.SLSPGDIVDVTGIFLPAPYTGFK.A	MCM7	YBR202W	2393.25	1220000	2000000	0.61	-0.713119
K.AGLLTETYLEAQFVR.Q	MCM7	YBR202W	1709.9	2400000	708000	3.39	1.76129
R.ELNSVIIDLDDILQYQNEK.F	MCM7	YBR202W	2261.14	576000	372000	1.55	0.632268
K.ALLLLLVGGVDK[136.11].R	MCM7	YBR202W	1217.78	594000	338000	1.75	0.807355
K.TSSPVNLDVESTAQSLGK[136.11].F	HPC2	YBR215W	1839.93	129000000	80900000	1.59	0.669027
K.GHYASLER.A	HPC2	YBR215W	931.451	138000000	59600000	2.32	1.21412
K.ISSLLTISSNEDSK[136.11].T	HPC2	YBR215W	1500.78	112000000	71200000	1.57	0.650765
R.SISSVTNSDSNISSSK.K	HPC2	YBR215W	1611.76	68000000	43500000	1.56	0.641546
K.RLVAAPTVSPPK.L	HPC2	YBR215W	1234.74	67400000	20500000	3.29	1.71809
R.KIPNIAEELAK.N	HPC2	YBR215W	1224.71	51500000	27600000	1.86	0.895303
K.KENSSLSSIK.A	HPC2	YBR215W	1091.58	42000000	24300000	1.73	0.790772
K.ETGSDSEDLFNK[136.11].F	HPC2	YBR215W	1348.59	25100000	18600000	1.35	0.432959
K.SSSASAILPKPTTTK.T	HPC2	YBR215W	1487.82	24700000	12000000	2.06	1.04264
K.TLHINDTNGNK[136.11].N	HPC2	YBR215W	1233.62	21900000	11600000	1.89	0.918386
K.DGFFVYFGPLIEK[136.11].G	HPC2	YBR215W	1538.79	20300000	12200000	1.67	0.739848
K.IPNIAEELAK.N	HPC2	YBR215W	1096.61	13700000	10700000	1.28	0.356144
K.KSSSASAILPKPTTTK.T	HPC2	YBR215W	1615.91	17400000	6700000	2.6	1.37851
D.PHLGDNTPGILIAK.T	HPC2	YBR215W	1444.8	4570000	3220000	1.42	0.505891
K.DPHLGDNTPGILIAK.T	HPC2	YBR215W	1559.83	2900000	1870000	1.55	0.632268
K.NSNAASNNIPSAYAELHTEGNSIESLIKPPSSPR.N	HPC2	YBR215W	3564.74	1240000	543000	2.28	1.18903
K.AKEPSILIDVPLYQADTNDYLDENGQVIFNLSTLIK.E	HPC2	YBR215W	4049.09	257000	141000	1.82	0.863938
R.TPVELAR.R	ISW1	YBR245C	784.444	243000000	75200000	3.23	1.69153
K.IPGPFLVIAPK.S	ISW1	YBR245C	1150.71	107000000	49600000	2.15	1.10434
K.NPFFDLK.L	ISW1	YBR245C	879.449	70700000	33300000	2.13	1.09085
K.YETLGLDDLQK[136.11].F	ISW1	YBR245C	1301.66	66300000	32900000	2.01	1.0072
R.IQAIDDYNAPDSK.K	ISW1	YBR245C	1448.68	56200000	19100000	2.95	1.56071
R.DIISPLLLNPTK[136.11].R	ISW1	YBR245C	1330.8	35400000	16400000	2.16	1.11103
R.DIISPLLLNPTKR.E	ISW1	YBR245C	1478.88	27100000	7940000	3.41	1.76977
K.LRLDQLVIQQNR.T	ISW1	YBR245C	1494.86	28200000	6070000	4.65	2.21723
K.LSVNNSQPLTEEEEK.M	ISW1	YBR245C	1715.82	18700000	11800000	1.58	0.659925
K.LSEYKNPFFDLK.L	ISW1	YBR245C	1499.77	19400000	6490000	2.99	1.58015
K.IEDTSNVGTEQLVAEKIPENETTH.-	ISW1	YBR245C	2653.27	9090000	4390000	2.07	1.04963
K.YGLDRDDVYELVR.D	ISW1	YBR245C	1611.79	9940000	1910000	5.2	2.37851
R.KENYSIDNYYKDVLNTGR.S	ISW1	YBR245C	2191.05	6800000	2750000	2.48	1.31034
R.YIEK[136.11]IPGPFLVIAPK[136.11].S	ISW1	YBR245C	1700.02	5620000	2420000	2.33	1.22033
K.EFNAGIVLDDATK.D	ISW1	YBR245C	1391.69	4350000	2590000	1.68	0.748461
K.RFEHLLSLSGLFK.H	ISW1	YBR245C	1545.87	4110000	1210000	3.41	1.76977
K.EFNAGIVLDDATKDR.M	ISW1	YBR245C	1662.82	5290000	0	999	9.96434
R.FEHLLSLSGLFK.H	ISW1	YBR245C	1389.77	3360000	1560000	2.15	1.10434
K.YGLDRDDVYELVRDEIR.D	ISW1	YBR245C	2125.04	3750000	459000	8.19	3.03386
K.ENYSIDNYYKDVLNTGR.S	ISW1	YBR245C	2062.96	2960000	773000	3.82	1.93357
K.AKIEDTSNVGTEQLVAEKIPENETTH.-	ISW1	YBR245C	2852.4	920000	141000	6.52	2.70487
M.TASEEYLENLKPFQVGLPPHDPESNK.K	ISW1	YBR245C	2938.43	933000	0	999	9.96434
K.GDDIDLDELLLK.S	ISW1	YBR245C	1357.7	632000	121000	5.25	2.39232
K.LLAAVIEK[136.11].L	RIF1	YBR275C	863.557	300000000	262000000	1.14	0.189034
R.IPIFNSLK.M	RIF1	YBR275C	930.554	191000000	177000000	1.08	0.111031
K.SIANEESSLALR.N	RIF1	YBR275C	1288.66	189000000	96500000	1.96	0.970854
R.ASYFAANIK[136.11].L	RIF1	YBR275C	991.522	117000000	114000000	1.03	0.0426443
K.SFTQDNIAQYK[136.11].S	RIF1	YBR275C	1321.64	117000000	93900000	1.25	0.321928
R.VYDLTSESNK[136.11].V	RIF1	YBR275C	1162.56	51500000	28100000	1.83	0.871844
K.HQVGAINSR.N	RIF1	YBR275C	980.515	50800000	23100000	2.2	1.1375
K.LPLNSYDSANLDK[136.11].V	RIF1	YBR275C	1456.73	28300000	25100000	1.13	0.176323
R.EFQSLANIVNK.V	RIF1	YBR275C	1261.67	26200000	26600000	0.98	-0.0291463
R.NETSEFLIIEK.F	RIF1	YBR275C	1321.68	19700000	16100000	1.23	0.298658
R.ELVLLYLTK[136.11]PLSR[166.11].S	RIF1	YBR275C	1561.96	18800000	13300000	1.42	0.505891
R.GFTPGDLNGISVEER.R	RIF1	YBR275C	1589.77	16600000	7520000	2.2	1.1375
R.IESSPIYR.L	RIF1	YBR275C	963.503	16400000	6230000	2.63	1.39506
K.ARPNNEGENNDYAC[160.03]N.V	RIF1	YBR275C	1736.68	21800000	36800	592.67	9.21109
K.ETGLEEQPEVADISVLPEIR[166.11].L	RIF1	YBR275C	2233.14	15700000	5760000	2.72	1.44361
K.EIIEGGLGILR[166.11].Q	RIF1	YBR275C	1178.69	10500000	6740000	1.56	0.641546
K.LPLNSYDSANLDK[136.11]VTIGHLLTQQIK[136.11].N	RIF1	YBR275C	2796.54	7860000	6230000	1.26	0.333424
K.TSLPGNPELFSGLLPFLR[166.11].R	RIF1	YBR275C	1967.08	8980000	4920000	1.83	0.871844
R.SIDDETLEEVDNESIR[166.11].E	RIF1	YBR275C	1872.85	5330000	2630000	2.03	1.02148
K.LKDISSLPPQIIK.R	RIF1	YBR275C	1450.88	3640000	3390000	1.08	0.111031
K.TNPDHNVVNSDNPLK.R	RIF1	YBR275C	1662.8	3420000	3260000	1.05	0.0703893
R.KNDSSLVNFNIQISK.V	RIF1	YBR275C	1705.9	1930000	2150000	0.9	-0.152003
K.LNVDLITLLK[136.11].T	RIF1	YBR275C	1148.73	1150000	1130000	1.02	0.0285692
K.NENKLNVDLITLLK.T	RIF1	YBR275C	1625.94	794000	715000	1.11	0.15056
K.DQTHLESFSSLILK.V	RIF1	YBR275C	1616.84	648000	687000	0.94	-0.0892673
K.GQQLEQLNQNFSEIENVLQNASDSELEK[136.11]SEIIR[166.11].E	RIF1	YBR275C	3819.89	651000	487000	1.34	0.422233
K.SDEVDVTELHESIDTQSSEVNAYQPIEVLTSELK.A	RIF1	YBR275C	3803.81	546000	382000	1.43	0.516015
K.GQQLEQLNQNFSEIENVLQNASDSELEK[136.11].S	RIF1	YBR275C	3211.54	43700	46900	0.93	-0.104697
K.LLYGFDNVK.L	PAF1	YBR279W	1067.57	26300000	21100000	1.25	0.321928
K.LLVYPESPETNADSSQLINSLYIK[136.11].T	PAF1	YBR279W	2701.39	2090000	3380000	0.62	-0.68966
K.IFTPNLLQISAAELER.L	SNF5	YBR289W	1813.99	4670000	2750000	1.7	0.765535
R.ETNGYDPFSIYGFSNK[136.11].E	SNF5	YBR289W	1845.83	1800000	2000000	0.9	-0.152003
K.SLALLGYNFDGSAIEDDDIR.S	SNF5	YBR289W	2183.04	1920000	940000	2.04	1.02857
K.ADTDTLLYEQIIQR.D	SNF5	YBR289W	1677.86	855000	665000	1.29	0.367371
K.ILTELAK[136.11].C	BUD3	YCL014W	794.499	596000000	849000000	0.7	-0.514573
R.FFTSGLLQNR.F	BUD3	YCL014W	1181.62	813000000	627000000	1.3	0.378512
R.SYGTITTFR.S	BUD3	YCL014W	1044.52	665000000	665000000	1	0
K.LNAIIFDK[136.11].L	BUD3	YCL014W	940.547	493000000	675000000	0.73	-0.454032
R.IDTQSEFLR[166.11].A	BUD3	YCL014W	1117.56	389000000	306000000	1.27	0.344828
K.DTAFHLFK[136.11].A	BUD3	YCL014W	985.511	164000000	334000000	0.49	-1.02915
K.NFVEGITER[166.11].K	BUD3	YCL014W	1073.54	284000000	182000000	1.56	0.641546
K.TAIPYGSLEVLK[136.11].A	BUD3	YCL014W	1297.74	186000000	266000000	0.7	-0.514573
R.VLNEEINGLSTTK.L	BUD3	YCL014W	1416.75	136000000	194000000	0.7	-0.514573
K.VNTEEDAAIINK.S	BUD3	YCL014W	1315.66	91000000	153000000	0.6	-0.736966
R.VFNDDLFGDFIPK[136.11].H	BUD3	YCL014W	1533.76	103000000	137000000	0.75	-0.415037
K.IDFADLSR.R	BUD3	YCL014W	935.471	102000000	68100000	1.5	0.584963
K.EIFPTIPR.L	BUD3	YCL014W	971.544	92300000	72800000	1.27	0.344828
R.HFSNVIPER.E	BUD3	YCL014W	1097.56	88400000	73000000	1.21	0.275007
K.LDSPLHSYSTR.V	BUD3	YCL014W	1274.63	96000000	49200000	1.95	0.963474
K.GVSNENTNISLK[136.11].T	BUD3	YCL014W	1282.66	66900000	77200000	0.87	-0.200913
K.ISSDLSSNK.T	BUD3	YCL014W	949.472	58500000	83100000	0.7	-0.514573
K.LSGASDFDATHEK.K	BUD3	YCL014W	1376.62	58900000	78300000	0.75	-0.415037
R.ILEK[136.11]DTAFHLFK[136.11].A	BUD3	YCL014W	1476.83	46000000	76400000	0.6	-0.736966
K.APEDELPTESDDDLVK.A	BUD3	YCL014W	1771.8	51200000	70800000	0.72	-0.473931
K.GFFGVLK.N	BUD3	YCL014W	766.438	47800000	71200000	0.67	-0.577767
K.ELPDLAEVTTANR[166.11].V	BUD3	YCL014W	1437.73	78500000	34700000	2.26	1.17632
R.INC[160.03]IFLDSLK.T	BUD3	YCL014W	1221.64	32700000	52300000	0.62	-0.68966
K.LSSAFISSSSVADLITK.A	BUD3	YCL014W	1724.92	27800000	41200000	0.67	-0.577767
K.TGNEDVGNNNPSNSIPK[136.11].L	BUD3	YCL014W	1763.82	29400000	38300000	0.77	-0.37707
R.LASQVSLSEGLK[136.11].V	BUD3	YCL014W	1238.7	24400000	36900000	0.66	-0.599462
R.K[136.11]EIFPTIPR[166.11].L	BUD3	YCL014W	1117.66	27900000	31000000	0.9	-0.152003
R.NK[136.11]QENINSSSNLFPEGK[136.11].V	BUD3	YCL014W	1920.95	13600000	23400000	0.58	-0.785875
K.TNEDASTLTQK[136.11].L	BUD3	YCL014W	1214.59	26000000	9640000	2.69	1.42761
K.YVSYNPSQPVTENTSNEK.N	BUD3	YCL014W	2055.94	14900000	19000000	0.79	-0.340075
R.VVGVYDVVDLNDENKR.N	BUD3	YCL014W	1832.93	9960000	17600000	0.57	-0.810966
K.DLLC[160.03]VNENLIK[136.11].N	BUD3	YCL014W	1337.71	10600000	14900000	0.71	-0.494109
K.C[160.03]IAVILLQR.Y	BUD3	YCL014W	1084.64	14100000	10700000	1.32	0.400538
R.YPLLSPSDLSQILSNK.S	BUD3	YCL014W	1773.95	10400000	14100000	0.74	-0.434403
R.SINVTTSNNK[136.11].S	BUD3	YCL014W	1084.56	9500000	15000000	0.63	-0.666576
R.DNIVILDVLTK.H	BUD3	YCL014W	1241.72	5250000	7870000	0.67	-0.577767
R.RVVGVYDVVDLNDENKR.N	BUD3	YCL014W	1989.03	5540000	4830000	1.15	0.201634
R.LVFHLGEQLEQLFNPVTEYSPEQTEYGYK[136.11].A	BUD3	YCL014W	3465.69	3070000	4970000	0.62	-0.68966
R.FVSSTLLDVIYENNESTIELNNR.L	BUD3	YCL014W	2669.32	4240000	3470000	1.22	0.286881
K.ATNSSSVHGNK[136.11]ELPDLAEVTTANR[166.11].V	BUD3	YCL014W	2528.26	2340000	5080000	0.46	-1.12029
K.SDDLIGK[136.11]PPDVGNGAHPQENTR[166.11].L	BUD3	YCL014W	2334.13	3840000	3180000	1.21	0.275007
K.SDDKFFEIEEELKEELK.G	BUD3	YCL014W	2127.03	2230000	4530000	0.49	-1.02915
K.FPSQDEIPDDR.F	BUD3	YCL014W	1317.58	3180000	2900000	1.09	0.124328
K.FALFLNIPPSK.E	BUD3	YCL014W	1245.71	2180000	3390000	0.64	-0.643856
K.DKENDETLFNIK.L	BUD3	YCL014W	1464.71	1470000	3520000	0.42	-1.25154
R.HC[160.03]YIDEVLVSILDK.S	BUD3	YCL014W	1702.86	1640000	2310000	0.71	-0.494109
F.PPTIDEVTR.L	BUD3	YCL014W	1026.53	1640000	54200	30.32	4.9222
K.VIISEDFVQK[136.11].S	MRC1	YCL061C	1184.65	80900000	105000000	0.77	-0.37707
K.TQIDTVAQTLQDEVPHTLK[136.11].L	MRC1	YCL061C	2144.12	4840000	9970000	0.49	-1.02915
R.IQHGNDEAIEDLYTLK[136.11].Q	MRC1	YCL061C	1865.93	2190000	10900000	0.2	-2.32193
K.SVELNLTDETR.L	MRC1	YCL061C	1275.63	6530000	6520000	1	0
R.IDSSGATSQTQPIK[136.11].S	MRC1	YCL061C	1439.73	4390000	6640000	0.66	-0.599462
K.VDHNVLLNTLR.K	MRC1	YCL061C	1292.72	3700000	2640000	1.4	0.485427
K.EIVENLLEQEILR.N	MRC1	YCL061C	1596.87	2470000	2860000	0.86	-0.217591
K.IPIIPTELIGTSPLFQSIQNR.G	MRC1	YCL061C	2336.31	2390000	1890000	1.26	0.333424
K.EKEIVENLLEQEILR.N	MRC1	YCL061C	1854.01	1080000	2210000	0.49	-1.02915
K.VVGEEGFFK[136.11].S	TAF2	YCR042C	1018.52	350000000	339000000	1.03	0.0426443
R.FSLTEFNR[166.11].T	TAF2	YCR042C	1022.51	425000000	227000000	1.87	0.903038
R.SLIENVVK[136.11].V	TAF2	YCR042C	908.542	332000000	302000000	1.1	0.137504
R.YYEDVVVNGGVK[136.11].S	TAF2	YCR042C	1348.68	430000000	23800000	18.08	4.17632
K.DLSFIQLK[136.11].A	TAF2	YCR042C	970.558	102000000	86800000	1.17	0.226509
K.EVTSTVEAPK.K	TAF2	YCR042C	1059.54	57100000	50100000	1.14	0.189034
K.IDIQYNTK.Y	TAF2	YCR042C	993.513	40800000	31000000	1.32	0.400538
K.SSVQSVHNEVK[136.11].N	TAF2	YCR042C	1220.62	27300000	27600000	0.99	-0.0144996
K.YVYDPDFTGGVK.H	TAF2	YCR042C	1359.63	28600000	24200000	1.18	0.238787
K.SLVYSSILFR[166.11].T	TAF2	YCR042C	1193.67	21800000	12000000	1.81	0.85599
R.LLYPLEVIDK[136.11].A	TAF2	YCR042C	1209.71	10200000	8900000	1.15	0.201634
K.FASLNEYPETDSK[136.11].S	TAF2	YCR042C	1507.69	9630000	8530000	1.13	0.176323
K.ISLEDANALSNYTPITPSIK.T	TAF2	YCR042C	2146.12	6540000	7130000	0.92	-0.120294
K.SALDHLEHPDLNR.T	TAF2	YCR042C	1515.74	7990000	3340000	2.39	1.25701
R.QDGDIEAQLEAIR.Y	TAF2	YCR042C	1456.72	3830000	6240000	0.61	-0.713119
A.QDNDEEEEEGESDEEEEEGEEER[166.11].R	TAF2	YCR042C	2778.97	0	2340000	0.001	-9.96578
R.NSEAIVEQDFEK[136.11]PPIGSTFTGSSR[166.11].P	TAF2	YCR042C	2613.27	849000	388000	2.19	1.13093
K.TTPGFQESVFTPITLQIEYEIR[166.11].N	TAF2	YCR042C	2578.32	787000	342000	2.3	1.20163
R.LDLYLTR.R	RSC6	YCR052W	892.502	18200000	5130000	3.54	1.82375
R.IYVYNTTESSPR.S	RSC6	YCR052W	1428.69	5060000	468000	10.81	3.43429
K.YIAAGSLDR[166.11].A	TUP1	YCR084C	974.506	2570000000	1130000000	2.27	1.18269
R.DGQSVVSGSLDR.S	TUP1	YCR084C	1218.58	1730000000	794000000	2.18	1.12433
K.FLATGAEDR.L	TUP1	YCR084C	978.477	658000000	639000000	1.03	0.0426443
R.VSDGSLVAR[166.11].L	TUP1	YCR084C	912.49	649000000	279000000	2.33	1.22033
K.LNELLDAIR.Q	TUP1	YCR084C	1055.6	456000000	194000000	2.36	1.23879
K.DSVYSVVFTR.D	TUP1	YCR084C	1171.59	348000000	157000000	2.21	1.14405
R.EIDVELHK.S	TUP1	YCR084C	981.513	256000000	222000000	1.16	0.214125
R.NTVYELELTHR[166.11].K	TUP1	YCR084C	1383.7	275000000	127000000	2.17	1.1177
R.DHQIASLTVQQQR.Q	TUP1	YCR084C	1522.79	172000000	74700000	2.3	1.20163
K.DVENLNTSSSPSSDLYIR.S	TUP1	YCR084C	1995.94	84900000	41800000	2.03	1.02148
R.VWDSETGFLVER[166.11].L	TUP1	YCR084C	1446.7	81500000	35200000	2.32	1.21412
R.LDSENESGTGHK[136.11]DSVYSVVFTR[166.11].D	TUP1	YCR084C	2444.16	72700000	35200000	2.07	1.04963
K.EEDATPASLHQDHYLVPYNQR[166.11].A	TUP1	YCR084C	2492.16	69900000	26900000	2.6	1.37851
R.SVC[160.03]FSPDGK.F	TUP1	YCR084C	995.438	40100000	23100000	1.73	0.790772
K.APESTLKETEPENNNTSK.L	TUP1	YCR084C	1987.93	36000000	25700000	1.4	0.485427
R.ANHSKPIPPFLLDLDSQSVPDALKK.Q	TUP1	YCR084C	2729.48	31800000	17200000	1.85	0.887525
R.GVLFWDKK.S	TUP1	YCR084C	991.549	28200000	10600000	2.66	1.41143
K.INDTGSATTATTTTATETEIKPK.E	TUP1	YCR084C	2351.17	21400000	16600000	1.29	0.367371
K.QTNDYYILYNPALPR.E	TUP1	YCR084C	1839.92	25600000	10600000	2.42	1.27501
K.FSNDGEYLATGC[160.03]NK.T	TUP1	YCR084C	1574.67	18600000	15000000	1.24	0.31034
R.LQNQKDYDFK.M	TUP1	YCR084C	1297.63	22200000	10700000	2.07	1.04963
K.LVSGSGDR.T	TUP1	YCR084C	789.398	20900000	10500000	2	1
R.NTVYELELTHR[166.11]K[136.11].M	TUP1	YCR084C	1519.81	18000000	6870000	2.62	1.38957
K.LNELLDAIR[166.11]QEFLQVSQEANTYR[166.11].L	TUP1	YCR084C	2769.42	7370000	2430000	3.03	1.59932
R.QEFLQVSQEANTYR.L	TUP1	YCR084C	1711.82	5460000	3100000	1.76	0.815575
R.ANHSKPIPPFLLDLDSQSVPDALK.K	TUP1	YCR084C	2601.38	1820000	914000	1.99	0.992768
Q.TNDYYILYNPALPR.E	TUP1	YCR084C	1711.86	1910000	479000	3.99	1.99639
A.NHSK[136.11]PIPPFLLDLDSQSVPDALK[136.11]K[136.11].Q	TUP1	YCR084C	2682.48	1210000	616000	1.97	0.978196
K.DFVLSVATTQNDEYILSGSK[136.11].D	TUP1	YCR084C	2194.09	545000	375000	1.45	0.536053
K.PIPPFLLDLDSQSVPDALK[136.11].K	TUP1	YCR084C	2072.13	555000	298000	1.86	0.895303
D.YYILYNPALPR.E	TUP1	YCR084C	1381.74	313000	0	999	9.96434
K.NFLSYESLK.K	MCD1	YDL003W	1099.56	207000000	180000000	1.15	0.201634
R.GSVIQTHIAESAK.E	MCD1	YDL003W	1339.71	105000000	108000000	0.97	-0.0439433
R.TSGELLQGIVR.V	MCD1	YDL003W	1171.66	64400000	38600000	1.67	0.739848
K.VR[166.11]PTPGEVASK[136.11].A	MCD1	YDL003W	1157.65	47900000	36600000	1.31	0.389567
R.SNNLLTPQPTNFTTK[136.11].R	MCD1	YDL003W	1682.87	40600000	36400000	1.11	0.15056
K.SQANTEPENITK.R	MCD1	YDL003W	1330.64	7020000	19000000	0.37	-1.4344
K.SQANTEPENITKR.E	MCD1	YDL003W	1486.74	9120000	4580000	1.99	0.992768
K.ELSEEK[136.11]EVIFTDVLK[136.11].S	MCD1	YDL003W	1793.96	3930000	3430000	1.15	0.201634
K.ASGC[160.03]DDESGDNEYITLR.T	MCD1	YDL003W	1900.77	747000	157000	4.75	2.24793
N.IIPIIEDAR.H	NOP1	YDL014W	1038.61	89800000	42300000	2.12	1.08406
K.KRPNIIPIIEDAR.H	NOP1	YDL014W	1533.9	17200000	3580000	4.81	2.26604
R.IKPLEQLTLEPYER.D	NOP1	YDL014W	1727.95	3580000	1190000	3.02	1.59455
K.AVEVASLFTK.N	NAT1	YDL040C	1063.59	72700000	67600000	1.08	0.111031
K.IYSPLHSFIK.M	SIR2	YDL042C	1203.67	282000000	104000000	2.72	1.44361
R.VQDLGSAISVTNVEDPLAK.K	SIR2	YDL042C	1955.02	80200000	28500000	2.82	1.4957
K.LLGFEVK.D	SIR2	YDL042C	804.475	58200000	19000000	3.07	1.61824
R.LSNFFTIDHFIQK.L	SIR2	YDL042C	1608.83	32700000	11800000	2.77	1.46989
R.ETNTTDPLGHTK.A	SIR2	YDL042C	1312.63	16100000	6790000	2.37	1.24489
R.EYFPEGYNNK.V	SIR2	YDL042C	1259.55	11900000	4620000	2.57	1.36177
K.NPSNGIFYGPSFTK[136.11].R	SIR2	YDL042C	1535.75	0	4090000	0.001	-9.96578
R.NYTQNIDNLESYAGISTDK[136.11].L	SIR2	YDL042C	2153	1840000	830000	2.22	1.15056
K.DQALIGTINSIVHINSQER.V	SIR2	YDL042C	2107.1	1700000	546000	3.11	1.63691
K.DHPFGFYAKPVK.K	UBC9	YDL064W	1404.72	419000000	263000000	1.59	0.669027
R.KDHPFGFYAKPVK.K	UBC9	YDL064W	1532.81	50000000	29200000	1.71	0.773996
R.NK[136.11]AEYDK[136.11]K[136.11].V	UBC9	YDL064W	1018.55	19500000	8570000	2.27	1.18269
R.KDHPFGFYAK.P	UBC9	YDL064W	1208.6	8440000	6370000	1.33	0.411426
R.ELAYQIR.N	SUB2	YDL084W	891.481	192000000	141000000	1.36	0.443607
R.DVQEIFR.A	SUB2	YDL084W	905.461	204000000	68400000	2.98	1.57531
K.DFLLKPELSR.A	SUB2	YDL084W	1216.68	22500000	8940000	2.52	1.33342
R.FLQNPLEIFVDDEAK.L	SUB2	YDL084W	1776.89	6160000	3520000	1.75	0.807355
R.INLAINYDLTNEADQYLHR.V	SUB2	YDL084W	2275.12	5510000	3220000	1.71	0.773996
K.VNDFPYFGR.L	POL3	YDL102W	1113.52	49100000	26900000	1.82	0.863938
R.NVDGALAFVR.E	POL3	YDL102W	1060.57	21400000	15100000	1.42	0.505891
K.AYFPYLLINK.K	POL3	YDL102W	1240.69	6490000	7560000	0.86	-0.217591
R.VTGVPFSYLLAR.G	POL3	YDL102W	1321.74	8560000	4100000	2.09	1.0635
R.LQLDLLQFIQR.E	POL3	YDL102W	1385.8	6060000	3460000	1.75	0.807355
R.IGVFPEPEYDPVIQIANVVSIAGAK[136.11].K	POL3	YDL102W	2633.42	922000	952000	0.97	-0.0439433
R.YYLTNQLQNPIISIVAPIIGDK[136.11].Q	POL3	YDL102W	2480.38	471000	330000	1.43	0.516015
K.GFVENSYLR.G	RPO21	YDL140C	1083.53	9480000000	4000000000	2.37	1.24489
K.VIPYSTFR[166.11].L	RPO21	YDL140C	991.537	7120000000	2990000000	2.38	1.25096
K.LFGNIQK[136.11].V	RPO21	YDL140C	826.479	4270000000	2760000000	1.54	0.62293
R.LAEVNLK.D	RPO21	YDL140C	785.465	4230000000	2740000000	1.54	0.62293
R.EITETIAEAK[136.11].K	RPO21	YDL140C	1111.59	3660000000	2180000000	1.68	0.748461
R.ESFEDNVVR.F	RPO21	YDL140C	1093.5	3730000000	1590000000	2.35	1.23266
R.IAFGFVDR[166.11].T	RPO21	YDL140C	933.495	3520000000	1490000000	2.36	1.23879
M.VGQQYSSAPLR[166.11].T	RPO21	YDL140C	1214.63	2750000000	1200000000	2.3	1.20163
K.IGGLNDPR[166.11].L	RPO21	YDL140C	850.454	2230000000	875000000	2.55	1.3505
R.GEDDLTFK.L	RPO21	YDL140C	923.424	1760000000	1180000000	1.48	0.565597
K.LQVLLDEEYK[136.11].Q	RPO21	YDL140C	1256.67	1640000000	1050000000	1.57	0.650765
R.SAIEHTTLK[136.11].S	RPO21	YDL140C	1006.55	1510000000	999000000	1.51	0.594549
R.GVENIER[166.11].V	RPO21	YDL140C	825.422	1470000000	629000000	2.33	1.22033
K.EVQFGLFSPEEVR.A	RPO21	YDL140C	1535.76	1350000000	574000000	2.35	1.23266
K.EAQANLLTAK.H	RPO21	YDL140C	1057.58	1120000000	705000000	1.59	0.669027
K.RIAFGFVDR.T	RPO21	YDL140C	1079.59	1270000000	356000000	3.57	1.83592
R.FDEGTTLLSPK.D	RPO21	YDL140C	1206.61	961000000	597000000	1.61	0.687061
K.DLQENLLVLR[166.11].G	RPO21	YDL140C	1221.7	968000000	400000000	2.42	1.27501
K.TAETGYIQR[166.11].R	RPO21	YDL140C	1047.52	961000000	404000000	2.38	1.25096
K.RVDFSAR.T	RPO21	YDL140C	849.446	1060000000	289000000	3.67	1.87578
R.LK[136.11]EILNVAK[136.11].N	RPO21	YDL140C	1042.67	605000000	460000000	1.32	0.400538
R.ATGDADEPELR.V	RPO21	YDL140C	1172.53	677000000	268000000	2.52	1.33342
R.TLPHFSK[136.11]DDYSPESK[136.11].G	RPO21	YDL140C	1765.85	497000000	313000000	1.59	0.669027
K.EVYNVIASDGSYVNYR[166.11].H	RPO21	YDL140C	1857.88	558000000	233000000	2.4	1.26303
R.VLSTEEILNIFK.H	RPO21	YDL140C	1404.79	349000000	226000000	1.55	0.632268
R.TVISGDPNLELDQVGVPK.S	RPO21	YDL140C	1879.99	304000000	186000000	1.63	0.704872
R.GKNEIIQNAQR.D	RPO21	YDL140C	1269.68	344000000	144000000	2.39	1.25701
K.TLTYPEVVTPYNIDR[166.11].L	RPO21	YDL140C	1789.91	218000000	95500000	2.28	1.18903
K.TVGSSNGGLIHVVTR[166.11].E	RPO21	YDL140C	1505.82	186000000	75100000	2.47	1.30451
K.LQVLLDEEYK[136.11]QLVK[136.11].D	RPO21	YDL140C	1732.99	163000000	96700000	1.68	0.748461
K.TPSLTVYLEPGHAADQEQAK[136.11].L	RPO21	YDL140C	2162.07	161000000	98500000	1.63	0.704872
K.QSLDTIGGSDAAFEK[136.11]R[166.11].Y	RPO21	YDL140C	1711.85	167000000	74500000	2.24	1.1635
K.NEIIQNAQR[166.11].D	RPO21	YDL140C	1094.57	108000000	60100000	1.8	0.847997
R.YRVDLLNTDHTLDPSLLESGSEILGDLK.L	RPO21	YDL140C	3112.59	105000000	48500000	2.17	1.1177
K.SVTIASEIYYDPDPR.S	RPO21	YDL140C	1724.83	108000000	40700000	2.65	1.40599
D.PNLELDQVGVPK[136.11].S	RPO21	YDL140C	1315.72	85200000	52300000	1.63	0.704872
R.RVLQEYR.L	RPO21	YDL140C	962.53	80000000	48700000	1.64	0.713696
K.QSLDTIGGSDAAFEK.R	RPO21	YDL140C	1537.73	74900000	48200000	1.55	0.632268
R.IIQNAQQTFHIDHTK[136.11]PSDLTIK[136.11].D	RPO21	YDL140C	2563.37	68700000	42100000	1.63	0.704872
D.PSLLESGSEILGDLK[136.11].L	RPO21	YDL140C	1564.84	50700000	31200000	1.62	0.695994
R.VKVIPYSTFR.L	RPO21	YDL140C	1208.69	43400000	18800000	2.31	1.20789
R.VDLLNTDHTLDPSLLESGSEILGDLK.L	RPO21	YDL140C	2793.43	34200000	23400000	1.46	0.545968
R.LAEVNLKDLNNVK.Q	RPO21	YDL140C	1468.82	33900000	20600000	1.64	0.713696
R.KVPSPTGEYVK.E	RPO21	YDL140C	1203.65	34700000	17900000	1.94	0.956057
K.K[136.11]VTSGVPR[166.11].L	RPO21	YDL140C	860.52	36500000	14500000	2.52	1.33342
K.KVLDVTK.E	RPO21	YDL140C	801.496	31900000	17200000	1.85	0.887525
D.PTQLVSR.G	RPO21	YDL140C	799.455	21500000	8310000	2.59	1.37295
K.QILSVAIPNGIHLQR[166.11].F	RPO21	YDL140C	1667.97	21200000	8160000	2.6	1.37851
R.YRVDLLNTDHTLD.P	RPO21	YDL140C	1573.77	11500000	4430000	2.59	1.37295
G.HAADQEQAK[136.11].L	RPO21	YDL140C	1004.48	4480000	6700000	0.67	-0.577767
G.DPNLELDQVGVPK.S	RPO21	YDL140C	1422.74	4700000	2640000	1.78	0.831877
K.PSDLTIKDIVLGVK.D	RPO21	YDL140C	1496.88	2770000	2180000	1.27	0.344828
R.AALYK[136.11]EVYNVIASDGSYVNYR[166.11].H	RPO21	YDL140C	2412.21	3140000	1500000	2.09	1.0635
V.GSSNGGLIHVVTR.E	RPO21	YDL140C	1295.69	3410000	472000	7.23	2.854
R.IIQNAQQTFHIDHTKPSDLTIKDIVLGVK.D	RPO21	YDL140C	3271.79	2640000	1220000	2.17	1.1177
K.VLDVTK[136.11]EAQANLLTAK[136.11].H	RPO21	YDL140C	1729	2180000	1250000	1.75	0.807355
L.NTDHTLDPSLLESGSEILGDLK.L	RPO21	YDL140C	2353.16	486000	405000	1.2	0.263034
R.EVFVDGEANWPLPVNIR.R	RPO21	YDL140C	1953.99	500000	89100	5.61	2.488
K.LADLGLEK.E	RPC53	YDL150W	857.486	102000000	69500000	1.47	0.555816
K.YLNNTHVISSGPLAAGNFVSEK[136.11].G	RPC53	YDL150W	2325.18	24300000	14300000	1.7	0.765535
K.LADLGLEKEFQSVDGK.E	RPC53	YDL150W	1747.9	12900000	6910000	1.87	0.903038
K.TEPVGTGLQSYLEER[166.11].E	RPC53	YDL150W	1687.83	10900000	4480000	2.44	1.28688
K.EAAAELELLNADHQHILR.K	RPC53	YDL150W	2042.05	7470000	3050000	2.45	1.29278
K.GAETTFLQDVIALSIADDASSAELLGR[166.11].V	RPC53	YDL150W	2772.41	353000	135000	2.62	1.38957
R.AINYQILK.N	SAS10	YDL153C	961.56	677000000	402000000	1.68	0.748461
K.LAELAENVSGDGKR.A	SAS10	YDL153C	1457.75	71100000	64000000	1.11	0.15056
R.AVYSGGQSGVYEGEK.T	SAS10	YDL153C	1529.7	55700000	32100000	1.73	0.790772
K.SEENEFNK.L	SAS10	YDL153C	995.42	74100000	11600000	6.37	2.67129
R.FKGDDDIPYKER.L	SAS10	YDL153C	1481.72	41900000	18000000	2.33	1.22033
R.SINTQGENDYYQQVQR[166.11].G	SAS10	YDL153C	1951.89	13600000	6610000	2.06	1.04264
K.TSEVGDEINPYGLNEVDDFASKR.E	SAS10	YDL153C	2554.18	12100000	5230000	2.32	1.21412
K.TSEVGDEINPYGLNEVDDFASK.R	SAS10	YDL153C	2398.08	1860000	785000	2.36	1.23879
K.GEYYGADDLDDDEAAK[136.11]EIEK[136.11]EALR[166.11].Q	SAS10	YDL153C	2740.26	1890000	667000	2.84	1.50589
R.TK[136.11]TSEVGDEINPYGLNEVDDFASK[136.11]R[166.11].E	SAS10	YDL153C	2809.36	1230000	471000	2.62	1.38957
R.GVLDAITR.S	ASF2	YDL197C	843.481	166000000	49900000	3.33	1.73552
K.LLSGEIIGYEIK[136.11].M	ASF2	YDL197C	1341.76	82900000	44500000	1.86	0.895303
R.LLLAAPDGQSYSEK.S	ASF2	YDL197C	1490.76	26000000	12500000	2.08	1.05658
K.LLQSYVQSLIQR.L	ASF2	YDL197C	1446.82	23500000	7570000	3.11	1.63691
K.ELQSLVNHYR.E	ASF2	YDL197C	1257.65	14800000	13700000	1.08	0.111031
R.ETIEALQAELSQQSETK.G	ASF2	YDL197C	1903.94	4780000	2070000	2.31	1.20789
K.YTNVLPIITR[166.11].A	SHS1	YDL225W	1198.69	14900000000	10600000000	1.41	0.495695
R.YNVPIYK[136.11].F	SHS1	YDL225W	903.495	9500000000	11500000000	0.83	-0.268817
R.NISETVPYVLR[166.11].H	SHS1	YDL225W	1299.71	4140000000	3040000000	1.36	0.443607
K.FLNSPDLPER[166.11].T	SHS1	YDL225W	1196.61	4050000000	2790000000	1.46	0.545968
K.TAFANNLLETK[136.11].L	SHS1	YDL225W	1228.65	1730000000	2000000000	0.87	-0.200913
K.LSSVANAEEIGPNSTK.R	SHS1	YDL225W	1615.81	1590000000	1800000000	0.88	-0.184425
K.VVSFNSK[136.11].N	SHS1	YDL225W	787.432	1320000000	1690000000	0.78	-0.358454
K.SNASISSNPEVK[136.11].V	SHS1	YDL225W	1239.62	1290000000	1580000000	0.82	-0.286304
K.LEELEAQSAK[136.11].E	SHS1	YDL225W	1124.58	696000000	827000000	0.84	-0.251539
R.EIK[136.11]QENENLIR[166.11].S	SHS1	YDL225W	1402.75	622000000	564000000	1.1	0.137504
K.DTTQNLLYENYR.S	SHS1	YDL225W	1528.72	512000000	360000000	1.42	0.505891
R.ADSFTK[136.11]EELTQFR[166.11].K	SHS1	YDL225W	1588.79	420000000	372000000	1.13	0.176323
K.NVLFGSHLQEFK.D	SHS1	YDL225W	1417.74	287000000	352000000	0.82	-0.286304
R.ADSFTKEELTQFRK.N	SHS1	YDL225W	1698.86	249000000	238000000	1.05	0.0703893
R.VHVALYFIEPTGHGLR.E	SHS1	YDL225W	1807.97	299000000	162000000	1.85	0.887525
K.NVLFGSHLQEFK[136.11]DTTQNLLYENYR[166.11].S	SHS1	YDL225W	2946.46	196000000	207000000	0.94	-0.0892673
R.ANLEPGITITSTSLELGGNK.D	SHS1	YDL225W	2014.06	182000000	206000000	0.89	-0.168123
K.LSSVANAEEIGPNSTK[136.11]R[166.11].Q	SHS1	YDL225W	1789.93	171000000	185000000	0.93	-0.104697
K.NDTYTDLASIASGR[166.11]D.-	SHS1	YDL225W	1607.73	213000000	140000000	1.52	0.604071
K.R[166.11]IQELER[166.11].K	SHS1	YDL225W	962.541	203000000	64400000	3.15	1.65535
K.KNDTYTDLASIASGRD.-	SHS1	YDL225W	1725.82	107000000	91900000	1.16	0.214125
R.QQK[136.11]LEELEAQSAK[136.11].E	SHS1	YDL225W	1516.81	67400000	96800000	0.7	-0.514573
N.ISETVPYVLR.H	SHS1	YDL225W	1175.65	75200000	48900000	1.54	0.62293
R.YNVPIYKFEVD.P	SHS1	YDL225W	1385.69	32000000	45400000	0.7	-0.514573
V.LFGSHLQEFK.D	SHS1	YDL225W	1204.62	10400000	9710000	1.07	0.0976108
W.GIISIDDDKISDLK.V	SHS1	YDL225W	1530.81	8380000	10800000	0.78	-0.358454
M.STASTPPINLFR[166.11].R	SHS1	YDL225W	1312.7	4840000	4530000	1.07	0.0976108
L.FGSHLQEFK[136.11].D	SHS1	YDL225W	1099.55	3120000	3150000	0.99	-0.0144996
R.QSNAPSLSNFASLISTGQFNSSQTLANNLR.A	SHS1	YDL225W	3166.56	3090000	2380000	1.3	0.378512
R.EYPWGIISIDDDKISDLK.V	SHS1	YDL225W	2106.05	1450000	1820000	0.8	-0.321928
G.IISIDDDK[136.11]ISDLK[136.11].V	SHS1	YDL225W	1489.82	1150000	1140000	1.01	0.0143553
T.PPINLFR.R	SHS1	YDL225W	855.497	901000	488000	1.84	0.879706
N.EYEDNGEHDSAENEQEMSPVR.Q	SHS1	YDL225W	2463.97	211000	0	999	9.96434
Q.SNAPSLSNFASLISTGQFNSSQTLANNLR.A	SHS1	YDL225W	3038.51	124000	44300	2.8	1.48543
R.LGLLTGANAAGK[136.11].S	MSH6	YDR097C	1092.64	55100000	48800000	1.13	0.176323
R.SLLVVDELGR[166.11].G	MSH6	YDR097C	1109.63	19500000	11900000	1.65	0.722466
K.AINENIIVPQR[166.11].G	MSH6	YDR097C	1275.72	10200000	7480000	1.37	0.454176
R.GFDIEFDK.S	MSH6	YDR097C	969.444	8850000	7650000	1.16	0.214125
K.DSGKEIYTIEIPISATK.N	MSH6	YDR097C	1863.98	3350000	3480000	0.96	-0.0588937
R.LDSVDSLLQDITLR[166.11].E	MSH6	YDR097C	1596.86	3700000	1790000	2.07	1.04963
K.YISSFPEGLVEAVK[136.11].S	MSH6	YDR097C	1545.82	2680000	2640000	1.02	0.0285692
K.DALLANALFDLK[136.11].L	MSH6	YDR097C	1310.73	796000	672000	1.19	0.250962
R.ETPIFLESLTR.Q	FOB1	YDR110W	1304.7	929000000	298000000	3.11	1.63691
R.VIENTYSR[166.11].N	FOB1	YDR110W	990.501	640000000	197000000	3.25	1.70044
R.KPVQVLLSEVPGHNAK.F	FOB1	YDR110W	1714.97	122000000	48500000	2.51	1.32769
R.YNDVLFDDDDSVPSESVTR[166.11].K	FOB1	YDR110W	2181.96	128000000	40200000	3.19	1.67356
R.IHIEVFEPFNGEAIEGK[136.11].Y	FOB1	YDR110W	1935.98	64600000	33100000	1.95	0.963474
K.YSYVLLC[160.03]R.D	FOB1	YDR110W	1072.54	64500000	30600000	2.1	1.07039
K.SLTADTLQQISDK[136.11]YDGVVAENK[136.11].L	FOB1	YDR110W	2410.22	64300000	27000000	2.38	1.25096
R.ERVIENTYSR.N	FOB1	YDR110W	1265.64	58900000	13600000	4.32	2.11103
R.QYYVDDEGNVR[166.11].D	FOB1	YDR110W	1366.6	49100000	15900000	3.1	1.63227
R.VPIFVTSSTLDK.D	FOB1	YDR110W	1305.72	44500000	19300000	2.31	1.20789
K.YDGVVAENK.L	FOB1	YDR110W	993.477	28000000	13300000	2.1	1.07039
R.GERETPIFLESLTR.Q	FOB1	YDR110W	1646.86	20600000	3270000	6.31	2.65764
R.YNDVLFDDDDSVPSESVTRK.S	FOB1	YDR110W	2300.04	15600000	4340000	3.59	1.84398
R.VPIFVTSSTLDKDDLYDIC[160.03]EEIASK.Y	FOB1	YDR110W	2857.39	5240000	2510000	2.09	1.0635
T.PIFLESLTR.Q	FOB1	YDR110W	1074.61	4550000	2970000	1.53	0.613532
K.RKPVQVLLSEVPGHNAK.F	FOB1	YDR110W	1871.07	5560000	1190000	4.69	2.22959
K.ESDGASQVDQSVEITRPETSYYQTLESPSTK.R	FOB1	YDR110W	3431.59	2550000	541000	4.72	2.23879
R.VPIFVTSSTLDKDDLYDI.C	FOB1	YDR110W	2040.03	490000	106000	4.61	2.20477
L.IPVVSSLFLTFAR.V	FOB1	YDR110W	1448.84	433000	54900	7.9	2.98185
K.FKHLIPVVSSLFLTFAR.V	FOB1	YDR110W	1974.15	411000	33200	12.38	3.62994
K.LTATSEPTSR.R	STB3	YDR169C	1061.54	17300000	4470000	3.88	1.95606
R.SQVVFADSTPENIEHEIIAQK.L	STB3	YDR169C	2354.18	11400000	5070000	2.25	1.16993
K.SSNGDPYSFGR.R	STB3	YDR169C	1185.51	5060000	6530000	0.78	-0.358454
K.RVDPANFDKELEATNFANAK.V	STB3	YDR169C	2249.11	8730000	1100000	7.91	2.98368
K.SEASSSIFSK[136.11]PISTSSPAGLAAAQR[166.11].V	STB3	YDR169C	2467.27	7630000	1860000	4.09	2.0321
K.TLDLTFER.D	NGG1	YDR176W	993.513	65200000	33200000	1.97	0.978196
K.TYDPEVNPFIIPK.L	NGG1	YDR176W	1531.79	50900000	38800000	1.31	0.389567
R.AAAALGLFNEEGLESTGEDFLK.K	NGG1	YDR176W	2281.11	571000	641000	0.89	-0.168123
K.GLGLDESGVAK[136.11].R	RVB1	YDR190C	1052.56	111000000	51900000	2.15	1.10434
K.EIVVNDVNEAK.L	RVB1	YDR190C	1228.63	67200000	44800000	1.5	0.584963
R.AILLAGGPSTGK[136.11].T	RVB1	YDR190C	1091.64	62700000	44800000	1.4	0.485427
K.LLFLDAK.R	RVB1	YDR190C	818.49	44900000	27200000	1.65	0.722466
K.TISHVIVGLK.S	RVB1	YDR190C	1065.65	37600000	23100000	1.62	0.695994
R.LDPTIYESIQR.E	RVB1	YDR190C	1333.69	19000000	23000000	0.83	-0.268817
K.TALALAISQELGPK[136.11].V	RVB1	YDR190C	1418.82	26000000	15600000	1.66	0.731183
R.TLPYDKDEIR.T	RVB1	YDR190C	1248.63	20400000	7470000	2.73	1.4489
R.GTEDVISPHGVPPDLIDR.L	RVB1	YDR190C	1915.96	8790000	2490000	3.53	1.81967
K.ALESNIAPVVVLASNR.G	RVB1	YDR190C	1651.93	8630000	2050000	4.21	2.07382
K.EVYEGEVTELTPEDAENPLGGYGK[136.11].T	RVB1	YDR190C	2603.2	1110000	595000	1.87	0.903038
R.SDAYATEFDLETEEYVPLPK.G	RVB1	YDR190C	2316.07	1000000	615000	1.63	0.704872
K.VPFC[160.03]PLVGSELYSVEVK[136.11].K	RVB1	YDR190C	1930	942000	513000	1.84	0.879706
K.LLDLSTK.G	UPC2	YDR213W	788.464	208000000	139000000	1.5	0.584963
K.VIELIEVDGK[136.11].K	UPC2	YDR213W	1121.64	44400000	22400000	1.99	0.992768
R.SSVSAGTSNIAK.L	UPC2	YDR213W	1120.57	19900000	13000000	1.54	0.62293
R.VFTFPALLDK[136.11].T	UPC2	YDR213W	1157.66	11000000	5680000	1.94	0.956057
K.EGPLQSQTSETTLNSDAATLQADALSQLSK.M	UPC2	YDR213W	3103.52	1890000	948000	1.99	0.992768
K.SLSTFPTAGIGGVSYDFQELLGIK.F	UPC2	YDR213W	2499.29	1050000	713000	1.48	0.565597
R.NSNISPSTPSAVLNDR.Q	UPC2	YDR213W	1670.82	417000	80900	5.15	2.36457
K.VKEGPLQSQTSETTLNSDAATLQADALSQLSK.M	UPC2	YDR213W	3330.68	101000	16700	6.04	2.59455
K.DILQITK[136.11].K	SIR4	YDR227W	837.505	894000000	415000000	2.16	1.11103
K.DIFANNLK.S	SIR4	YDR227W	933.492	790000000	399000000	1.98	0.9855
K.IPLFTFAK.S	SIR4	YDR227W	935.548	407000000	189000000	2.16	1.11103
K.GSADIGASVISLTK.D	SIR4	YDR227W	1317.71	141000000	62300000	2.27	1.18269
K.VSAGDSGISPEESK[136.11].A	SIR4	YDR227W	1369.65	131000000	56100000	2.33	1.22033
K.IYYNELQNKPDAK.K	SIR4	YDR227W	1594.8	110000000	39100000	2.81	1.49057
K.NFAHSDSLSVPK.V	SIR4	YDR227W	1300.64	148000000	239000	620.33	9.27689
R.SLASFEQTAFSR.H	SIR4	YDR227W	1342.65	112000000	30100000	3.72	1.8953
K.NNYNSFPHSNLEK.L	SIR4	YDR227W	1562.71	103000000	37200000	2.76	1.46467
R.NNTLNVTPSK.R	SIR4	YDR227W	1086.57	55300000	80400000	0.69	-0.535332
K.ISSEIDR[166.11]ENVK[136.11].S	SIR4	YDR227W	1306.68	103000000	27500000	3.74	1.90304
K.RVPIVEDR.R	SIR4	YDR227W	982.556	124000000	3950000	31.5	4.97728
R.PASYGYFSVGK.R	SIR4	YDR227W	1174.57	84400000	37000000	2.28	1.18903
K.SESKPFSSDALSK.E	SIR4	YDR227W	1381.67	83700000	30900000	2.71	1.43829
K.ANFLETIASTEK[136.11]PENK[136.11].T	SIR4	YDR227W	1806.93	66700000	26100000	2.55	1.3505
R.TPNISNGTINIQK.K	SIR4	YDR227W	1398.75	44500000	21400000	2.08	1.05658
R.ITSLQGDLTFTK.K	SIR4	YDR227W	1322.71	42800000	18100000	2.37	1.24489
R.TIVPISTSQTNNSFLSGVK.S	SIR4	YDR227W	1992.05	35400000	16000000	2.21	1.14405
K.RVPIVEDRR.V	SIR4	YDR227W	1138.66	39500000	3510000	11.27	3.49442
K.SQNTALPSTHK[136.11].V	SIR4	YDR227W	1190.61	29000000	12000000	2.42	1.27501
K.SFANHTEDEQIEK.K	SIR4	YDR227W	1546.69	29100000	11100000	2.63	1.39506
R.LQYLPLYAVSTFENTNNTEK[136.11]NDVTNK[136.11].N	SIR4	YDR227W	3031.51	16100000	6420000	2.51	1.32769
K.TTYDKETITDLIEQGIPK.H	SIR4	YDR227W	2064.06	8010000	11200000	0.71	-0.494109
K.ANFLETIASTEK[136.11]PENK[136.11]TDK[136.11].V	SIR4	YDR227W	2159.12	12500000	6120000	2.04	1.02857
K.LISVSLVDEFPSELSDSDR[166.11].Q	SIR4	YDR227W	2117.04	14300000	4300000	3.32	1.73118
K.SLLNLFSNVLK.A	SIR4	YDR227W	1246.73	12500000	5690000	2.19	1.13093
K.KVAIDQDKITLHDEK.T	SIR4	YDR227W	1751.94	14800000	3170000	4.68	2.22651
K.HEYSDNFPVSLSQPSK[136.11]K[136.11].S	SIR4	YDR227W	1977.98	12900000	3750000	3.46	1.79077
K.EILGINLANEQPVLEKPLKK.G	SIR4	YDR227W	2245.3	13300000	3050000	4.38	2.13093
K.QFDSIFNSNK.A	SIR4	YDR227W	1198.56	10700000	4820000	2.22	1.15056
K.HASENISLSFSR.P	SIR4	YDR227W	1346.66	9490000	2210000	4.3	2.10434
K.SLLNLFSNVLK[136.11]APFIK[136.11].S	SIR4	YDR227W	1819.09	8280000	3410000	2.43	1.28096
R.IADKTTYDKETITDLIEQGIPK.H	SIR4	YDR227W	2491.31	7750000	1910000	4.05	2.01792
K.LISVSLVDEFPSELSDSDRQIINEK.M	SIR4	YDR227W	2832.44	8390000	576000	14.57	3.86493
R.ITSLQGDLTFTKK.C	SIR4	YDR227W	1450.8	5250000	1170000	4.5	2.16993
K.EDGLSFVDIVLSK.A	SIR4	YDR227W	1420.74	3840000	2130000	1.81	0.85599
R.LQYLPLYAVSTFENTNNTEK[136.11].N	SIR4	YDR227W	2352.17	5200000	692000	7.51	2.90881
K.HASENISLSFSRPASYGYFSVGK.R	SIR4	YDR227W	2503.21	3870000	1760000	2.2	1.1375
K.IGTNDLFQVESAPK.L	SIR4	YDR227W	1517.77	3920000	706000	5.55	2.47249
K.LAFLVEYEGQENNYNSTSR.S	SIR4	YDR227W	2233.03	2510000	1040000	2.41	1.26903
R.SPGIAKPNAIQTEVYGINEESTNER.L	SIR4	YDR227W	2716.33	2330000	742000	3.14	1.65076
K.HSQEQNSSSAKPSQIPTVSSPLGFEETK.L	SIR4	YDR227W	2999.45	2330000	263000	8.85	3.14568
K.ETITDLIEQGIPK.H	SIR4	YDR227W	1455.78	877000	672000	1.3	0.378512
K.HEYSDNFPVSLSQPSK.K	SIR4	YDR227W	1833.85	931000	0	999	9.96434
K.DRLQYLPLYAVSTFENTNNTEKNDVTNK.N	SIR4	YDR227W	3286.61	665000	202000	3.29	1.71809
K.DRLQYLPLYAVSTFENTNNTEK.N	SIR4	YDR227W	2615.29	434000	253000	1.72	0.782409
K.LVSNAASVNLK[136.11].S	SUM1	YDR310C	1122.65	1880000000	799000000	2.35	1.23266
R.SATQEIDIK.S	SUM1	YDR310C	1003.52	1040000000	437000000	2.37	1.24489
R.IIPPDIR.-	SUM1	YDR310C	822.496	648000000	175000000	3.69	1.88362
R.YFVEPSTK[136.11].Q	SUM1	YDR310C	977.495	489000000	144000000	3.41	1.76977
R.QVGSGFGSNPLHIK[136.11].D	SUM1	YDR310C	1447.77	420000000	12300000	34.05	5.08958
K.LVDIDNEGSNANSDSLK[136.11].M	SUM1	YDR310C	1797.85	281000000	114000000	2.47	1.30451
R.DIPDVPITTGAYLEFK.F	SUM1	YDR310C	1777.91	206000000	91200000	2.25	1.16993
R.FHNYTILHAVK.E	SUM1	YDR310C	1341.72	201000000	87300000	2.3	1.20163
R.LPSGPKDDVDTLALTSAQNQANSLR.K	SUM1	YDR310C	2610.32	197000000	50400000	3.91	1.96717
K.ERPSTANSSSITPTPVTPNNLIQIK.R	SUM1	YDR310C	2664.41	168000000	46300000	3.63	1.85997
K.FSANSDINSDIR[166.11].R	SUM1	YDR310C	1347.63	145000000	39700000	3.65	1.8679
R.IKNEIPINSLLPSSK.F	SUM1	YDR310C	1651.95	120000000	44300000	2.7	1.43296
K.NQVNTDILVNNLNER[166.11].L	SUM1	YDR310C	1764.9	121000000	37000000	3.27	1.70929
K.AKEEELINSSINEEDYAAK.S	SUM1	YDR310C	2152.02	121000000	35500000	3.42	1.774
K.DTSLTDSVQDLFNSLK.V	SUM1	YDR310C	1781.87	107000000	45300000	2.36	1.23879
K.VLSHNQSVLENK[136.11].L	SUM1	YDR310C	1374.73	103000000	45700000	2.25	1.16993
K.VNVEENK[136.11]TEK[136.11].E	SUM1	YDR310C	1204.63	104000000	34500000	3.03	1.59932
K.FSANSDINSDIR[166.11]R[166.11].L	SUM1	YDR310C	1513.74	107000000	16400000	6.52	2.70487
K.SASNQGAPFSPVNITLPTAVVQTSK.S	SUM1	YDR310C	2513.31	52000000	22700000	2.29	1.19535
R.NTLLTATPIELIC[160.03]R.E	SUM1	YDR310C	1613.88	48900000	13100000	3.74	1.90304
K.FHQIPSSPSNPVSQPAPVR[166.11].T	SUM1	YDR310C	2054.06	48600000	13400000	3.61	1.852
R.TAGDDGALDQTENTSISPK[136.11].K	SUM1	YDR310C	1926.89	50900000	10500000	4.85	2.27798
D.VPITTGAYLEFK.F	SUM1	YDR310C	1337.72	4770000	49600000	0.1	-3.32193
R.K[136.11]TPGDEETTTFVPLENSQPSDTIR[166.11].K	SUM1	YDR310C	2679.3	34500000	9200000	3.75	1.90689
R.SASISGISDHQQEGYQPLEQEK.L	SUM1	YDR310C	2430.13	29100000	11700000	2.49	1.31615
K.ALPSITDIPVSDDSDIKR.Q	SUM1	YDR310C	1941.01	25600000	7450000	3.43	1.77821
K.DSEAFPHSSIEALK[136.11].E	SUM1	YDR310C	1537.75	20000000	7620000	2.62	1.38957
R.GVGNSGTLATVENVSGDISADLSK[136.11].G	SUM1	YDR310C	2298.14	15800000	6570000	2.41	1.26903
K.SLELASLISTNGDPNAEDSNTTDTVHNNVEGK.V	SUM1	YDR310C	3341.55	13400000	6110000	2.19	1.13093
K.QESLLLSAPSSSR.D	SUM1	YDR310C	1373.72	14500000	2930000	4.97	2.31325
K.EEELINSSINEEDYAAK.S	SUM1	YDR310C	1952.89	12100000	5170000	2.34	1.22651
R.YFVEPSTKQESLLLSAPSSSR.D	SUM1	YDR310C	2325.19	13000000	2990000	4.35	2.12102
K.NEIPINSLLPSSK.F	SUM1	YDR310C	1410.77	9380000	3960000	2.37	1.24489
K.SSSENSGNNTTNNNNTDNVIK.F	SUM1	YDR310C	2222.96	9830000	3230000	3.05	1.60881
L.PSITDIPVSDDSDIK[136.11]R[166.11].Q	SUM1	YDR310C	1774.91	5810000	872000	6.67	2.73769
G.PKDDVDTLALTSAQNQANSLR.K	SUM1	YDR310C	2256.13	1710000	4740000	0.36	-1.47393
K.GTSSIHNDTESANDSSNGNGNLGLGTESR.N	SUM1	YDR310C	2890.26	5090000	956000	5.32	2.41143
R.TEDHTKGEEDEGERGVGNSGTLATVENVSGDISADLSK.G	SUM1	YDR310C	3902.79	2810000	363000	7.73	2.95047
K.TPGDEETTTFVPLENSQPSDTIR.K	SUM1	YDR310C	2533.18	1800000	412000	4.38	2.13093
R.RDIPDVPITTGAYLEFK.F	SUM1	YDR310C	1934.01	1680000	336000	4.99	2.31904
R.SVSWFYNHITLLK.M	SUM1	YDR310C	1606.85	1240000	658000	1.88	0.910733
K.DDVDTLALTSAQNQANSLR.K	SUM1	YDR310C	2030.99	1260000	0	999	9.96434
R.PSTANSSSITPTPVTPNNLIQIK[136.11].R	SUM1	YDR310C	2387.28	628000	226000	2.78	1.47508
K.GEEDEGERGVGNSGTLATVENVSGDISADLSK.G	SUM1	YDR310C	3191.47	375000	0	999	9.96434
K.VGIQSMLNSGEEAITKENAEYER.K	SUM1	YDR310C	2567.22	317000	6950	45.61	5.51128
P.SGPKDDVDTLALTSAQNQANSLR.K	SUM1	YDR310C	2400.19	276000	32900	8.39	3.06867
Q.GAPFSPVNITLPTAVVQTSK.S	SUM1	YDR310C	2026.11	145000	14300	10.1	3.33628
R.LEVFSER.T	MCM21	YDR318W	878.45	486000000	145000000	3.35	1.74416
R.VFLQLVEVQK.R	MCM21	YDR318W	1201.71	56800000	25900000	2.2	1.1375
R.TSQFEKPHYVLLK.K	MCM21	YDR318W	1588.86	40000000	17100000	2.34	1.22651
R.AQADIPATPIPYEPK.K	MCM21	YDR318W	1609.84	29600000	12300000	2.41	1.26903
K.LNHSFATIFK.-	MCM21	YDR318W	1176.63	9620000	4600000	2.09	1.0635
K.RVFLQLVEVQK.R	MCM21	YDR318W	1357.81	8330000	2370000	3.52	1.81558
R.SELEDYIVLENVYR[166.11].M	MCM21	YDR318W	1750.87	8120000	2000000	4.06	2.02148
K.IDDISTSDR[166.11]SELEDYIVLENVYR[166.11].M	MCM21	YDR318W	2763.34	3100000	938000	3.31	1.72683
D.PGVADLLDTDILTSPSKR.K	MCM21	YDR318W	1897.02	884000	324000	2.72	1.44361
R.IDDLQQDIESLLSEINSLEESR.E	MCM21	YDR318W	2545.24	101000	117000	0.86	-0.217591
R.IDDLQQDIESLLSEINSLEESREK.L	MCM21	YDR318W	2802.38	99900	32100	3.11	1.63691
R.TAADILLR.L	YCG1	YDR325W	871.513	612000000	263000000	2.33	1.22033
K.IFNSVAEVFQK.A	YCG1	YDR325W	1280.68	219000000	151000000	1.46	0.545968
R.NTAPNIR.E	YCG1	YDR325W	784.419	161000000	58300000	2.76	1.46467
K.LTNDEEGIFSR[166.11].F	YCG1	YDR325W	1289.61	64700000	21900000	2.95	1.56071
R.NNLNSLIEEINER.S	YCG1	YDR325W	1556.78	38000000	14600000	2.61	1.38405
R.TLVASIQNDPSAEVR.R	YCG1	YDR325W	1598.83	30900000	13600000	2.27	1.18269
K.AIEALFQSRPDILSK.L	YCG1	YDR325W	1686.93	27900000	11300000	2.47	1.30451
K.LSEHLNHYILLR.Y	YCG1	YDR325W	1506.83	25400000	12300000	2.07	1.04963
R.IYDREPTVR.L	YCG1	YDR325W	1147.6	29300000	8340000	3.52	1.81558
K.NVSFVLPDEK.S	YCG1	YDR325W	1146.59	16500000	10300000	1.6	0.678072
K.SSNDTIEHAADITDGNNTELTK.T	YCG1	YDR325W	2345.06	16000000	8540000	1.87	0.903038
K.TTVNISAVDNTTEQSNSR[166.11].K	YCG1	YDR325W	1945.92	6860000	7390000	0.93	-0.104697
K.LVAAFIASLER[166.11].E	YCG1	YDR325W	1198.69	9070000	2620000	3.46	1.79077
R.FVDQFIR.H	YCG1	YDR325W	923.486	6000000	2930000	2.05	1.03562
K.ELLEYSDDIAENDNLDNVSK.N	YCG1	YDR325W	2295.04	4610000	3380000	1.36	0.443607
R.SETQTKDENNTANDQYSSILGNSFNK.S	YCG1	YDR325W	2904.3	2190000	462000	4.74	2.24489
K.LESIAPLVR.N	SWR1	YDR334W	996.597	196000000	145000000	1.35	0.432959
K.LTIAFPDK.S	SWR1	YDR334W	903.507	197000000	101000000	1.94	0.956057
R.FVSEHTIESNILK.K	SWR1	YDR334W	1515.79	71100000	48600000	1.46	0.545968
K.LAILLQQLK[136.11].D	SWR1	YDR334W	1046.69	45900000	24000000	1.91	0.933573
K.VEEPSEAFTIK[136.11].C	SWR1	YDR334W	1256.64	26500000	42800000	0.62	-0.68966
K.SSIIDNELIKPLQTR.V	SWR1	YDR334W	1725.96	56200000	10500000	5.33	2.41414
R.FVSEHTIESNILKK.A	SWR1	YDR334W	1643.89	29000000	31700000	0.91	-0.136062
K.LVVHPPK.Q	SWR1	YDR334W	788.491	29100000	29900000	0.97	-0.0439433
R.ITVFILSSR.S	SWR1	YDR334W	1034.61	31800000	14000000	2.27	1.18269
K.AGGEQDLADLK.F	SWR1	YDR334W	1115.55	30000000	14300000	2.09	1.0635
R.YDLLTNELFHLR[166.11].E	SWR1	YDR334W	1542.81	28100000	10300000	2.73	1.4489
K.NLIDLLTK.D	SWR1	YDR334W	928.559	22800000	11800000	1.92	0.941106
R.TSTVVSSETTNEK.K	SWR1	YDR334W	1381.66	17300000	9450000	1.83	0.871844
K.LALGLNDDSSVGENTR.L	SWR1	YDR334W	1659.81	14400000	4700000	3.06	1.61353
R.LLAQAEDEDDVK.A	SWR1	YDR334W	1344.64	13800000	4370000	3.15	1.65535
K.VLTYYGSPQQR.K	SWR1	YDR334W	1310.66	12900000	4480000	2.88	1.52607
R.EFVSLVDYDPTHFNDSESFQK.F	SWR1	YDR334W	2503.12	10400000	6420000	1.61	0.687061
K.TIITYKPDPISYFYK.Q	SWR1	YDR334W	1847.97	6090000	2680000	2.28	1.18903
K.SLEDDLTLEEYNK.Y	SWR1	YDR334W	1567.73	3690000	1330000	2.78	1.47508
R.EVEIDNDDFDESTEK.K	SWR1	YDR334W	1783.73	2690000	1110000	2.42	1.27501
R.DLLGSELPENASGGDKPLIADADVAAKDPR.Q	SWR1	YDR334W	3033.53	1940000	467000	4.16	2.05658
K.SLEDDLTLEEYNKYIDEQRR.L	SWR1	YDR334W	2528.2	2210000	0	999	9.96434
R.QLDNVVIQEGDFTTDYFSK.L	SWR1	YDR334W	2218.04	1140000	925000	1.23	0.298658
R.DLLGSELPENASGGDKPLIADADVAAK.D	SWR1	YDR334W	2665.34	465000	218000	2.14	1.09761
K.VQEEQLSVVDVPVPSLLR.G	SWR1	YDR334W	2006.1	426000	84300	5.05	2.33628
R.EISILNR.K	SPC110	YDR356W	843.481	673000000	294000000	2.29	1.19535
K.ELYINEIK.S	SPC110	YDR356W	1020.55	373000000	271000000	1.37	0.454176
K.LQEDEISSLK.S	SPC110	YDR356W	1160.59	270000000	187000000	1.45	0.536053
K.ISNLAAENSQLK[136.11].N	SPC110	YDR356W	1294.7	223000000	159000000	1.4	0.485427
K.LIESEDELK.S	SPC110	YDR356W	1074.54	229000000	119000000	1.93	0.948601
K.VINDYLNK.V	SPC110	YDR356W	977.518	162000000	133000000	1.22	0.286881
K.IAELEEEISTK[136.11].N	SPC110	YDR356W	1268.66	123000000	92000000	1.34	0.422233
R.SIDDTIDSTR.L	SPC110	YDR356W	1121.52	55200000	21500000	2.57	1.36177
K.QLENDLFVIK.K	SPC110	YDR356W	1217.67	40100000	26700000	1.5	0.584963
K.NYLSEITSLQEENR.R	SPC110	YDR356W	1694.81	34100000	16900000	2.02	1.01436
R.HITYANSDISNK.E	SPC110	YDR356W	1361.66	27100000	18200000	1.49	0.575312
R.LQALEK[136.11]ELDAK[136.11].N	SPC110	YDR356W	1272.73	30900000	13300000	2.33	1.22033
K.YNNLSLENDR.L	SPC110	YDR356W	1236.57	26700000	15800000	1.69	0.757023
K.TITDNELESK[136.11]DK[136.11].L	SPC110	YDR356W	1407.71	23800000	15400000	1.55	0.632268
R.LFSEASQFDDSFPEIK[136.11].A	SPC110	YDR356W	1866.88	20900000	11000000	1.9	0.925999
R.LKDELNELETK.F	SPC110	YDR356W	1330.7	19500000	11800000	1.65	0.722466
K.SEQSNIQHDLNLQILNLENK.L	SPC110	YDR356W	2349.19	17200000	13800000	1.24	0.31034
K.TVKDQVLELENNSDVQSLK.L	SPC110	YDR356W	2158.11	17500000	12700000	1.38	0.464668
R.IAREETVSKDER.L	SPC110	YDR356W	1431.73	22000000	3790000	5.79	2.53356
K.DQVLELENNSDVQSLK.L	SPC110	YDR356W	1829.9	9060000	6450000	1.4	0.485427
R.YHDYEYPLR.F	SPC110	YDR356W	1254.57	10200000	3650000	2.78	1.47508
K.QLENDLFVIKK.T	SPC110	YDR356W	1345.76	6600000	4020000	1.64	0.713696
R.EKEELNENSNNIR.L	SPC110	YDR356W	1587.75	7550000	2190000	3.45	1.7866
K.QKDEQISDLTQNLK.L	SPC110	YDR356W	1658.85	4000000	3340000	1.2	0.263034
R.NTTQTQVVSPTK.V	SPC110	YDR356W	1302.68	3200000	0	999	9.96434
K.EKNDTLNNYDTLEEETDDLKNR.L	SPC110	YDR356W	2668.21	1040000	247000	4.22	2.07724
R.ETTITAIGVSR.L	TFC6	YDR362C	1146.62	120000000	20600000	5.8	2.53605
R.AAFAVHPLVSR.E	TFC6	YDR362C	1166.66	87200000	13400000	6.51	2.70266
R.IDSSYEVYPLTVNDVSK.A	TFC6	YDR362C	1927.94	26000000	8950000	2.9	1.53605
K.VK[136.11]EGFETSVFDFPFK[136.11].N	TFC6	YDR362C	1791.91	13800000	4510000	3.05	1.60881
K.EGFETSVFDFPFK[136.11].N	TFC6	YDR362C	1556.73	9320000	3110000	3	1.58496
R.K[136.11]SVVAEVPYDSLASPVSENSGSK[136.11].R	TFC6	YDR362C	2365.2	4160000	1330000	3.13	1.64616
K.SVVAEVPYDSLASPVSENSGSK[136.11].R	TFC6	YDR362C	2229.09	1560000	491000	3.17	1.66448
R.GSNLVPVVYC[160.03]PQIYSYIYSDGASSLR.A	TFC6	YDR362C	2907.41	382000	43200	8.85	3.14568
R.IPEILNK[136.11].L	UBA2	YDR390C	833.51	2420000000	1290000000	1.88	0.910733
R.DASR[166.11]IPEILNK[136.11].L	UBA2	YDR390C	1272.72	1410000000	433000000	3.25	1.70044
R.LLFDYDFEDLNDR.T	UBA2	YDR390C	1673.76	1190000000	430000000	2.77	1.46989
K.LSDFVVLIR[166.11].E	UBA2	YDR390C	1070.64	1100000000	407000000	2.69	1.42761
R.IK[136.11]QETNELYELQK[136.11].L	UBA2	YDR390C	1650.88	718000000	356000000	2.02	1.01436
K.ASNLSQNR.Y	UBA2	YDR390C	888.441	647000000	236000000	2.74	1.45418
K.TFPVC[160.03]TIR.S	UBA2	YDR390C	992.511	454000000	178000000	2.55	1.3505
R.EK[136.11]YSYPQDISLLDASNQR[166.11].L	UBA2	YDR390C	2144.05	386000000	134000000	2.89	1.53107
R.TKPVPLSDSQINTPTK.T	UBA2	YDR390C	1724.93	334000000	148000000	2.25	1.16993
K.GADVVATTNSHGK.D	UBA2	YDR390C	1255.62	290000000	185000000	1.56	0.641546
K.AVQHFNNSK[136.11].L	UBA2	YDR390C	1051.53	205000000	117000000	1.75	0.807355
R.TKLVNEPTNSDIVELD.-	UBA2	YDR390C	1785.9	187000000	106000000	1.76	0.815575
K.YSYPQDISLLDASNQR.L	UBA2	YDR390C	1868.89	200000000	73200000	2.73	1.4489
K.LSSDC[160.03]LNK.M	UBA2	YDR390C	935.438	175000000	75000000	2.33	1.22033
R.ETSLVTIIGEDSYK[136.11].K	UBA2	YDR390C	1561.8	106000000	59900000	1.76	0.815575
R.C[160.03]LLVGAGGIGSELLK[136.11].D	UBA2	YDR390C	1493.84	78200000	43100000	1.81	0.85599
K.KRPVDTEISEAPSNKR.T	UBA2	YDR390C	1825.96	99700000	15800000	6.32	2.65992
K.TAQSASNSVGTIQEQISNFINITQK.L	UBA2	YDR390C	2678.35	60100000	32700000	1.83	0.871844
M.PRETSLVTIIGEDSYK.K	UBA2	YDR390C	1806.94	63600000	24100000	2.64	1.40054
K.EQNHIEFDK[136.11]DDADTLEFVATAANIR[166.11].S	UBA2	YDR390C	2879.37	54500000	21800000	2.51	1.32769
K.QETNELYELQK.L	UBA2	YDR390C	1393.67	43500000	22700000	1.91	0.933573
M.PRETSLVTIIGEDSYKK.L	UBA2	YDR390C	1935.03	49200000	13700000	3.59	1.84398
R.ETSLVTIIGEDSYK[136.11]K[136.11].L	UBA2	YDR390C	1697.91	29000000	14100000	2.06	1.04264
A.DVVATTNSHGK.D	UBA2	YDR390C	1127.56	10500000	6920000	1.52	0.604071
K.RPVDTEISEAPSNKR.T	UBA2	YDR390C	1697.87	9670000	0	999	9.96434
K.QIAGNIIPAIATTNAIVAGASSLISLR.V	UBA2	YDR390C	2634.51	6670000	2230000	2.99	1.58015
D.YDFEDLNDR.T	UBA2	YDR390C	1185.49	6230000	2070000	3.02	1.59455
D.DADTLEFVATAANIR.S	UBA2	YDR390C	1605.8	1680000	71700	23.47	4.55275
Q.SASNSVGTIQEQISNFINITQK.L	UBA2	YDR390C	2378.21	389000	275000	1.41	0.495695
G.TIQEQISNFINITQK[136.11].L	UBA2	YDR390C	1783.96	213000	126000	1.69	0.757023
W.FEQFDIIFNALDNLAAR.R	UBA2	YDR390C	1996.01	296000	34200	8.66	3.11437
N.IIPAIATTNAIVAGASSLISLR.V	UBA2	YDR390C	2151.26	259000	13300	19.44	4.28096
A.SNSVGTIQEQISNFINITQK.L	UBA2	YDR390C	2220.14	60500	32900	1.84	0.879706
K.STNTDILTEK[136.11].G	SIZ1	YDR409W	1128.58	196000000	159000000	1.24	0.31034
R.SVSFPVSGR[166.11].K	SIZ1	YDR409W	944.495	150000000	68100000	2.2	1.1375
R.LIVNPFIPR.R	SIZ1	YDR409W	1067.65	98700000	49500000	1.99	0.992768
K.NVEQVELTSDGK.W	SIZ1	YDR409W	1317.64	70900000	73300000	0.97	-0.0439433
R.NNSLPTTEAITR.N	SIZ1	YDR409W	1315.67	65700000	28300000	2.32	1.21412
K.SYNIVASETTTPVTNR.V	SIZ1	YDR409W	1751.87	40200000	49800000	0.81	-0.304006
K.ADYNLLSNPNSK.H	SIZ1	YDR409W	1334.65	52900000	36500000	1.45	0.536053
K.AVLQDLIR[166.11].N	SIZ1	YDR409W	936.563	56800000	24400000	2.33	1.22033
R.KGTPLSAITVR.S	SIZ1	YDR409W	1141.68	45700000	18200000	2.51	1.32769
R.VIPEYLGNSSSYIGK.Q	SIZ1	YDR409W	1625.83	34700000	23000000	1.51	0.594549
R.GNEPIQFPFPNELR[166.11].C	SIZ1	YDR409W	1666.83	25700000	12700000	2.02	1.01436
R.NTASNASSSALSTPPLIR.M	SIZ1	YDR409W	1785.92	27600000	10000000	2.75	1.45943
R.GATILSNNGLDQR[166.11].N	SIZ1	YDR409W	1367.7	23700000	11100000	2.13	1.09085
R.NFLQNALVVGK[136.11].S	SIZ1	YDR409W	1209.7	19000000	13000000	1.46	0.545968
K.TPLNVTAVDNSSHLISPDVSVSSPTPR[166.11].N	SIZ1	YDR409W	2799.43	21700000	9230000	2.35	1.23266
K.WTAILEDDDDSDSDSNDGSR[166.11].S	SIZ1	YDR409W	2221.88	176000	15300000	0.01	-6.64386
R.APPPTNPDASSSSSSFAVPTIHFK.E	SIZ1	YDR409W	2441.19	7070000	5510000	1.28	0.356144
K.SGLPLINNENSVPNPPNTATIPLQK[136.11].S	SIZ1	YDR409W	2635.41	1470000	1380000	1.06	0.0840643
L.EDDDDSDSDSNDGSR.S	SIZ1	YDR409W	1627.54	821000	376000	2.18	1.12433
K.VVDETLFLQR.Q	LRS4	YDR439W	1218.66	8930000	3730000	2.39	1.25701
M.TTLLQLLSNYYK[136.11].A	LRS4	YDR439W	1463.81	2000000	942000	2.12	1.08406
R.SSTVNANDILGNEENDGITK.L	LRS4	YDR439W	2089.98	511000	113000	4.51	2.17313
R.LSTTTQDINETIEGVK.N	TFB3	YDR460W	1747.88	2020000	1480000	1.36	0.443607
R.ILIESPVEK.T	SPP41	YDR464W	1026.6	3820000000	2300000000	1.66	0.731183
R.GPPYPPDLR.L	SPP41	YDR464W	1010.52	1480000000	503000000	2.95	1.56071
K.YVSIANEAASVAR.K	SPP41	YDR464W	1349.69	1110000000	360000000	3.09	1.62761
K.GTTTELATTASR.M	SPP41	YDR464W	1207.6	886000000	282000000	3.14	1.65076
R.LAEEQEELK[136.11]K[136.11].L	SPP41	YDR464W	1231.66	780000000	313000000	2.49	1.31615
R.DASSVELTEVPSKPK.K	SPP41	YDR464W	1585.82	591000000	243000000	2.43	1.28096
K.IPIIFPLK.R	SPP41	YDR464W	939.616	537000000	241000000	2.23	1.15704
R.ANAFFGEGESETK[136.11].S	SPP41	YDR464W	1393.62	496000000	227000000	2.19	1.13093
K.NYQYEDENVK[136.11].Y	SPP41	YDR464W	1308.57	473000000	218000000	2.17	1.1177
K.KIPLFNFVK.G	SPP41	YDR464W	1104.67	470000000	189000000	2.48	1.31034
R.LATIIQHAK.S	SPP41	YDR464W	993.597	435000000	207000000	2.11	1.07724
R.LNDIEGSLSTIGLHK.S	SPP41	YDR464W	1595.85	409000000	184000000	2.23	1.15704
K.LIDVSLKPLNEAKPK.L	SPP41	YDR464W	1663.99	442000000	133000000	3.33	1.73552
K.TEVSLEK[136.11].K	SPP41	YDR464W	812.437	296000000	130000000	2.27	1.18269
K.LSADATTAPEADGK[136.11].A	SPP41	YDR464W	1353.65	283000000	133000000	2.13	1.09085
K.SQEAYEDDEFSR[166.11].L	SPP41	YDR464W	1484.59	257000000	83100000	3.09	1.62761
R.TDDALDQDDENLR.M	SPP41	YDR464W	1518.64	228000000	69800000	3.26	1.70487
K.SQTAAGATPEEAR[166.11].K	SPP41	YDR464W	1297.61	210000000	69800000	3.02	1.59455
R.GLGDLSVSDLLPHDNLSR.M	SPP41	YDR464W	1906.97	203000000	62600000	3.24	1.69599
K.IYPTSENIEPK[136.11].H	SPP41	YDR464W	1297.66	165000000	75700000	2.18	1.12433
K.DIQESFR[166.11]EEK[136.11].L	SPP41	YDR464W	1297.63	165000000	44500000	3.71	1.89142
K.IPLFNFVK[136.11].G	SPP41	YDR464W	984.589	141000000	64500000	2.18	1.12433
R.SAGTEISSSESPDKATPDPHSNSTIAGHTLK.G	SPP41	YDR464W	3121.48	14800000	162000000	0.09	-3.47393
K.KPSKTEVSLEK.K	SPP41	YDR464W	1244.7	124000000	39500000	3.14	1.65076
R.ILIESPVEK[136.11]TDK[136.11].K	SPP41	YDR464W	1386.79	95900000	53700000	1.79	0.83996
K.KYVSIANEAASVAR.K	SPP41	YDR464W	1477.79	98000000	34100000	2.88	1.52607
K.GNVQPSAR.H	SPP41	YDR464W	827.425	96600000	29900000	3.23	1.69153
K.ETQSVQEIK[136.11].E	SPP41	YDR464W	1068.55	81400000	39600000	2.06	1.04264
R.QVLNLDGLVPPSGR.C	SPP41	YDR464W	1463.81	76100000	23900000	3.18	1.66903
K.RILIESPVEK.T	SPP41	YDR464W	1182.7	37800000	50300000	0.75	-0.415037
R.HR[166.11]LNDIEGSLSTIGLHK[136.11].S	SPP41	YDR464W	1907.03	63100000	20300000	3.11	1.63691
R.SAGTEISSSESPDK.A	SPP41	YDR464W	1393.62	48100000	26100000	1.84	0.879706
K.AFENELLSSAPTEEPSQEQSIGPVSSR.K	SPP41	YDR464W	2888.37	48500000	22800000	2.13	1.09085
R.KAVEPPR.K	SPP41	YDR464W	795.46	53600000	16100000	3.32	1.73118
K.RANAFFGEGESETK.S	SPP41	YDR464W	1541.71	53500000	15300000	3.5	1.80735
K.ASEEVTLTEDK.T	SPP41	YDR464W	1220.58	42200000	26400000	1.6	0.678072
R.LAEEQEELK.K	SPP41	YDR464W	1087.54	35800000	16900000	2.12	1.08406
K.IATDLNEDASLSDKKDGDEK.S	SPP41	YDR464W	2163.02	37300000	11200000	3.33	1.73552
K.STLHSDAAQLTGNEPDSVNTTTGK[136.11]PK[136.11].L	SPP41	YDR464W	2684.32	33400000	13000000	2.57	1.36177
K.IPIIFPLKRPQ.L	SPP41	YDR464W	1320.83	31100000	8690000	3.58	1.83996
R.SQEAEKPR.K	SPP41	YDR464W	943.472	26800000	10400000	2.57	1.36177
R.C[160.03]IEKDIQESFREEK.L	SPP41	YDR464W	1809.86	27600000	7920000	3.49	1.80323
K.ATPDPHSNSTIAGHTLK.G	SPP41	YDR464W	1745.87	23300000	11700000	2	1
R.AESVEPVENNVETAK.E	SPP41	YDR464W	1614.77	22100000	11900000	1.86	0.895303
K.K[136.11]LSADATTAPEADGK[136.11].A	SPP41	YDR464W	1489.76	23900000	7690000	3.11	1.63691
K.ESNKSQEAYEDDEFSR.L	SPP41	YDR464W	1932.8	24900000	5810000	4.28	2.09761
K.ANSESITYTFDIPSPEEVQSK.R	SPP41	YDR464W	2341.1	19700000	9060000	2.18	1.12433
R.ILPAILLPIINTLK.A	SPP41	YDR464W	1531.01	18200000	7920000	2.29	1.19535
K.PKIPIIFPLK.R	SPP41	YDR464W	1164.76	17600000	5590000	3.15	1.65535
K.ETQSVQEIKENVGTK.A	SPP41	YDR464W	1688.86	15000000	6720000	2.23	1.15704
K.GVTTPIKIEDSDANVPPVSIAVSTIEPSQDKLELTK.R	SPP41	YDR464W	3791.01	16100000	4980000	3.23	1.69153
K.LIDVSLKPLNEAK.P	SPP41	YDR464W	1438.84	13400000	5510000	2.43	1.28096
Q.IK[136.11]PEVSVINLVQNLVNTK[136.11].L	SPP41	YDR464W	2023.2	12800000	5150000	2.48	1.31034
K.RAESVEPVENNVETAK.E	SPP41	YDR464W	1770.87	11400000	5760000	1.97	0.978196
K.IPFHPPWTIPSQPPFALPVAR[166.11].R	SPP41	YDR464W	2377.3	11400000	3760000	3.03	1.59932
K.IATDLNEDASLSDKK.D	SPP41	YDR464W	1618.81	12000000	2040000	5.9	2.56071
D.PHSNSTIAGHTLK.G	SPP41	YDR464W	1361.71	9140000	4440000	2.06	1.04264
K.ANSESITYTFDIPSPEEVQSK[136.11]R[166.11].S	SPP41	YDR464W	2515.22	8350000	2320000	3.6	1.848
R.NRILPAILLPIINTLK.A	SPP41	YDR464W	1801.16	4920000	1340000	3.67	1.87578
K.RAESVEPVENNVETAKETQSVQEIK.E	SPP41	YDR464W	2813.4	4530000	730000	6.2	2.63227
K.RPQIKPEVSVINLVQNLVNTK.L	SPP41	YDR464W	2388.39	3200000	804000	3.98	1.99277
K.QTVDIQDNSHTDNTNNEDVEAQALVEATLK[136.11].A	SPP41	YDR464W	3319.55	2510000	1270000	1.97	0.978196
K.QSKPTNNENTLDLSNILENLIHENDNAAIDTAK.Q	SPP41	YDR464W	3648.79	1790000	762000	2.35	1.23266
K.NESVDLGSNITDILSSTITNILPEITATDVK.N	SPP41	YDR464W	3272.69	1280000	535000	2.39	1.25701
K.LSADATTAPEADGK[136.11]ANSESITYTFDIPSPEEVQSK[136.11].R	SPP41	YDR464W	3684.75	1290000	494000	2.61	1.38405
R.PQIKPEVSVINLVQNLVNTK.L	SPP41	YDR464W	2232.28	1250000	457000	2.73	1.4489
K.PTNNENTLDLSNILENLIHENDNAAIDTAK.Q	SPP41	YDR464W	3305.6	479000	222000	2.15	1.10434
K.IPEIKNESVDLGSNITDILSSTITNILPEITATDVK.N	SPP41	YDR464W	3853.05	176000	79900	2.2	1.1375
R.TGVPYSDVEAYK.L	VPS72	YDR485C	1327.63	139000000	71400000	1.95	0.963474
K.SNTDVSFLK.Q	VPS72	YDR485C	1009.51	74400000	40600000	1.83	0.871844
K.LLEQELR.D	VPS72	YDR485C	899.508	24000000	9830000	2.44	1.28688
R.VNSDELK[136.11]PTALPDVTLDAIANK[136.11].Q	VPS72	YDR485C	2339.26	18300000	7920000	2.31	1.20789
K.TEGIENLSHNVPQETK[136.11].S	VPS72	YDR485C	1802.89	13800000	6650000	2.07	1.04963
R.ENTFENSSPAAQVVSQR.D	VPS72	YDR485C	1862.88	15400000	4390000	3.51	1.81147
K.DFNTNLFGDR.W	VPS72	YDR485C	1197.54	13100000	6680000	1.96	0.970854
R.NFVTLYDFPNAPPNLK.D	VPS72	YDR485C	1848.94	8210000	4650000	1.76	0.815575
K.RIEETSTNDTVEGESSPDAAVSR.V	VPS72	YDR485C	2449.12	11500000	918000	12.52	3.64616
K.SLDTNTEFIIQTR.S	VPS72	YDR485C	1536.78	4570000	3430000	1.33	0.411426
K.DTANVDESSAENSLSTQTYEGPEQLTSR.N	VPS72	YDR485C	3028.34	1820000	252000	7.19	2.84599
K.LSSDNIFSLR.S	GIN4	YDR507C	1150.6	1400000000	988000000	1.42	0.505891
K.LGETLGLGSTGK.V	GIN4	YDR507C	1131.61	751000000	893000000	0.84	-0.251539
R.ASVINVEK[136.11].N	GIN4	YDR507C	866.495	705000000	823000000	0.86	-0.217591
R.ASIFSTTK.K	GIN4	YDR507C	853.455	405000000	536000000	0.76	-0.395929
R.STLFEVNIYPR.G	GIN4	YDR507C	1337.7	538000000	396000000	1.36	0.443607
K.LLNHPNVLR[166.11].L	GIN4	YDR507C	1084.64	532000000	390000000	1.36	0.443607
K.TLYALLYR.F	GIN4	YDR507C	1011.58	272000000	193000000	1.41	0.495695
K.ESFTNLVDILK.N	GIN4	YDR507C	1277.69	156000000	191000000	0.81	-0.304006
R.DLKPENLLLDHK.Y	GIN4	YDR507C	1433.79	138000000	191000000	0.72	-0.473931
K.FLGSSFNIDK.E	GIN4	YDR507C	1126.57	129000000	196000000	0.66	-0.599462
K.SHPNNLTLTGK.L	GIN4	YDR507C	1180.62	109000000	167000000	0.65	-0.621488
K.LSTIVNQSSPTPASR.N	GIN4	YDR507C	1556.82	163000000	107000000	1.52	0.604071
R.VVSDSNDGYESLILPK[136.11].D	GIN4	YDR507C	1742.88	105000000	126000000	0.84	-0.251539
R.DILK[136.11]HPLLQK[136.11].Y	GIN4	YDR507C	1219.76	89400000	114000000	0.78	-0.358454
K.DSTATTAPVSDGR[166.11].L	GIN4	YDR507C	1286.6	115000000	84100000	1.36	0.443607
R.NFSLQTRPVSR.L	GIN4	YDR507C	1303.7	118000000	78100000	1.52	0.604071
R.GPLPEHEAIR[166.11].F	GIN4	YDR507C	1127.6	97200000	73200000	1.33	0.411426
R.LYDVGDSTIKDK.S	GIN4	YDR507C	1352.68	58900000	110000000	0.53	-0.915936
K.LLEKEDLKR.K	GIN4	YDR507C	1142.67	84000000	77200000	1.09	0.124328
R.NGSTGQEAAVK.V	GIN4	YDR507C	1060.51	81100000	75500000	1.07	0.0976108
R.KILTVDPERR.L	GIN4	YDR507C	1225.71	98500000	55500000	1.78	0.831877
K.LREPGANAEK.T	GIN4	YDR507C	1083.57	56700000	50500000	1.12	0.163499
K.NTAIGNGSFFR[166.11].K	GIN4	YDR507C	1192.59	59900000	39500000	1.52	0.604071
R.ASIFSTTKK.N	GIN4	YDR507C	981.549	39700000	57200000	0.69	-0.535332
K.ILTVDPERR.L	GIN4	YDR507C	1097.62	62600000	32100000	1.95	0.963474
R.KILTVDPER.R	GIN4	YDR507C	1069.61	47900000	35900000	1.33	0.411426
K.KLVNEVENVLNK.E	GIN4	YDR507C	1397.79	30700000	40200000	0.76	-0.395929
K.AVFNTGNVSGTSIVGSTTPDALPYGIER.E	GIN4	YDR507C	2822.41	32400000	24000000	1.35	0.432959
K.NINHLEVDIDNILR[166.11].R	GIN4	YDR507C	1686.89	25500000	18700000	1.36	0.443607
K.GELFNLLVER[166.11].G	GIN4	YDR507C	1198.66	24800000	17100000	1.45	0.536053
R.LYDVGDSTIK[136.11].D	GIN4	YDR507C	1117.57	14000000	22000000	0.64	-0.643856
K.K[136.11]LVNEVENVLNK[136.11]EGVLQK[136.11].-	GIN4	YDR507C	2076.2	9630000	14100000	0.68	-0.556393
K.LVNEVENVLNKEGVLQK.-	GIN4	YDR507C	1924.06	8310000	10700000	0.78	-0.358454
R.DLKPENLLLDHKYNIK.L	GIN4	YDR507C	1952.07	7440000	10900000	0.68	-0.556393
K.LAEDDDWEYIEK.E	GIN4	YDR507C	1524.66	7280000	9840000	0.74	-0.434403
K.QTDNLHLPILPPLNGDNELR[166.11].K	GIN4	YDR507C	2278.19	8580000	6940000	1.24	0.31034
K.FLGSSFNIDKELK.L	GIN4	YDR507C	1496.79	7820000	6830000	1.14	0.189034
K.NGNLDVNNQQSQR.L	GIN4	YDR507C	1485.69	7180000	5250000	1.37	0.454176
R.TSSNFATLIDEIFEYEKYEQIR.K	GIN4	YDR507C	2695.3	4020000	2800000	1.44	0.526069
R.TSSNFATLIDEIFEYEK.Y	GIN4	YDR507C	2005.95	2360000	2570000	0.92	-0.120294
K.LNFADRFNGSNEAK.Q	GIN4	YDR507C	1581.75	2090000	1940000	1.08	0.111031
K.RTSSNFATLIDEIFEYEK.Y	GIN4	YDR507C	2162.05	569000	838000	0.68	-0.556393
K.KQIEIDISDLEQELSK.H	GIN4	YDR507C	1886.98	383000	763000	0.5	-1
R.FLYDGIR.L	SMT3	YDR510W	882.46	14400000000	7320000000	1.97	0.978196
K.VSDGSSEIFFK[136.11].L	SMT3	YDR510W	1222.6	3620000000	2780000000	1.3	0.378512
K.AGGNIVTDIEASSK[136.11].F	KRE28	YDR532C	1368.7	25400000	11100000	2.29	1.19535
K.LTYLEQETLDYFFR.F	KRE28	YDR532C	1836.89	349000	193000	1.81	0.85599
R.VNVVGVFK[136.11].S	MCM3	YEL032W	868.526	679000000	481000000	1.41	0.495695
K.FNPLLQAGAK.L	MCM3	YEL032W	1057.59	581000000	251000000	2.32	1.21412
K.LVSVEGIVTK[136.11].T	MCM3	YEL032W	1051.64	460000000	206000000	2.23	1.15704
R.TLETLIR[166.11].L	MCM3	YEL032W	854.51	361000000	79900000	4.52	2.17632
K.VAANLLR.F	MCM3	YEL032W	755.465	331000000	94200000	3.51	1.81147
R.LSLISGIIAR.L	MCM3	YEL032W	1041.65	121000000	36400000	3.33	1.73552
R.DYTDATTTLTTR[166.11].L	MCM3	YEL032W	1367.64	73600000	21700000	3.4	1.76553
R.IIISLDDLR[166.11].E	MCM3	YEL032W	1066.63	55100000	16600000	3.31	1.72683
K.TLILGNTVYPLHAR.S	MCM3	YEL032W	1566.89	44000000	12300000	3.57	1.83592
R.FVLNTASLAIATTGR.G	MCM3	YEL032W	1533.85	42600000	12000000	3.54	1.82375
K.LVTIPFLR.K	MCM3	YEL032W	957.601	38300000	10900000	3.51	1.81147
R.FQEFLDTFTSYR[166.11].D	MCM3	YEL032W	1562.73	37100000	11100000	3.34	1.73985
R.YLPPGYLEGEPVR.E	MCM3	YEL032W	1488.76	35600000	9810000	3.63	1.85997
R.INEELPEEEKFSAQEYLAGLK.L	MCM3	YEL032W	2436.21	29000000	12200000	2.37	1.24489
R.VIPQLTQEAINVIVK.N	MCM3	YEL032W	1663.99	15300000	7460000	2.06	1.04264
R.EHLHAPEEGSSGPLTEVGTPR.L	MCM3	YEL032W	2199.06	14500000	5460000	2.65	1.40599
R.SIDVILDDDLVDK.T	MCM3	YEL032W	1458.75	10300000	6700000	1.53	0.613532
R.GSSGVGLTAAVTTDR.E	MCM3	YEL032W	1390.71	7480000	1510000	4.94	2.30451
R.IPTPAIYPTEDTEGNKLTTEYGYSTFIDHQR.L	MCM3	YEL032W	3556.7	6210000	1920000	3.23	1.69153
R.YLPPGYLEGEPVRER.L	MCM3	YEL032W	1773.9	3870000	0	999	9.96434
R.FALLGEDIGNDIDEEESEYEEALSKR.S	MCM3	YEL032W	2970.36	2040000	558000	3.66	1.87184
R.LPNVSSAGQDDEQQQSVISFDNVEPGTISTGR.L	MCM3	YEL032W	3374.59	954000	245000	3.9	1.96347
K.DIFDILSQSLAPSIYGHDHIKK.A	MCM3	YEL032W	2496.3	904000	216000	4.18	2.0635
R.VLNLILGSLVK.D	VHR2	YER064C	1167.76	382000	373000	1.03	0.0426443
R.LSSIEFLTILSQR.L	VHR2	YER064C	1505.85	131000	63800	2.05	1.03562
K.LYYILSR.L	NUP157	YER105C	926.523	32300000	6700000	4.81	2.26604
K.LYVSAPDYGILK.N	NUP157	YER105C	1337.72	20600000	17200000	1.2	0.263034
R.LDSQFVLPYLK.E	NUP157	YER105C	1321.73	6380000	4020000	1.59	0.669027
R.FYGSALLITR[166.11].L	NUP157	YER105C	1149.64	5600000	1880000	2.98	1.57531
K.NAPSPDVGSVGQESFLSSISNTLIR[166.11].L	NUP157	YER105C	2584.3	2120000	750000	2.83	1.5008
K.ISGLTSSEPLQLASEFVQDLSFR.D	NUP157	YER105C	2523.29	175000	165000	1.06	0.0840643
K.ILENSPILYR.R	SWI4	YER111C	1216.68	26800000	8820000	3.04	1.60407
K.QTILTILSSER.S	SWI4	YER111C	1259.71	10900000	24000000	0.45	-1.152
R.LATELTILQFK.R	SWI4	YER111C	1275.74	6160000	3850000	1.6	0.678072
R.NLIGITIENIDSK.L	SWI4	YER111C	1428.78	5760000	3210000	1.79	0.83996
M.PFDVLISNQK.D	SWI4	YER111C	1159.62	4330000	2340000	1.85	0.887525
R.SSDVDQALLATLYPAPK.N	SWI4	YER111C	1787.93	1850000	858000	2.15	1.10434
K.ENAFDEIISILK[136.11].L	SWI4	YER111C	1398.75	1640000	628000	2.61	1.38405
R.LITIAHQIEDAFDSVSNK.T	SWI4	YER111C	2000.02	1090000	604000	1.8	0.847997
K.TTALIFASGK.M	SPT15	YER148W	1007.57	1680000000	1100000000	1.54	0.62293
K.IVFDPNTR[166.11].Q	SPT15	YER148W	970.511	1400000000	434000000	3.23	1.69153
K.EANKIVFDPNTR.Q	SPT15	YER148W	1402.72	86300000	32200000	2.68	1.42223
R.DGTKPATTFQSEEDIKR.A	SPT15	YER148W	1921.94	41500000	13500000	3.07	1.61824
R.LEGLAFSHGTFSSYEPELFPGLIYR[166.11].M	SPT15	YER148W	2839.41	15900000	5410000	2.94	1.55582
R.EEIYQAFEAIYPVLSEFR[166.11].K	SPT15	YER148W	2213.09	2560000	591000	4.32	2.11103
K.QREEIYQAFEAIYPVLSEFR.K	SPT15	YER148W	2487.24	855000	129000	6.61	2.72465
R.AAPESEKDTSATSGIVPTLQNIVATVTLGC[160.03]R.L	SPT15	YER148W	3185.62	602000	332000	1.81	0.85599
K.SDALVGVYR[166.11].Q	SMC1	YFL008W	988.522	629000000	327000000	1.92	0.941106
K.LQFETDR.L	SMC1	YFL008W	907.44	196000000	110000000	1.78	0.831877
K.IDDLSANQR.E	SMC1	YFL008W	1030.5	150000000	94800000	1.58	0.659925
K.YLTEGGSILEEK.L	SMC1	YFL008W	1337.67	130000000	111000000	1.16	0.214125
K.LVTIEGALIHK.A	SMC1	YFL008W	1192.72	103000000	85300000	1.2	0.263034
R.LVGLELSNFK[136.11].S	SMC1	YFL008W	1126.65	83300000	74300000	1.12	0.163499
R.EIQEELER[166.11].F	SMC1	YFL008W	1054.52	99700000	56200000	1.77	0.823749
K.YGLAVSTILGK.N	SMC1	YFL008W	1120.65	112000000	42300000	2.64	1.40054
K.EALQNNIFK[136.11].E	SMC1	YFL008W	1083.58	84500000	68000000	1.24	0.31034
K.KLDDLENTKDNLVK.E	SMC1	YFL008W	1643.87	77800000	41200000	1.89	0.918386
K.YHNDLIEK[136.11].E	SMC1	YFL008W	1038.52	41900000	47500000	0.88	-0.184425
K.TFDYVSDHLDAIYR[166.11].E	SMC1	YFL008W	1723.81	45400000	24600000	1.85	0.887525
R.SKEAFEEEIKQSAR.N	SMC1	YFL008W	1650.82	46300000	13200000	3.51	1.81147
R.EVENSVSLLNSDIANLR[166.11].T	SMC1	YFL008W	1881.97	32800000	21300000	1.54	0.62293
K.IHEVEEILNELQPNAR[166.11].A	SMC1	YFL008W	1912.99	34000000	18000000	1.89	0.918386
K.LLIQIDELSNGQR.S	SMC1	YFL008W	1497.82	25200000	13200000	1.91	0.933573
K.VGFGESNFTSIIGPNGSGK[136.11].S	SMC1	YFL008W	1874.93	14900000	11700000	1.28	0.356144
R.GK[136.11]LVTIEGALIHK[136.11].A	SMC1	YFL008W	1393.86	11700000	11100000	1.05	0.0703893
R.DGIKEDIEKFDLER.V	SMC1	YFL008W	1705.85	14300000	7150000	2.01	1.0072
K.DYSIFLENENILIK[136.11].A	SMC1	YFL008W	1717.9	9580000	8620000	1.11	0.15056
R.LIKVPQQAAGK.R	SMC1	YFL008W	1151.7	10300000	7660000	1.35	0.432959
K.KLQSDIESANNQEYDLNFK.L	SMC1	YFL008W	2255.07	6100000	6380000	0.96	-0.0588937
K.LQSDIESANNQEYDLNFK[136.11].L	SMC1	YFL008W	2134.99	6210000	6090000	1.02	0.0285692
R.GVLNDENSDDYDNEGAASSNPQSAYVK.A	SMC1	YFL008W	2858.21	2950000	2610000	1.13	0.176323
R.NPDLQFIVISLK[136.11].N	SMC1	YFL008W	1393.81	3000000	2420000	1.24	0.31034
R.HR[166.11]NPDLQFIVISLK[136.11].N	SMC1	YFL008W	1696.97	1970000	1180000	1.67	0.739848
M.GR[166.11]LVGLELSNFK[136.11].S	SMC1	YFL008W	1349.78	2070000	1030000	2	1
K.NFLVFQGDVEQIAAQSPVELSR.M	SMC1	YFL008W	2446.25	2120000	821000	2.59	1.37295
K.LDDLENTKDNLVK.E	SMC1	YFL008W	1515.78	1520000	1100000	1.39	0.475085
K.AKNFLVFQGDVEQIAAQSPVELSR.M	SMC1	YFL008W	2645.38	1180000	1030000	1.15	0.201634
K.TVSYK[136.11]DYSIFLENENILIK[136.11].A	SMC1	YFL008W	2304.22	926000	888000	1.04	0.0565835
K.LISLDLNK.H	IES1	YFL013C	914.544	338000000	283000000	1.2	0.263034
K.YVEVESK[136.11].A	IES1	YFL013C	860.437	49900000	43100000	1.16	0.214125
R.FFNGLEDGAPAGK.F	IES1	YFL013C	1321.63	14500000	30100000	0.48	-1.05889
K.TQEEFLADLK[136.11]K[136.11].S	IES1	YFL013C	1336.72	17900000	13800000	1.3	0.378512
K.AAYATTLFDILDYSK[136.11].Y	IES1	YFL013C	1698.86	16200000	13100000	1.23	0.298658
R.TFHSVPVLQLHANDPK.L	IES1	YFL013C	1801.95	9690000	8420000	1.15	0.201634
R.SYDTDPEDELEFGANQR.L	IES1	YFL013C	1984.83	10600000	6440000	1.64	0.713696
K.IFNEFEDIPVASVLGIR[166.11].G	IES1	YFL013C	1928.03	7810000	3850000	2.03	1.02148
K.AAYATTLFDILDYSK[136.11]YEPK[136.11].D	IES1	YFL013C	2224.13	3580000	3210000	1.11	0.15056
K.NSIVPINIDGDK.L	IES1	YFL013C	1283.67	2480000	2020000	1.22	0.286881
K.VTPAAPTETEEEITSAAIIDKNDLNLTPLKK.Y	IES1	YFL013C	3321.76	667000	291000	2.3	1.20163
K.NFVGAAETIIK.R	CDC14	YFR028C	1161.64	1410000000	725000000	1.94	0.956057
K.AVVFYSSASTR.Q	CDC14	YFR028C	1186.6	1560000000	504000000	3.1	1.63227
R.VAQNNIEGELR.D	CDC14	YFR028C	1241.64	1210000000	371000000	3.27	1.70929
R.SVYLDNTIEFLR[166.11].G	CDC14	YFR028C	1478.76	542000000	179000000	3.03	1.59932
K.SSAVPQTSPGQPR.K	CDC14	YFR028C	1310.66	453000000	141000000	3.22	1.68706
R.FAVIFHEILNDPENANK.A	CDC14	YFR028C	1969.99	260000000	124000000	2.09	1.0635
R.ISLKPSEAIGGLYPLISLEEYR.L	CDC14	YFR028C	2447.33	262000000	86300000	3.04	1.60407
R.TTSAAGGIR.K	CDC14	YFR028C	832.44	232000000	84000000	2.76	1.46467
K.SSHLNQPFK.S	CDC14	YFR028C	1056.54	141000000	64000000	2.2	1.1375
K.NFVGAAETIIKR.G	CDC14	YFR028C	1317.74	113000000	33200000	3.41	1.76977
K.GLIDLHSFNLESYEK.Y	CDC14	YFR028C	1763.87	69600000	33400000	2.08	1.05658
R.RTTSAAGGIR.K	CDC14	YFR028C	988.541	64000000	14700000	4.36	2.12433
R.LNSHLYNKK.H	CDC14	YFR028C	1115.61	29100000	9160000	3.18	1.66903
K.YEHVEFGDFNVLTPDFIAFASPQEDHPK.G	CDC14	YFR028C	3248.51	22700000	11500000	1.98	0.9855
R.NSSQPSTANNGSNSFK.S	CDC14	YFR028C	1638.72	10300000	3390000	3.03	1.59932
K.SVLNFFANNNVQLVVR.L	CDC14	YFR028C	1832.99	8230000	3080000	2.67	1.41684
K.EKGLIDLHSFNLESYEK.Y	CDC14	YFR028C	2021.01	5710000	1310000	4.37	2.12763
R.KGQNGSNTIEDINNNR.N	CDC14	YFR028C	1772.84	3840000	0	999	9.96434
K.HFEDIGIQHLDLIFEDGTC[160.03]PDLSIVK.N	CDC14	YFR028C	3010.47	1970000	436000	4.53	2.17951
R.KVVIESNNSDDESMQDTNGTSNH.Y	CDC14	YFR028C	2520.07	477000	172000	2.78	1.47508
K.ELLTIEPK.L	SMC2	YFR031C	941.543	782000000	435000000	1.8	0.847997
R.TLLTEEIEPK.L	SMC2	YFR031C	1171.63	675000000	399000000	1.69	0.757023
R.VTIIPLDK.L	SMC2	YFR031C	897.553	559000000	312000000	1.79	0.83996
R.LVEYGFDPSR.L	SMC2	YFR031C	1181.57	296000000	107000000	2.76	1.46467
R.IVVSYEYYNIK[136.11].H	SMC2	YFR031C	1397.73	213000000	126000000	1.69	0.757023
R.NLDANPSSQIIAR.N	SMC2	YFR031C	1397.73	237000000	83300000	2.85	1.51096
K.ALESEIASSSAK.L	SMC2	YFR031C	1191.6	194000000	117000000	1.65	0.722466
K.VENLNDTTEK[136.11].S	SMC2	YFR031C	1169.57	136000000	23400000	5.82	2.54102
K.DVTQGLEVK[136.11].V	SMC2	YFR031C	995.538	86600000	48400000	1.79	0.83996
K.ESLIELSGGQR[166.11].S	SMC2	YFR031C	1197.62	76200000	25900000	2.94	1.55582
K.SSELELQK.L	SMC2	YFR031C	932.481	57700000	36300000	1.59	0.669027
K.SIESLK[136.11]LENSDLEGK[136.11].L	SMC2	YFR031C	1676.88	55100000	30500000	1.81	0.85599
K.GSQFIVVSLK.E	SMC2	YFR031C	1076.62	44400000	27500000	1.62	0.695994
R.ASSLQDLIYK.R	SMC2	YFR031C	1136.61	45700000	19700000	2.32	1.21412
K.AK[136.11]TELNEVSLAIK[136.11]K[136.11].S	SMC2	YFR031C	1566.94	44200000	14600000	3.02	1.59455
K.K[136.11]SSELELQK[136.11].L	SMC2	YFR031C	1076.6	36100000	20300000	1.78	0.831877
K.IYTR[166.11]PISSQVLDLAK[136.11].K	SMC2	YFR031C	1720.98	36200000	12300000	2.94	1.55582
K.LVHDLNK[136.11].Y	SMC2	YFR031C	845.485	31100000	16300000	1.91	0.933573
K.TLLHNHLK.S	SMC2	YFR031C	974.566	26800000	14400000	1.87	0.903038
K.IRGVEDDLVTVQTELNEEK.K	SMC2	YFR031C	2186.11	9240000	28900000	0.32	-1.64386
R.SITLQGDVYDPEGTLSGGSR[166.11].N	SMC2	YFR031C	2060.99	26200000	11500000	2.29	1.19535
R.NTSESLLVDIQK.Y	SMC2	YFR031C	1345.71	20100000	11200000	1.8	0.847997
K.TELNEVSLAIKK.S	SMC2	YFR031C	1343.77	19600000	11600000	1.69	0.757023
R.LFNVVVQDSQTATQLLER.G	SMC2	YFR031C	2060.09	20500000	8130000	2.52	1.33342
R.GVEDDLVTVQTELNEEK[136.11].K	SMC2	YFR031C	1924.94	18900000	9540000	1.98	0.9855
K.SNSPIGFTNSPQISVTR[166.11].Q	SMC2	YFR031C	1813.92	19300000	5720000	3.38	1.75702
K.AKTELNEVSLAIK.K	SMC2	YFR031C	1414.8	15200000	7630000	1.99	0.992768
K.TELNEVSLAIK.K	SMC2	YFR031C	1215.67	14800000	1290000	11.49	3.52231
K.TIQSDLNLSLHK.L	SMC2	YFR031C	1367.74	7770000	4480000	1.74	0.799087
K.TSEEIDSLNEDVEEIK.L	SMC2	YFR031C	1848.85	5430000	3450000	1.57	0.650765
K.HEFLEDFDLVR.N	SMC2	YFR031C	1418.68	5270000	1620000	3.25	1.70044
R.K[136.11]YDLFQNLELETEQLSSELDSNK[136.11].T	SMC2	YFR031C	2758.35	4110000	2530000	1.63	0.704872
R.ASSLQDLIYKR.G	SMC2	YFR031C	1292.71	6370000	0	999	9.96434
K.TSEEIDSLNEDVEEIK[136.11]LQK[136.11].E	SMC2	YFR031C	2234.11	3240000	2310000	1.4	0.485427
K.ASVTIVFDNTDK.S	SMC2	YFR031C	1308.66	3060000	1680000	1.82	0.863938
K.KTSEEIDSLNEDVEEIKLQK.E	SMC2	YFR031C	2346.18	3410000	1090000	3.14	1.65076
K.VTLDFGNIFADLLPNSFAK.L	SMC2	YFR031C	2081.08	2410000	1320000	1.83	0.871844
K.LENKENGLLNEISR.L	SMC2	YFR031C	1627.85	2500000	612000	4.08	2.02857
K.QIETIQADLNHVTEELQTQYATSQK.T	SMC2	YFR031C	2887.42	1340000	1150000	1.17	0.226509
R.QKHEFLEDFDLVR.N	SMC2	YFR031C	1674.84	1850000	476000	3.89	1.95977
K.YDLFQNLELETEQLSSELDSNK.T	SMC2	YFR031C	2614.23	161000	72800	2.22	1.15056
K.SLEELNVSK[136.11].K	RSC8	YFR037C	1025.55	339000000	189000000	1.79	0.83996
R.SNPDFFNDSSR.F	RSC8	YFR037C	1284.54	173000000	70600000	2.45	1.29278
K.FLSLPIEDNYIR[166.11].E	RSC8	YFR037C	1488.79	172000000	70600000	2.44	1.28688
K.EFPVNLTIK.K	RSC8	YFR037C	1059.6	125000000	93000000	1.35	0.432959
K.INYEQEAQKLEEK.A	RSC8	YFR037C	1620.8	48400000	32100000	1.51	0.594549
K.SLEELNVSK[136.11]K[136.11].L	RSC8	YFR037C	1161.66	49300000	25000000	1.97	0.978196
K.NVYDSAQDFNALQDESR.N	RSC8	YFR037C	1970.86	43700000	22000000	1.98	0.9855
R.LSPYEYLTITAVR[166.11].R	RSC8	YFR037C	1534.83	33500000	12900000	2.59	1.37295
K.KEFPVNLTIK.K	RSC8	YFR037C	1187.69	29400000	16500000	1.78	0.831877
K.KINYEQEAQKLEEK.A	RSC8	YFR037C	1748.89	28900000	14400000	2	1
R.VGKEGEEVGEGDSIAK.L	RSC8	YFR037C	1602.77	29200000	13000000	2.25	1.16993
K.EGEEVGEGDSIAK[136.11].L	RSC8	YFR037C	1326.6	24500000	13800000	1.77	0.823749
K.YIEESQAIIQELVK.L	RSC8	YFR037C	1661.89	19200000	12300000	1.56	0.641546
K.QEVEGGDGAEPQVK[136.11].K	RSC8	YFR037C	1449.68	13900000	8630000	1.6	0.678072
K.KNVYDSAQDFNALQDESR.N	RSC8	YFR037C	2098.96	14300000	5190000	2.75	1.45943
K.RSNPDFFNDSSR.F	RSC8	YFR037C	1440.64	3330000	0	999	9.96434
K.ANSISMEVLR.T	CNN1	YFR046C	1118.58	15500000	446000	34.65	5.11478
R.SFLQDLSQVLAR.K	CNN1	YFR046C	1375.75	1930000	451000	4.27	2.09424
R.SFPLPLESTVLSSVR.Y	SGF73	YGL066W	1630.89	31400000	4920000	6.38	2.67356
N.GSGQGVSTGINVSGNNGR[166.11].L	SGF73	YGL066W	1669.8	79000	24600000	0
K.FEAAASYLANATK.L	SGF73	YGL066W	1355.67	6810000	4820000	1.41	0.495695
K.SQDTGLTPLEIQSQQQK.L	SGF73	YGL066W	1899.95	707000	372000	1.9	0.925999
K.YLIADLNENTLK.S	MAD1	YGL086W	1405.75	261000000	159000000	1.64	0.713696
K.ATIDELEK.A	MAD1	YGL086W	917.471	171000000	73700000	2.32	1.21412
K.LTSDQIGLNYSQR.L	MAD1	YGL086W	1493.75	126000000	3380000	37.15	5.21529
K.LNTLQNEYEIEK.L	MAD1	YGL086W	1492.74	59800000	49000000	1.22	0.286881
K.LEFQQDSR.V	MAD1	YGL086W	1021.48	63800000	37100000	1.72	0.782409
R.LNELQLENVSVSR[166.11].E	MAD1	YGL086W	1509.8	59600000	20500000	2.91	1.54102
R.DGPFIKDQFIK.K	MAD1	YGL086W	1306.69	20600000	7900000	2.61	1.38405
K.YLYESNDKLEQELK.S	MAD1	YGL086W	1770.87	13500000	6800000	1.99	0.992768
K.LNDQLLSNSNDVETQR.K	MAD1	YGL086W	1844.89	13700000	4440000	3.08	1.62293
K.LLLLEKENADLLNELKK.N	MAD1	YGL086W	1995.16	7810000	3260000	2.4	1.26303
K.AQTTIQLLQEK[136.11].L	MAD1	YGL086W	1279.72	6660000	3910000	1.71	0.773996
K.LSQLHVLESQYENLQLENIDLK[136.11].S	MAD1	YGL086W	2633.38	6420000	3810000	1.68	0.748461
R.K[136.11]LTSDQIGLNYSQR[166.11].L	MAD1	YGL086W	1639.86	0	4360000	0
K.K[136.11]LNDQLLSNSNDVETQR[166.11].K	MAD1	YGL086W	1991	2980000	1160000	2.57	1.36177
K.NNPAVETVPISVYDSLNFELK.Q	MAD1	YGL086W	2348.19	2760000	1320000	2.1	1.07039
N.NDNNNDTSNNNNINNNNR[166.11]TK[136.11].N	MAD1	YGL086W	2321.01	143000	3910000	0.04	-4.64386
K.LNDQLLSNSNDVETQRK.K	MAD1	YGL086W	1972.98	2420000	1410000	1.71	0.773996
R.EQLDGLYSAQNNALLEVENSETHASNK[136.11].N	MAD1	YGL086W	2981.41	2040000	1050000	1.94	0.956057
R.NQILDLNKNYENNIVNLKR.L	MAD1	YGL086W	2314.24	1830000	547000	3.34	1.73985
K.LLNDEMALER.N	MAD1	YGL086W	1202.6	2080000	107000	19.49	4.28466
R.GQLPC[160.03]FLATITLR.L	MAD1	YGL086W	1488.81	595000	157000	3.79	1.9222
K.LLELPLGQPEK.A	NUP145	YGL092W	1235.71	35200000	19200000	1.84	0.879706
R.LLLSNNPVQNNELK.T	NUP145	YGL092W	1594.87	5840000	2920000	2	1
K.IPSQLIFNAQALK.D	NUP145	YGL092W	1441.83	4390000	1970000	2.23	1.15704
K.FAEFQVFDR.K	NUP145	YGL092W	1157.55	4130000	1110000	3.72	1.8953
K.LSSILFDPVSYPYK[136.11].T	NUP145	YGL092W	1635.86	413000	197000	2.09	1.0635
K.LLSGSPFEGLFSLK.E	NUP145	YGL092W	1493.81	140000	41300	3.4	1.76553
K.ISGVLPSFTK[136.11].S	SPC105	YGL093W	1055.61	757000000	388000000	1.95	0.963474
K.ILESLTGVR[166.11].F	SPC105	YGL093W	996.584	467000000	137000000	3.42	1.774
K.SNDILTLR.S	SPC105	YGL093W	930.513	281000000	58100000	4.84	2.27501
R.EFINEVGVGFLDTK.L	SPC105	YGL093W	1566.79	207000000	107000000	1.93	0.948601
K.SSDYSVER.S	SPC105	YGL093W	941.409	176000000	58500000	3.01	1.58976
K.EVLDGSNTTSR[166.11].L	SPC105	YGL093W	1187.57	141000000	51000000	2.76	1.46467
R.VDINLANFK[136.11].N	SPC105	YGL093W	1040.57	123000000	66900000	1.83	0.871844
K.ITQTEEEEALLQFK.D	SPC105	YGL093W	1677.85	55600000	26700000	2.09	1.0635
K.KSNDILTLR.S	SPC105	YGL093W	1058.61	59200000	16500000	3.6	1.848
K.FKDFEAQIDK.S	SPC105	YGL093W	1239.61	40900000	15700000	2.61	1.38405
R.KLNEAIKEEIR.S	SPC105	YGL093W	1341.76	40100000	9630000	4.16	2.05658
K.VNFPLNSFNFVENQR[166.11].L	SPC105	YGL093W	1833.9	34500000	11000000	3.15	1.65535
K.SHPPLLLQEYFSSDEK.M	SPC105	YGL093W	1888.92	28900000	10900000	2.66	1.41143
K.LNEAIKEEIR.S	SPC105	YGL093W	1213.67	25200000	8020000	3.14	1.65076
R.VSFAPDVTLHSFTFVPEQNNEIK[136.11]EPR[166.11].R	SPC105	YGL093W	3018.52	24100000	7940000	3.03	1.59932
K.ISSQEEPLVTSTQIDDARTEEK.T	SPC105	YGL093W	2475.2	22300000	6450000	3.45	1.7866
K.TRLPEIDKEGQSGIALPTQDYTLR.E	SPC105	YGL093W	2700.41	23100000	4100000	5.64	2.4957
K.EGQSGIALPTQDYTLR.E	SPC105	YGL093W	1747.87	14500000	10600000	1.37	0.454176
K.LNEEVEKVNSIR.G	SPC105	YGL093W	1428.76	6460000	13100000	0.49	-1.02915
K.DKFKDFEAQIDK.S	SPC105	YGL093W	1482.74	13000000	4010000	3.25	1.70044
R.LPEIDKEGQSGIALPTQDYTLR.E	SPC105	YGL093W	2443.26	7100000	8990000	0.79	-0.340075
R.KLDTVSDYAASVTTPVK.E	SPC105	YGL093W	1793.94	9770000	3160000	3.09	1.62761
K.VHISTQQDYSPSR[166.11].E	SPC105	YGL093W	1526.74	9150000	3780000	2.42	1.27501
K.ISSQEEPLVTSTQIDDAR.T	SPC105	YGL093W	1987.97	9720000	2840000	3.42	1.774
R.K[136.11]LDTVSDYAASVTTPVK[136.11]EAK[136.11].D	SPC105	YGL093W	2146.16	8370000	3790000	2.21	1.14405
R.RVSFAPDVTLHSFTFVPEQNNEIKEPR.R	SPC105	YGL093W	3156.6	1880000	416000	4.53	2.17951
K.KVNFPLNSFNFVENQR.L	SPC105	YGL093W	1951.99	2210000	0	999	9.96434
K.DTVEGEPIDLTEYESK[136.11]PYVPNSVSR[166.11].S	SPC105	YGL093W	2841.37	1560000	501000	3.12	1.64155
K.ATLSIAFLQLDDLR.V	SPC105	YGL093W	1574.87	268000	75400	3.55	1.82782
F.YIDIPILEVEAFR.C	SPC105	YGL093W	1576.85	218000	55000	3.97	1.98914
R.IDNVFSAFYIDIPILEVEAFR.C	SPC105	YGL093W	2470.28	63300	6830	9.26	3.21101
K.EQEIENNGLPMK[136.11].N	ITC1	YGL133W	1408.67	14700000	19000000	0.77	-0.37707
K.SFIVDQGQIYR.D	ITC1	YGL133W	1324.68	23700000	9610000	2.46	1.29866
R.LLIQGPK.A	ITC1	YGL133W	767.49	16500000	8630000	1.91	0.933573
R.VNPLIELTPIQK.K	ITC1	YGL133W	1363.81	10400000	5840000	1.78	0.831877
K.LLQAYQFLNTFGSK[136.11].L	ITC1	YGL133W	1636.87	5150000	2920000	1.76	0.815575
R.FKNDFFPGEVVYLR.K	ITC1	YGL133W	1729.88	3040000	2500000	1.21	0.275007
K.QIEILTDLVNYR.H	ITC1	YGL133W	1475.8	3660000	767000	4.77	2.25399
R.ELK[136.11]TEAAVLSNLQGDLQAIQEK[136.11].L	ITC1	YGL133W	2413.3	1600000	980000	1.64	0.713696
R.EPVAR[166.11]FLHFNGIR[166.11].R	ITC1	YGL133W	1574.86	0	1270000	0.001	-9.96578
R.SGVIETVDDKLKDIVGQTSR.T	ITC1	YGL133W	2159.14	555000	168000	3.31	1.72683
K.TEAAVLSNLQGDLQAIQEK[136.11].L	ITC1	YGL133W	2035.07	0	579000	0.001	-9.96578
K.FTDLIYSSR.N	INO80	YGL150C	1100.55	517000000	250000000	2.06	1.04264
K.TITQELLEVTR[166.11].N	INO80	YGL150C	1311.73	351000000	165000000	2.13	1.09085
R.LVQQIQSIR[166.11].S	INO80	YGL150C	1093.65	304000000	144000000	2.11	1.07724
K.LTGEPSLNEFFR[166.11].V	INO80	YGL150C	1418.71	161000000	71900000	2.24	1.1635
K.TGLFPEPLNK.N	INO80	YGL150C	1114.6	91700000	135000000	0.68	-0.556393
K.LNQQQLR[166.11].R	INO80	YGL150C	908.507	115000000	43700000	2.62	1.38957
K.TIEVGENDSEVTR[166.11].E	INO80	YGL150C	1457.69	88800000	41500000	2.14	1.09761
R.VADVAPTR.V	INO80	YGL150C	827.45	90600000	31500000	2.88	1.52607
R.ADVDSPFSFTTFGK.T	INO80	YGL150C	1517.7	36500000	27000000	1.36	0.443607
K.NITINSDRPK.L	INO80	YGL150C	1156.62	31400000	15200000	2.07	1.04963
L.PVEDFPK.T	INO80	YGL150C	830.417	20000000	21500000	0.93	-0.104697
K.SISQDGIKEAASALA.-	INO80	YGL150C	1459.75	23500000	17000000	1.38	0.464668
K.DIESHAEANTK[136.11].L	INO80	YGL150C	1221.57	22100000	18100000	1.22	0.286881
K.KLNFLLTQTELYSHFIGR.K	INO80	YGL150C	2179.18	2290000	7280000	0.32	-1.64386
K.QAYLSQLNSEFNR.L	INO80	YGL150C	1568.76	6170000	630000	9.79	3.29131
R.LIYEDLILPNYNNDVDIANK.L	INO80	YGL150C	2348.19	2610000	3200000	0.82	-0.286304
S.TNYDAIENAATNDSTSNSASNSGSDQNLINAVMQFR[166.11].K	INO80	YGL150C	3829.7	2830000	1710000	1.65	0.722466
K.LNFLLTQTELYSHFIGR.K	INO80	YGL150C	2051.08	2180000	1030000	2.11	1.07724
K.NIDISALAPNK.N	INO80	YGL150C	1154.63	1490000	1170000	1.28	0.356144
R.LNAIPLLK.V	NUT1	YGL151W	880.575	176000000	173000000	1.02	0.0285692
R.HSFAVLLHER.K	NUT1	YGL151W	1207.65	105000000	68300000	1.54	0.62293
K.FLILNENPINK.L	NUT1	YGL151W	1313.73	72200000	86000000	0.84	-0.251539
R.NSLLLAHFFSK[136.11].S	NUT1	YGL151W	1283.71	61300000	66100000	0.93	-0.104697
R.VVTNALDNIDEK.V	NUT1	YGL151W	1329.68	41800000	69100000	0.61	-0.713119
K.LVAVLNVSPVYDVDPR.L	NUT1	YGL151W	1754.96	39200000	23200000	1.69	0.757023
K.LATYGVPGSENK[136.11].R	NUT1	YGL151W	1242.63	41600000	13500000	3.09	1.62761
K.LSDTLIIDQVR.K	NUT1	YGL151W	1271.71	22900000	15400000	1.49	0.575312
K.HLPLLILENSSR.S	NUT1	YGL151W	1390.79	13000000	7750000	1.67	0.739848
K.SFLFDVLK[136.11].T	NUT1	YGL151W	975.552	5570000	5260000	1.06	0.0840643
K.NGSFTLLNQLSQTNK.L	NUT1	YGL151W	1663.85	4250000	3630000	1.17	0.226509
K.AFLSIFEDAIK[136.11].E	NUT1	YGL151W	1260.68	3550000	3340000	1.06	0.0840643
K.LSDTLIIDQVRK.D	NUT1	YGL151W	1399.8	4460000	2070000	2.15	1.10434
R.VQSQSNYGIYSSDAQGDPNLEPLIAK[136.11].L	NUT1	YGL151W	2801.36	1120000	953000	1.18	0.238787
K.LLNDLALENGEITK[136.11].T	NUT1	YGL151W	1549.84	822000	1230000	0.67	-0.577767
R.QLANLIPFIVK[136.11].Q	NUT1	YGL151W	1262.78	979000	1040000	0.94	-0.0892673
K.AFLSIFEDAIK[136.11]ELNYNR[166.11].L	NUT1	YGL151W	2060.07	587000	523000	1.12	0.163499
R.IYFTEKDDNKTNNEDLFDDYPSTSLDIR.H	NUT1	YGL151W	3367.54	569000	513000	1.11	0.15056
K.NSFIINFISNLPNVSDK.Y	NUT1	YGL151W	1920.99	156000	138000	1.13	0.176323
K.YVVGFAPR[166.11].S	MCM6	YGL201C	917.5	503000000	144000000	3.5	1.80735
R.TLDVILR.G	MCM6	YGL201C	828.507	228000000	61500000	3.7	1.88753
R.TSILAAANPVGGR[166.11].Y	MCM6	YGL201C	1235.69	181000000	45300000	3.99	1.99639
R.LSEAIAR.A	MCM6	YGL201C	758.429	178000000	39100000	4.55	2.18587
K.TTEGLNSGVTGLR[166.11].S	MCM6	YGL201C	1313.68	168000000	35300000	4.75	2.24793
K.IGSLLSISGTVTR[166.11].T	MCM6	YGL201C	1312.76	158000000	39800000	3.98	1.99277
R.AIVDNVEQSFK.Y	MCM6	YGL201C	1248.63	78800000	0	999	9.96434
R.SITTSTSPEQTER.V	MCM6	YGL201C	1435.68	29300000	9930000	2.95	1.56071
R.TSEVRPELYK.A	MCM6	YGL201C	1220.64	20800000	12500000	1.66	0.731183
R.VFQISFFNLPTVHR[166.11].L	MCM6	YGL201C	1713.92	23600000	7240000	3.26	1.70487
R.SIAPAVFGHEAVK.K	MCM6	YGL201C	1324.71	30200000	0	999	9.96434
R.SIAPAVFGHEAVK[136.11]K[136.11].G	MCM6	YGL201C	1468.84	10000000	3180000	3.14	1.65076
K.YAPELLNTSDSLKR.S	MCM6	YGL201C	1605.84	5550000	645000	8.61	3.10601
R.DEAIEPPFSAEQLR.R	MCM6	YGL201C	1600.77	2080000	384000	5.42	2.43829
L.HFPSSSQPHVSNSQTGPFVNDSTQFSSQR[166.11].L	MCM6	YGL201C	3199.46	240000	1840000	0.13	-2.94342
K.FTGVEIVVPDVTQLGLPGVKPSSTLDTR.G	MCM6	YGL201C	2924.59	1190000	209000	5.7	2.51096
R.ANC[160.03]VDEITPSFIAEAYDLLR.Q	MCM6	YGL201C	2296.1	752000	360000	2.09	1.0635
R.EAFEQFLEDFSVQSTDTGEVEK.V	MCM6	YGL201C	2534.13	224000	0	999	9.96434
K.LAVSEVDGIK.T	TFC4	YGR047C	1029.57	645000000	196000000	3.29	1.71809
R.VSLAEVYYR.L	TFC4	YGR047C	1098.57	379000000	90400000	4.19	2.06695
R.LFNEVIK.K	TFC4	YGR047C	861.496	244000000	85300000	2.85	1.51096
K.VFNANVER[166.11].R	TFC4	YGR047C	957.491	257000000	59400000	4.33	2.11437
R.VTLTSATELR.G	TFC4	YGR047C	1089.6	185000000	78200000	2.36	1.23879
K.SLYTDLEK.Q	TFC4	YGR047C	967.486	171000000	59900000	2.85	1.51096
K.SYNIPIDIR.V	TFC4	YGR047C	1089.58	155000000	12900000	11.98	3.58256
R.TTDVFKPLAR.C	TFC4	YGR047C	1146.64	116000000	25100000	4.61	2.20477
R.GLLNQFQFNR.K	TFC4	YGR047C	1235.64	104000000	28600000	3.64	1.86394
R.NDLQVAER.L	TFC4	YGR047C	943.472	87700000	26500000	3.3	1.72247
R.LNDPETFK.H	TFC4	YGR047C	962.471	62300000	48600000	1.28	0.356144
K.FELNSGLNEAK.Q	TFC4	YGR047C	1220.6	64600000	19800000	3.27	1.70929
K.EFYELAIK.S	TFC4	YGR047C	1011.53	55900000	19600000	2.85	1.51096
R.LFNEVIKK.D	TFC4	YGR047C	989.591	54500000	15700000	3.47	1.79494
R.GPSSLNILSSTIQQK[136.11].F	TFC4	YGR047C	1579.87	42200000	13500000	3.12	1.64155
K.IVAILSADLDHVR[166.11].Q	TFC4	YGR047C	1430.81	34900000	8660000	4.03	2.01078
R.VLDPEVAQLLSQANEAFVR[166.11].N	TFC4	YGR047C	2108.11	34200000	8290000	4.13	2.04614
K.SSNDTSDISSKPLLEDSK.F	TFC4	YGR047C	1921.91	28800000	8280000	3.49	1.80323
R.HFQIFHGLR[166.11].Y	TFC4	YGR047C	1163.62	26900000	6670000	4.04	2.01436
K.HQVDETLHR.L	TFC4	YGR047C	1133.56	24100000	5150000	4.68	2.22651
K.KFELNSGLNEAK.Q	TFC4	YGR047C	1348.7	17700000	8110000	2.18	1.12433
K.NSTFDSLLAAEK.E	TFC4	YGR047C	1294.64	10900000	3270000	3.34	1.73985
R.GFLSALQYLTR[166.11].L	TFC4	YGR047C	1277.7	8580000	2160000	3.97	1.98914
R.NFAAYETLGDIYQLQGR.L	TFC4	YGR047C	1957.95	7760000	1710000	4.54	2.18269
R.FKNSTFDSLLAAEKEK.S	TFC4	YGR047C	1826.94	7160000	1230000	5.83	2.5435
R.YNTEVNGQASITNK.E	TFC4	YGR047C	1537.74	6120000	1350000	4.53	2.17951
R.ESADTGKVNDEDEEHLYGNIDDYK.H	TFC4	YGR047C	2755.17	5930000	1120000	5.28	2.40054
K.YQSVEDGLSVVETAQEVNVFFQDPER.V	TFC4	YGR047C	2984.4	1340000	292000	4.59	2.19849
R.KSLYTDLEKQEADYNLGR.A	TFC4	YGR047C	2142.06	1560000	0	999	9.96434
R.VIDSGNDLVR.V	RSC1	YGR056W	1086.57	138000000	40700000	3.4	1.76553
K.FQSPSLLEQSSR.S	RSC1	YGR056W	1377.69	25900000	5080000	5.1	2.3505
R.GRPPVIDLPYVLR.L	RSC1	YGR056W	1493.87	20100000	1450000	13.86	3.79286
R.SSSNTPLLHQNFNQTSNFLK.L	RSC1	YGR056W	2276.12	5320000	2070000	2.57	1.36177
K.TQYDAVFHLK.D	RSC1	YGR056W	1220.62	4530000	2360000	1.92	0.941106
K.EYPDYYIIIR.N	RSC1	YGR056W	1343.68	4280000	0	999	9.96434
K.YAILLESFIK[136.11].G	RSC1	YGR056W	1203.7	732000	253000	2.89	1.53107
R.RGRPPVIDLPYVLR.L	RSC1	YGR056W	1649.97	952000	0	999	9.96434
K.YPSPIADLLPANATLNDKVPEPTEGAPTAPPLVGAVYLGPK.L	RSC1	YGR056W	4153.2	380000	93700	4.06	2.02148
R.NSIASGADLPIENDNVVNLGDLHPNNR.L	DAM1	YGR113W	2857.4	580000	350000	1.66	0.731183
R.FYGIPSVSK[136.11].G	CBF2	YGR140W	1004.54	1080000000	521000000	2.07	1.04963
K.INALLDK[136.11].L	CBF2	YGR140W	793.479	826000000	359000000	2.3	1.20163
K.IIGSLNFLSK.L	CBF2	YGR140W	1090.64	265000000	127000000	2.08	1.05658
R.GYILHQLNLFK.L	CBF2	YGR140W	1344.76	203000000	86600000	2.34	1.22651
R.SYLNLSFEER[166.11].S	CBF2	YGR140W	1266.61	181000000	54400000	3.32	1.73118
K.SPYTSYSTNAK[136.11].K	CBF2	YGR140W	1225.57	170000000	49600000	3.42	1.774
R.DRDAIIYHK.V	CBF2	YGR140W	1129.59	156000000	57200000	2.72	1.44361
K.GSPILSFDILPGFNK[136.11].L	CBF2	YGR140W	1611.88	109000000	51200000	2.14	1.09761
K.SKIDDADKFIR.D	CBF2	YGR140W	1306.69	104000000	36800000	2.82	1.4957
R.EETFSNYYTTVFR.Y	CBF2	YGR140W	1655.75	106000000	33600000	3.17	1.66448
R.HDYEGLSQNSR.D	CBF2	YGR140W	1304.57	87100000	37300000	2.34	1.22651
K.INALLDKILEEK.V	CBF2	YGR140W	1397.81	60800000	25100000	2.42	1.27501
K.TNFYSLLIER.P	CBF2	YGR140W	1254.66	41000000	40000000	1.02	0.0285692
R.DQNEGSFSR.L	CBF2	YGR140W	1038.44	56800000	18900000	3.01	1.58976
K.VHENPNANIDTK[136.11].Y	CBF2	YGR140W	1358.67	40200000	20400000	1.97	0.978196
K.LR[166.11]DQNEGSFSR[166.11].L	CBF2	YGR140W	1327.64	29200000	6780000	4.31	2.10769
K.EENIVNEDGPNTSR.R	CBF2	YGR140W	1572.7	18200000	5410000	3.37	1.75275
K.REETEDLDEEEENSFK.L	CBF2	YGR140W	1997.83	18600000	4330000	4.3	2.10434
K.GDGFPNLNADENGSLLQDIPILR.G	CBF2	YGR140W	2467.23	15100000	5190000	2.91	1.54102
K.FFPNHDIFQDPIFGNSDFQSYFNDK.T	CBF2	YGR140W	3038.35	10900000	5830000	1.87	0.903038
K.TNFYSLLIERPSQLTFASSHNPDTHPTQK.Q	CBF2	YGR140W	3328.65	10800000	3880000	2.79	1.48027
R.FLVDFQLR.S	CBF2	YGR140W	1036.57	13200000	905000	14.54	3.86196
K.DLLVQIFPEIDEYKR.H	CBF2	YGR140W	1876.99	10300000	2790000	3.7	1.88753
K.SLTTYPREETFSNYYTTVFR.Y	CBF2	YGR140W	2474.18	9810000	1340000	7.32	2.87184
K.KIIGSLNFLSK.L	CBF2	YGR140W	1218.73	5630000	2660000	2.12	1.08406
R.DNQPIKKEENIVNEDGPNTSR.R	CBF2	YGR140W	2396.16	7520000	0	999	9.96434
D.PIFGNSDFQSYFNDK.T	CBF2	YGR140W	1777.79	3420000	1630000	2.11	1.07724
K.DLLVQIFPEIDEYK.R	CBF2	YGR140W	1720.89	1160000	927000	1.25	0.321928
K.SIVEFYIYLVNHESLDR.Y	CBF2	YGR140W	2096.06	772000	154000	5.01	2.32481
K.TNFYSLLIERPSQLTF.A	CBF2	YGR140W	1928	680000	118000	5.76	2.52607
R.DLDIEYIYSK.R	OKP1	YGR179C	1257.61	6380000	2450000	2.61	1.38405
R.NLQFQLTR.A	TFG1	YGR186W	1018.56	5750000000	1270000000	4.53	2.17951
K.LEDAGPAEDPTK[136.11].V	TFG1	YGR186W	1249.59	3420000000	2260000000	1.52	0.604071
K.SGTVSLNNTVK[136.11].D	TFG1	YGR186W	1126.61	3210000000	2260000000	1.42	0.505891
K.HLDNIGTTTTR[166.11].Y	TFG1	YGR186W	1237.63	3700000000	1660000000	2.24	1.1635
K.INPVTDFHLPVR.L	TFG1	YGR186W	1406.77	1810000000	819000000	2.21	1.14405
K.VLDENAK[136.11].K	TFG1	YGR186W	795.422	1410000000	948000000	1.49	0.575312
K.YATLTIDEAEKR.M	TFG1	YGR186W	1408.72	1610000000	695000000	2.32	1.21412
K.VK[136.11]DEDPNEYNEFPLR[166.11].A	TFG1	YGR186W	1881.89	1180000000	540000000	2.17	1.1177
D.PLADVAPDGGGR[166.11].A	TFG1	YGR186W	1133.57	1030000000	450000000	2.28	1.18903
K.NC[160.03]VIILK[136.11].G	TFG1	YGR186W	866.514	806000000	530000000	1.52	0.604071
K.DGSQTPTVDSVTK[136.11].D	TFG1	YGR186W	1341.65	645000000	423000000	1.52	0.604071
K.HLDNIGTTTTRYDR.T	TFG1	YGR186W	1661.81	650000000	234000000	2.78	1.47508
R.NGGGPTNASPFIK[136.11].R	TFG1	YGR186W	1266.64	483000000	319000000	1.51	0.594549
R.NKYATLTIDEAEKR.M	TFG1	YGR186W	1650.86	434000000	177000000	2.45	1.29278
K.YATLTIDEAEK.R	TFG1	YGR186W	1252.62	343000000	241000000	1.42	0.505891
K.VNIK[136.11]EFGK[136.11].F	TFG1	YGR186W	949.557	315000000	197000000	1.6	0.678072
K.VLDENAK[136.11]K[136.11].L	TFG1	YGR186W	931.531	273000000	153000000	1.78	0.831877
K.K[136.11]INPVTDFHLPVR[166.11].L	TFG1	YGR186W	1552.88	210000000	87500000	2.4	1.26303
K.DIIEAIGDGK.V	TFG1	YGR186W	1029.53	172000000	122000000	1.41	0.495695
D.PNEYNEFPLR.A	TFG1	YGR186W	1277.6	184000000	90900000	2.02	1.01436
K.ATNAHVHKEPTLR.V	TFG1	YGR186W	1472.78	184000000	86300000	2.13	1.09085
R.NGGGPTNASPFIK[136.11]R[166.11].D	TFG1	YGR186W	1432.75	130000000	55500000	2.33	1.22033
N.PVTDFHLPVR[166.11].L	TFG1	YGR186W	1189.65	133000000	43900000	3.04	1.60407
K.AVDSSNNASNTVPSPIK[136.11].Q	TFG1	YGR186W	1707.85	91000000	51400000	1.77	0.823749
R.KYPGAENK.K	TFG1	YGR186W	905.461	70000000	42100000	1.66	0.731183
R.EETPAPTITEK.D	TFG1	YGR186W	1214.6	64400000	41000000	1.57	0.650765
K.KSGEVPR.W	TFG1	YGR186W	771.424	72600000	31900000	2.28	1.18903
N.GGGPTNASPFIK[136.11].R	TFG1	YGR186W	1152.6	63300000	35400000	1.79	0.83996
K.K[136.11]DDPEYAEER[166.11]EK[136.11].M	TFG1	YGR186W	1533.72	33400000	20300000	1.64	0.713696
G.PTNASPFIK[136.11].R	TFG1	YGR186W	981.538	32500000	20000000	1.63	0.704872
K.DIIEAIGDGK[136.11]VNIK[136.11].E	TFG1	YGR186W	1499.85	26400000	16200000	1.63	0.704872
K.YDGK[136.11]EVTNEPEFEEG.T	TFG1	YGR186W	1749.75	22200000	14600000	1.52	0.604071
R.KYPGAENKK.L	TFG1	YGR186W	1033.56	22800000	9870000	2.31	1.20789
K.K[136.11]K[136.11]INPVTDFHLPVR[166.11].L	TFG1	YGR186W	1688.99	17500000	7850000	2.23	1.15704
K.KDDPEYAEER.E	TFG1	YGR186W	1250.54	13800000	4880000	2.84	1.50589
K.DEDPNEYNEFPLR[166.11].A	TFG1	YGR186W	1646.71	12200000	6000000	2.04	1.02857
M.DPLADVAPDGGGR.A	TFG1	YGR186W	1238.59	9960000	7570000	1.32	0.400538
K.AVDSSNNASNTVPSPIK[136.11]QEEGLNSTVAER[166.11].E	TFG1	YGR186W	3031.48	12400000	5030000	2.47	1.30451
R.PLVTKLEDAGPAEDPTK.V	TFG1	YGR186W	1779.93	9920000	6730000	1.47	0.555816
D.EDPNEYNEFPLR.A	TFG1	YGR186W	1521.67	9160000	5640000	1.62	0.695994
D.PEYAEER[166.11]EK[136.11].M	TFG1	YGR186W	1167.55	9310000	5200000	1.79	0.83996
K.DIIEAIGDGKVNIKEFGK.F	TFG1	YGR186W	1945.05	7560000	4450000	1.7	0.765535
A.TLTIDEAEKR.M	TFG1	YGR186W	1174.62	8310000	2910000	2.85	1.51096
K.YDGKEVTNEPEFEE.G	TFG1	YGR186W	1684.71	5530000	5350000	1.03	0.0426443
K.HLDNIGTTTTRYD.R	TFG1	YGR186W	1505.71	8090000	2510000	3.23	1.69153
K.KIDEDGERIK.K	TFG1	YGR186W	1201.63	6620000	3260000	2.03	1.02148
R.EETPAPTITEK[136.11]DIIEAIGDGK[136.11]VNIK[136.11].E	TFG1	YGR186W	2704.46	6160000	3510000	1.75	0.807355
R.NKYATLTIDEAEK.R	TFG1	YGR186W	1494.76	5780000	1890000	3.05	1.60881
K.DDPEYAEEREK.M	TFG1	YGR186W	1379.58	4840000	2270000	2.13	1.09085
K.VK[136.11]DEDPNEYNEF.P	TFG1	YGR186W	1505.64	3310000	3300000	1	0
E.NEEDELFGEK[136.11].K	TFG1	YGR186W	1216.53	1990000	1650000	1.2	0.263034
L.NPVTDFHLPVR.L	TFG1	YGR186W	1293.68	2970000	89700	33.16	5.05137
E.TPAPTITEKDIIEAIGDGK.V	TFG1	YGR186W	1968.04	426000	261000	1.63	0.704872
K.AAEESGDFTTADSVK.N	BRF1	YGR246C	1526.67	406000000	188000000	2.15	1.10434
K.EVLFYLK.Q	BRF1	YGR246C	910.516	185000000	87800000	2.11	1.07724
R.NLHLLPTTDTYLSK.V	BRF1	YGR246C	1614.86	128000000	63400000	2.02	1.01436
K.INYDAIDGLFR[166.11].-	BRF1	YGR246C	1305.66	129000000	42700000	3.02	1.59455
K.LALANNFVQGR[166.11].R	BRF1	YGR246C	1211.66	103000000	33200000	3.1	1.63227
K.FRENDVEDGEARPPSFVK.N	BRF1	YGR246C	2091	74700000	19700000	3.79	1.9222
K.KINYDAIDGLFR.-	BRF1	YGR246C	1423.75	58100000	18200000	3.2	1.67807
R.LKQEADIATGNTSVK.K	BRF1	YGR246C	1573.83	48300000	20200000	2.39	1.25701
R.LQVSVYSIGATFLK.M	BRF1	YGR246C	1524.86	29800000	13800000	2.16	1.11103
R.DLSNANNDLVC[160.03]K.A	BRF1	YGR246C	1361.62	21700000	9250000	2.34	1.22651
K.ATNGIDGENIYHEGSENETR[166.11].K	BRF1	YGR246C	2214.97	16500000	5750000	2.87	1.52105
R.THTEIVAVSHVAEETLQQR[166.11].L	BRF1	YGR246C	2157.11	10900000	3560000	3.07	1.61824
K.VSDDPDNLEDVDDEELNAHLLNEEASK.L	BRF1	YGR246C	3024.33	7040000	2720000	2.59	1.37295
K.NPILTQVLGEQELSSK.E	BRF1	YGR246C	1754.94	5200000	2180000	2.38	1.25096
D.PDNLEDVDDEELNAHLLNEEASK.L	BRF1	YGR246C	2608.18	5220000	1730000	3.02	1.59455
K.LHITELPLADPSLFIQHFAEK[136.11].L	BRF1	YGR246C	2426.31	2680000	1280000	2.09	1.0635
K.KLHITELPLADPSLFIQHFAEK.L	BRF1	YGR246C	2546.39	2480000	945000	2.62	1.38957
R.ENDVEDGEARPPSFVK.N	BRF1	YGR246C	1787.83	2480000	417000	5.94	2.57046
R.IGGSEVVTDVEK.G	GCN5	YGR252W	1231.63	157000000	116000000	1.36	0.443607
K.ILLLQEAALR[166.11].R	GCN5	YGR252W	1148.72	97400000	47000000	2.07	1.04963
K.FEFDGVEYTFK[136.11].E	GCN5	YGR252W	1388.64	52500000	41300000	1.27	0.344828
K.SHIVRPGLEQFK.D	GCN5	YGR252W	1409.78	32400000	17100000	1.9	0.925999
K.VKEIPEYSHLID.-	GCN5	YGR252W	1441.75	16800000	13300000	1.26	0.333424
K.ERPSVVEENEGKIEFR.V	GCN5	YGR252W	1916.96	17000000	3950000	4.3	2.10434
K.YFLTYADNYAIGYFK[136.11].K	GCN5	YGR252W	1855.89	2510000	1700000	1.47	0.555816
R.KPLTVVGGITYRPFDK.R	GCN5	YGR252W	1790.01	2410000	789000	3.06	1.61353
R.ANLIPVIAK[136.11].A	CDC12	YHR107C	945.61	432000000	499000000	0.87	-0.200913
K.YFTDQVK.A	CDC12	YHR107C	899.439	56500000	58500000	0.96	-0.0588937
K.TVEIDITR.A	CDC12	YHR107C	945.513	66200000	46700000	1.42	0.505891
K.ADTLTAQELQQFK.S	CDC12	YHR107C	1491.76	44100000	50100000	0.88	-0.184425
R.VNVIDTPGFGDNVNNNK[136.11].A	CDC12	YHR107C	1823.89	30000000	37600000	0.8	-0.321928
R.QVIEAQEIR.L	CDC12	YHR107C	1084.59	46700000	19500000	2.4	1.26303
K.SGSNPDSAAVEHAR[166.11].Q	CDC12	YHR107C	1406.64	22100000	16400000	1.35	0.432959
R.LNGDLEEIQGK[136.11].V	CDC12	YHR107C	1222.63	11800000	23100000	0.51	-0.971431
R.IFTPPLDADSK[136.11]EDAK[136.11].S	CDC12	YHR107C	1661.85	4100000	17100000	0.24	-2.05889
K.TTFINTLFQTVLK[136.11].R	CDC12	YHR107C	1532.87	10100000	10700000	0.94	-0.0892673
K.YFTDQVKAEEQR.F	CDC12	YHR107C	1512.72	7070000	7000000	1.01	0.0143553
R.LEGHENTGEGNEDFTLPAIAPAR.K	CDC12	YHR107C	2437.15	5060000	3220000	1.57	0.650765
R.LRLEGHENTGEGNEDFTLPAIAPAR.K	CDC12	YHR107C	2706.34	1240000	300000	4.16	2.05658
K.LNILDER.F	IRR1	YIL026C	871.476	2760000000	1120000000	2.46	1.29866
K.ILNDSLIYHLK[136.11].D	IRR1	YIL026C	1335.76	914000000	634000000	1.44	0.526069
K.FLNQIATLK[136.11].L	IRR1	YIL026C	1054.63	775000000	560000000	1.38	0.464668
K.ILEVAIR[166.11].D	IRR1	YIL026C	822.52	713000000	299000000	2.38	1.25096
R.DVNLDVR.L	IRR1	YIL026C	829.429	425000000	188000000	2.26	1.17632
K.VVIDSIIDNIVK[136.11].L	IRR1	YIL026C	1334.79	312000000	208000000	1.5	0.584963
K.APLQPNSER.E	IRR1	YIL026C	1010.51	235000000	73500000	3.2	1.67807
K.DQDQYLEIAK[136.11].D	IRR1	YIL026C	1229.6	141000000	90900000	1.55	0.632268
K.LESTIAETQGSK.V	IRR1	YIL026C	1262.64	104000000	74100000	1.4	0.485427
K.STDNSAIR.Q	IRR1	YIL026C	862.414	87000000	38900000	2.23	1.15704
K.SAVSHAPAYHR.S	IRR1	YIL026C	1194.59	76300000	34000000	2.24	1.1635
K.LHEFYLLISK.E	IRR1	YIL026C	1261.71	47000000	31200000	1.51	0.594549
K.ILPHLIIQNHNSK.S	IRR1	YIL026C	1525.87	47400000	29100000	1.63	0.704872
R.YKDVSDLIR.S	IRR1	YIL026C	1107.59	48200000	22100000	2.18	1.12433
R.EKAPLQPNSER.E	IRR1	YIL026C	1267.65	38700000	14300000	2.71	1.43829
K.EVDGLEVGPVVQVGIFIK.L	IRR1	YIL026C	1897.06	21400000	14200000	1.5	0.584963
K.TLEK[136.11]LESTIAETQGSK[136.11].V	IRR1	YIL026C	1749.93	8680000	5340000	1.62	0.695994
R.VEDHDVHSNESSNETIGEIQLLFQR.Q	IRR1	YIL026C	2895.36	8380000	4020000	2.08	1.05658
K.K[136.11]DQDQYLEIAK[136.11].D	IRR1	YIL026C	1365.71	2680000	9230000	0.29	-1.78588
K.DLTC[160.03]SLYELYINK.L	IRR1	YIL026C	1630.79	1280000	3540000	0.36	-1.47393
K.SQVIEEDYDDEQNTSAQHVESDKITAK.T	IRR1	YIL026C	3078.39	2800000	1970000	1.42	0.505891
K.TIC[160.03]NLLISDTESNELIQK.L	IRR1	YIL026C	2090.06	2550000	1470000	1.74	0.799087
R.YISTLTLYLFQDYLTQQAVNLEK.N	IRR1	YIL026C	2763.44	1510000	1110000	1.36	0.443607
K.IFLYLESLFAK[136.11].Q	IRR1	YIL026C	1350.77	1580000	546000	2.9	1.53605
K.LLLQIQR[166.11].S	VHR1	YIL056W	892.573	224000000	78700000	2.84	1.50589
K.IPVPITLPK[136.11].M	VHR1	YIL056W	984.646	173000000	89600000	1.93	0.948601
V.VSSDVMLNNNNTLSNR[166.11].A	VHR1	YIL056W	1786.85	55400000	57500000	0.96	-0.0588937
K.NLFNIINK[136.11].N	VHR1	YIL056W	982.569	57400000	29500000	1.95	0.963474
K.SSLTAFDNILNR[166.11].L	VHR1	YIL056W	1359.7	18300000	7320000	2.49	1.31615
K.NFGIFHNDNLLNDESLAK[136.11].L	VHR1	YIL056W	2068.01	16400000	8070000	2.03	1.02148
K.DISTIPLQDAK.L	VHR1	YIL056W	1199.64	15000000	7200000	2.09	1.0635
N.ITTNIPIDSTVPFFLR[166.11].E	VHR1	YIL056W	1843.01	4880000	1600000	3.05	1.60881
R.SNSDFLPSSNYAADFQFSNK[136.11].F	VHR1	YIL056W	2246	3440000	1910000	1.8	0.847997
R.GNSDLLFR[166.11].V	STH1	YIL126W	930.48	700000000	188000000	3.71	1.89142
R.LIQLDELPK[136.11].V	STH1	YIL126W	1075.64	492000000	212000000	2.31	1.20789
K.TALGDPDTEIR.L	STH1	YIL126W	1186.58	385000000	111000000	3.46	1.79077
K.SLGIFPTVEK[136.11].L	STH1	YIL126W	1097.62	329000000	112000000	2.94	1.55582
K.HNALFVGAGTEGATK[136.11].G	STH1	YIL126W	1479.76	278000000	75100000	3.7	1.88753
K.SNDEEAYLK.L	STH1	YIL126W	1067.48	200000000	79400000	2.52	1.33342
R.LITTDSVEEVILER[166.11].A	STH1	YIL126W	1625.88	206000000	59400000	3.47	1.79494
K.STAEEQEAFLR.R	STH1	YIL126W	1279.6	154000000	40900000	3.78	1.91839
K.INSIIDFIK.E	STH1	YIL126W	1061.61	69300000	29600000	2.34	1.22651
R.DSPFTAAAQR.S	STH1	YIL126W	1062.51	70700000	4700000	15.04	3.91073
R.SSAQLEQLLYR[166.11].Y	STH1	YIL126W	1316.7	53600000	14300000	3.76	1.91073
K.LGSEEQPEITIPKPR.S	STH1	YIL126W	1692.9	41600000	9580000	4.34	2.1177
K.SSSVEIINGSESK[136.11].K	STH1	YIL126W	1343.67	36200000	14600000	2.49	1.31615
R.DQDIYETK.L	STH1	YIL126W	1010.46	34300000	16100000	2.14	1.09761
K.HLVALQLLEK.D	STH1	YIL126W	1162.71	34600000	13100000	2.64	1.40054
K.GFQYDEDLLNK.H	STH1	YIL126W	1340.62	27500000	11500000	2.38	1.25096
K.SIDKGFQYDEDLLNK.H	STH1	YIL126W	1783.86	20800000	6850000	3.04	1.60407
R.QTNSFLDSLSEAVR.A	STH1	YIL126W	1565.77	24300000	1610000	15.07	3.91361
K.ILHGEEVQPITDEEREKTDYYEVAHR.L	STH1	YIL126W	3155.52	4970000	18800000	0.26	-1.94342
K.ILFDKIDKER.M	STH1	YIL126W	1275.72	21800000	1380000	15.75	3.97728
R.VGNFDVLLTTYEYIIK[136.11]DK[136.11].S	STH1	YIL126W	2146.15	9960000	3500000	2.85	1.51096
K.IDKQPSILVGGTLK.E	STH1	YIL126W	1467.87	8660000	3600000	2.4	1.26303
K.HLVALQLLEKDTDVPDYFLDLPDTK.N	STH1	YIL126W	2897.51	1330000	411000	3.23	1.69153
K.DTDVPDYFLDLPDTK.N	STH1	YIL126W	1752.81	1350000	299000	4.51	2.17313
R.LPANLGTYSLDDC[160.03]LEFITK.D	STH1	YIL126W	2169.07	1270000	0	999	9.96434
R.KIC[160.03]NHPFVFDEVEGVVNPSR.G	STH1	YIL126W	2342.15	1210000	48200	25.15	4.65249
R.VYYDDGLTEEQFLEAVEDDNMSLEDAIK[136.11]K[136.11].R	STH1	YIL126W	3394.56	0	904000	0.001	-9.96578
K.TIQSISLITYLYEVK[136.11].K	STH1	YIL126W	1778	423000	115000	3.69	1.88362
R.VGNFDVLLTTYEYIIK.D	STH1	YIL126W	1887	235000	46500	5.05	2.33628
K.LELTEEETLLIIR.R	STH1	YIL126W	1570.88	137000	14200	9.64	3.26903
K.SIENEIYQILK[136.11].N	NDC80	YIL144W	1356.74	21500000	11200000	1.91	0.933573
R.FTSQIPTATSSQLR.R	NDC80	YIL144W	1535.79	22800000	8810000	2.58	1.36737
R.NTISGTGIPTGGINK.N	NDC80	YIL144W	1428.76	19400000	11500000	1.69	0.757023
R.YPFLESINK.S	NDC80	YIL144W	1109.58	15200000	8510000	1.79	0.83996
R.SQLGHNVNDSSLK.L	NDC80	YIL144W	1397.69	13500000	6490000	2.08	1.05658
K.GISTEQFELQNQER.E	NDC80	YIL144W	1677.8	9630000	10300000	0.93	-0.104697
K.LLIDYFTESYK[136.11].S	NDC80	YIL144W	1398.72	9330000	4760000	1.96	0.970854
K.NK[136.11]FDIETNHPISIK[136.11].F	NDC80	YIL144W	1670.9	6460000	2770000	2.33	1.22033
K.FVHIINTDIANLQTQNDNLYEK[136.11].Y	NDC80	YIL144W	2610.32	4570000	2560000	1.79	0.83996
K.ISDAEELVTSTELKLEELK.V	NDC80	YIL144W	2146.13	2860000	958000	2.99	1.58015
R.SLINQNTQEITILSQPLK.T	NDC80	YIL144W	2039.13	1620000	566000	2.86	1.51602
K.INIQSSLENSENELGNVIEELR.N	NDC80	YIL144W	2499.25	995000	363000	2.74	1.45418
R.DKNFQSAIQEEIYDYLKK.N	NDC80	YIL144W	2231.11	833000	407000	2.05	1.03562
K.DLSELVIR.L	MLP2	YIL149C	943.534	5590000000	2180000000	2.57	1.36177
K.VIDLDTK.L	MLP2	YIL149C	802.444	4290000000	2530000000	1.7	0.765535
K.IQEIESIR[166.11].S	MLP2	YIL149C	996.548	4690000000	1810000000	2.59	1.37295
K.SLEYEISK.L	MLP2	YIL149C	967.486	4030000000	2350000000	1.71	0.773996
K.FLLNQNK[136.11].Q	MLP2	YIL149C	883.501	3550000000	1930000000	1.84	0.879706
K.SLLTELSNK.E	MLP2	YIL149C	1003.55	2200000000	1240000000	1.78	0.831877
K.TPELISFK[136.11].E	MLP2	YIL149C	941.531	2150000000	1280000000	1.67	0.739848
K.LVSLFSNLR.H	MLP2	YIL149C	1047.61	2310000000	917000000	2.52	1.33342
K.ITEIGSTSK.R	MLP2	YIL149C	934.497	1930000000	1090000000	1.77	0.823749
K.LNVLVDEIK[136.11].S	MLP2	YIL149C	1049.62	1880000000	1060000000	1.77	0.823749
K.EVTQVNILK.E	MLP2	YIL149C	1042.6	1750000000	1030000000	1.7	0.765535
K.NLKDTASVEKAEFSK.E	MLP2	YIL149C	1665.86	44700000	2240000000	0.02	-5.64386
K.LTNEISDLK.G	MLP2	YIL149C	1031.55	1300000000	734000000	1.77	0.823749
K.ELLIYK[136.11]K[136.11].S	MLP2	YIL149C	921.587	1280000000	644000000	1.98	0.9855
K.SNAISLQLK[136.11].Y	MLP2	YIL149C	980.575	1080000000	645000000	1.68	0.748461
R.VENSVLIEK.V	MLP2	YIL149C	1029.57	1040000000	592000000	1.75	0.807355
K.TLTEEVTK.S	MLP2	YIL149C	919.486	984000000	566000000	1.74	0.799087
K.TINDLQR.T	MLP2	YIL149C	858.456	1130000000	395000000	2.87	1.52105
K.EQVSINSNK.L	MLP2	YIL149C	1017.51	899000000	524000000	1.71	0.773996
R.LVEFSNVNELQEK.N	MLP2	YIL149C	1547.78	865000000	506000000	1.71	0.773996
R.STELLETVSLTK[136.11].R	MLP2	YIL149C	1327.73	800000000	460000000	1.74	0.799087
R.TLNIQPEVAVK.A	MLP2	YIL149C	1210.69	778000000	472000000	1.65	0.722466
K.LK[136.11]EGALHFVQQSEK[136.11].L	MLP2	YIL149C	1628.89	841000000	409000000	2.06	1.04264
R.SQLTSLEK.D	MLP2	YIL149C	904.487	805000000	402000000	2	1
R.ELEAELSSTK.V	MLP2	YIL149C	1105.55	722000000	398000000	1.82	0.863938
R.PSAVAGFINQK.N	MLP2	YIL149C	1130.61	922000000	117000000	7.9	2.98185
R.ASTELSQSR[166.11].L	MLP2	YIL149C	987.486	738000000	283000000	2.61	1.38405
K.SSLYSAQDLLDK[136.11]HER[166.11].K	MLP2	YIL149C	1778.89	736000000	275000000	2.67	1.41684
K.DAIIELENINAK.M	MLP2	YIL149C	1341.71	628000000	351000000	1.79	0.83996
K.TANSSSDAFEK.L	MLP2	YIL149C	1155.5	596000000	353000000	1.69	0.757023
R.YQDLSQQQK[136.11].D	MLP2	YIL149C	1144.56	488000000	286000000	1.7	0.765535
K.TTLEDFENFK.G	MLP2	YIL149C	1242.58	464000000	262000000	1.77	0.823749
K.LSSAENANADLENKFNR.L	MLP2	YIL149C	1891.9	519000000	204000000	2.54	1.34483
K.IKELENNLER.L	MLP2	YIL149C	1256.67	525000000	192000000	2.73	1.4489
K.K[136.11]TLTEEVTK[136.11].S	MLP2	YIL149C	1063.61	500000000	212000000	2.35	1.23266
K.FLDQNSDASTLEPTLR[166.11]K[136.11].E	MLP2	YIL149C	1952	515000000	195000000	2.64	1.40054
K.VENSAIIQNLR.K	MLP2	YIL149C	1255.69	499000000	195000000	2.56	1.35614
K.NLKDTASVEK.A	MLP2	YIL149C	1103.58	458000000	235000000	1.95	0.963474
K.ENNAILQK[136.11].S	MLP2	YIL149C	936.512	425000000	246000000	1.73	0.790772
K.STSSEAEYSKDIETLKK.E	MLP2	YIL149C	1914.94	462000000	195000000	2.37	1.24489
K.NLKPQEQLK.N	MLP2	YIL149C	1096.62	355000000	280000000	1.27	0.344828
K.EGALHFVQQSEK.L	MLP2	YIL149C	1371.68	392000000	221000000	1.77	0.823749
R.ILADK[136.11]LENYEGK[136.11]QDK[136.11].T	MLP2	YIL149C	1786.95	438000000	172000000	2.54	1.34483
K.LSSEIENLDK[136.11].E	MLP2	YIL149C	1154.59	368000000	212000000	1.74	0.799087
K.LTNEISDLK[136.11]GK[136.11].L	MLP2	YIL149C	1232.69	332000000	177000000	1.87	0.903038
K.QLSQSVEEK[136.11].V	MLP2	YIL149C	1054.54	299000000	172000000	1.74	0.799087
R.ELISNIEQTESLR.V	MLP2	YIL149C	1530.79	337000000	111000000	3.04	1.60407
K.YDTSVQEK.E	MLP2	YIL149C	968.445	263000000	153000000	1.72	0.782409
K.SSHVENLEEK[136.11].L	MLP2	YIL149C	1178.57	237000000	141000000	1.69	0.757023
K.FLDQNSDASTLEPTLR.K	MLP2	YIL149C	1805.88	256000000	109000000	2.34	1.22651
K.SLLTELSNKETTIEK.L	MLP2	YIL149C	1704.91	218000000	122000000	1.79	0.83996
K.ELEQIQVQLK[136.11].D	MLP2	YIL149C	1234.7	205000000	126000000	1.63	0.704872
K.ILESSNIVNENDSQAIITER[166.11].L	MLP2	YIL149C	2254.13	227000000	86200000	2.64	1.40054
K.TLQKVENQTIK.E	MLP2	YIL149C	1300.74	164000000	83500000	1.96	0.970854
K.DK[136.11]LEQDLHFENAK[136.11].V	MLP2	YIL149C	1601.8	150000000	79100000	1.89	0.918386
K.IRELEAELSSTK.V	MLP2	YIL149C	1374.74	171000000	56900000	3.01	1.58976
K.NVELLNC[160.03]IR[166.11].L	MLP2	YIL149C	1139.6	156000000	67000000	2.33	1.22033
K.LSSAENANADLENK[136.11].F	MLP2	YIL149C	1482.7	125000000	83300000	1.5	0.584963
K.ENAGSLTFLDNK[136.11].G	MLP2	YIL149C	1315.65	126000000	74500000	1.69	0.757023
R.STELLETVSLTKR.K	MLP2	YIL149C	1475.82	135000000	51600000	2.62	1.38957
K.LLASTEENK[136.11].A	MLP2	YIL149C	1011.53	112000000	64300000	1.74	0.799087
K.ENNIVDSSAAGNK[136.11].A	MLP2	YIL149C	1325.63	110000000	64400000	1.71	0.773996
K.AIKDKLEQDLHFENAK.V	MLP2	YIL149C	1897.99	112000000	46300000	2.41	1.26903
K.GNSER[166.11]PSAVAGFINQK[136.11].N	MLP2	YIL149C	1691.87	120000000	36900000	3.26	1.70487
K.FQLQNQLEDFILELEHK[136.11].T	MLP2	YIL149C	2151.11	99500000	56200000	1.77	0.823749
K.RKEELEEEFR.K	MLP2	YIL149C	1363.67	113000000	38500000	2.93	1.5509
R.ILADK[136.11]LENYEGK[136.11].Q	MLP2	YIL149C	1407.76	97200000	44900000	2.16	1.11103
K.KQQAALTNELNELK.A	MLP2	YIL149C	1598.86	92700000	49200000	1.88	0.910733
K.QQAALTNELNELK[136.11].A	MLP2	YIL149C	1478.78	89700000	51000000	1.76	0.815575
R.SEEEVTK[136.11]LNVLVDEIK[136.11].S	MLP2	YIL149C	1860.01	91700000	48100000	1.91	0.933573
K.LSSEIENLDK[136.11]ELR[166.11].K	MLP2	YIL149C	1562.83	101000000	37000000	2.74	1.45418
K.QLLDESSEQK[136.11].N	MLP2	YIL149C	1183.58	88300000	47100000	1.87	0.903038
K.STSSEAEYSKDIETLK.K	MLP2	YIL149C	1786.85	82400000	49200000	1.68	0.748461
K.KLQETLNK.S	MLP2	YIL149C	972.56	84600000	39600000	2.14	1.09761
K.TTLEDFENFKGLAK.E	MLP2	YIL149C	1611.81	81600000	42600000	1.92	0.941106
K.SLEHELKR.S	MLP2	YIL149C	1010.55	90900000	32100000	2.83	1.5008
K.LEQDLHFENAK.V	MLP2	YIL149C	1342.65	54800000	61500000	0.89	-0.168123
K.EAK[136.11]DAIIELENINAK[136.11].M	MLP2	YIL149C	1685.92	75700000	38900000	1.94	0.956057
K.AAINFSNVTDLTNNSTDGAK[136.11].L	MLP2	YIL149C	2059.99	67800000	39600000	1.71	0.773996
K.LLLLNTSAIQETASPLSQDELISLR[166.11]K[136.11].L	MLP2	YIL149C	2870.61	75000000	29800000	2.52	1.33342
K.LLLLNTSAIQETASPLSQDELISLR.K	MLP2	YIL149C	2724.49	73200000	29800000	2.46	1.29866
K.VENSAIIQNLR[166.11]K[136.11].E	MLP2	YIL149C	1401.81	69900000	28600000	2.44	1.28688
K.DANSQIQAYEEIISSNENALIELK.N	MLP2	YIL149C	2691.32	56400000	37200000	1.52	0.604071
K.LK[136.11]QLLDESSEQK[136.11].N	MLP2	YIL149C	1432.77	61700000	31100000	1.99	0.992768
R.K[136.11]ILESSNIVNENDSQAIITER[166.11].L	MLP2	YIL149C	2390.24	65500000	24900000	2.63	1.39506
K.DAADC[160.03]QAELTK[136.11].T	MLP2	YIL149C	1228.55	55600000	33300000	1.67	0.739848
K.VDDTAANNGDKDHLK.L	MLP2	YIL149C	1611.75	55600000	31400000	1.77	0.823749
K.LKENAGSLTFLDNK.G	MLP2	YIL149C	1548.81	55900000	30700000	1.82	0.863938
K.ELENNLER.L	MLP2	YIL149C	1015.49	65300000	19000000	3.45	1.7866
K.AHELQSEDVSR.D	MLP2	YIL149C	1269.59	46900000	26300000	1.79	0.83996
K.RPIESGTSSDPDTKK.V	MLP2	YIL149C	1616.8	58400000	14700000	3.98	1.99277
K.RPIESGTSSDPDTK.K	MLP2	YIL149C	1488.71	55500000	17200000	3.23	1.69153
R.KEELEEEFR.K	MLP2	YIL149C	1207.57	53500000	17600000	3.03	1.59932
R.K[136.11]ELEQIQVQLK[136.11].D	MLP2	YIL149C	1370.81	47000000	22300000	2.11	1.07724
K.DIEKLTNEISDLKGK.L	MLP2	YIL149C	1701.91	44400000	17500000	2.53	1.33914
K.ADYERELISNIEQTESLR.V	MLP2	YIL149C	2165.06	31600000	28800000	1.1	0.137504
K.KTTLEDFENFK.G	MLP2	YIL149C	1370.67	37800000	19200000	1.97	0.978196
K.INGC[160.03]EANIHSLVK[136.11].Q	MLP2	YIL149C	1461.75	33400000	22500000	1.49	0.575312
K.RPIESGTSSD.P	MLP2	YIL149C	1047.48	40600000	15000000	2.7	1.43296
Y.K[136.11]FLDQNSDASTLEPTLR[166.11].K	MLP2	YIL149C	1952	39500000	15800000	2.49	1.31615
K.LSSEIENLDKELRK.T	MLP2	YIL149C	1672.9	37800000	11500000	3.29	1.71809
R.DQGNDSLNDDLNK[136.11]ENK[136.11].L	MLP2	YIL149C	1833.83	31900000	16800000	1.9	0.925999
F.TASQSNINTNAPLR[166.11].T	MLP2	YIL149C	1495.76	33900000	12700000	2.67	1.41684
K.KTTLEDFENFKGLAK.E	MLP2	YIL149C	1739.91	32100000	13300000	2.4	1.26303
K.VKESPANDQASNE.-	MLP2	YIL149C	1387.62	27400000	14700000	1.86	0.895303
K.SSLYSAQDLLDK[136.11].H	MLP2	YIL149C	1346.68	26000000	15400000	1.69	0.757023
K.DIEK[136.11]LTNEISDLK[136.11].G	MLP2	YIL149C	1532.83	27500000	13100000	2.11	1.07724
K.LKAHELQSEDVSR.D	MLP2	YIL149C	1510.77	25200000	11900000	2.11	1.07724
K.TPELISFKER.T	MLP2	YIL149C	1218.66	26600000	9810000	2.72	1.44361
R.ELEAELSSTK[136.11]VENSAIIQNLR[166.11].K	MLP2	YIL149C	2361.25	26600000	9660000	2.75	1.45943
K.ISEFLNVPFESLQGVTYPVLR[166.11].K	MLP2	YIL149C	2417.29	26200000	9500000	2.76	1.46467
K.TANSSSDAFEKLK.V	MLP2	YIL149C	1396.68	17900000	17400000	1.03	0.0426443
R.SQLTSLEKDC[160.03]SLR.A	MLP2	YIL149C	1535.76	8980000	24900000	0.36	-1.47393
K.KETASFIPTK.E	MLP2	YIL149C	1120.61	24300000	7960000	3.05	1.60881
R.DQGNDSLNDDLNK[136.11].E	MLP2	YIL149C	1454.64	21700000	10200000	2.11	1.07724
K.FERSEEEVTK.L	MLP2	YIL149C	1252.59	23700000	8070000	2.94	1.55582
K.NDDNSC[160.03]RNPEHTDVIDELIDTK.L	MLP2	YIL149C	2599.15	4000000	27400000	0.15	-2.73697
K.DLSELVIRLEK.D	MLP2	YIL149C	1313.76	21600000	8020000	2.69	1.42761
K.AIPTFSFGKPF.F	MLP2	YIL149C	1210.64	19000000	10100000	1.87	0.903038
K.EVTQVNILKENNAILQK.S	MLP2	YIL149C	1953.09	18300000	9300000	1.96	0.970854
K.STSSEAEYSK.D	MLP2	YIL149C	1087.47	17600000	9740000	1.8	0.847997
R.IKEAEENLKK.R	MLP2	YIL149C	1200.67	21100000	4510000	4.67	2.22342
K.EELNGLKDQLNEER.S	MLP2	YIL149C	1685.82	19600000	5540000	3.54	1.82375
R.NPEHTDVIDELIDTK[136.11].L	MLP2	YIL149C	1745.86	14800000	8870000	1.67	0.739848
R.TK[136.11]EFEK[136.11]K[136.11].L	MLP2	YIL149C	932.539	14200000	9100000	1.56	0.641546
H.FENAK[136.11]VIDLDTK[136.11].L	MLP2	YIL149C	1407.76	549000	18200000	0.03	-5.05889
K.DANSQIQAYEEIISSNENALIELKNELAK.T	MLP2	YIL149C	3246.63	11200000	6220000	1.8	0.847997
K.AIPTFSFGK[136.11]PFFSSN.T	MLP2	YIL149C	1653.83	9430000	5370000	1.76	0.815575
K.DTASVEKAEFSK.E	MLP2	YIL149C	1310.64	9400000	4050000	2.32	1.21412
K.AHELQSEDVSRDHEKDTYR.T	MLP2	YIL149C	2314.06	11300000	2030000	5.56	2.47508
R.ELEAELSSTKVENSAIIQNLRK.E	MLP2	YIL149C	2471.32	8490000	2580000	3.29	1.71809
R.ELISNIEQTESLR[166.11]VENSVLIEK[136.11].V	MLP2	YIL149C	2560.37	7780000	3100000	2.51	1.32769
K.NTAKEELNGLKDQLNEER.S	MLP2	YIL149C	2100.04	5850000	1910000	3.06	1.61353
R.TQTLSEKEYQC[160.03]SAVIIDEFKDITK.E	MLP2	YIL149C	2845.41	4960000	2060000	2.4	1.26303
A.SQSNINTNAPLR.T	MLP2	YIL149C	1313.67	4970000	1450000	3.44	1.78241
K.RSTELLETVSLTK.R	MLP2	YIL149C	1475.82	4650000	1210000	3.84	1.94111
R.AIEKNDDNSC[160.03]RNPEHTDVIDELIDTK.L	MLP2	YIL149C	3040.4	1800000	3890000	0.46	-1.12029
K.ENKDLSELVIR.L	MLP2	YIL149C	1314.71	4490000	452000	9.95	3.3147
Q.SFQNPFTASQSNINTNAPLR[166.11].T	MLP2	YIL149C	2216.09	2900000	1420000	2.05	1.03562
N.TSSLQSFQNPFTASQSNINTNAPLR[166.11].T	MLP2	YIL149C	2732.34	3070000	1150000	2.66	1.41143
K.TKSSLYSAQDLLDKHER.K	MLP2	YIL149C	1990.01	3710000	395000	9.41	3.23419
K.AIPTFSFGKPFFSSNTSSLQSFQNPF.T	MLP2	YIL149C	2882.39	2220000	1390000	1.6	0.678072
K.KLKENAGSLTFLDNK.G	MLP2	YIL149C	1676.91	2820000	679000	4.16	2.05658
S.SLQSFQNPFTASQSNINTNAPLR[166.11].T	MLP2	YIL149C	2544.26	2450000	688000	3.56	1.83188
K.IRELEAELSSTKVENSAIIQNLR.K	MLP2	YIL149C	2612.41	2490000	461000	5.41	2.43563
K.PFFSSNTSSLQSFQNPFTASQSNINTNAPLR.T	MLP2	YIL149C	3401.63	2030000	667000	3.05	1.60881
K.AIPTFSFGK[136.11]PFFSSNTSSLQ.S	MLP2	YIL149C	2170.08	1710000	862000	1.99	0.992768
F.FSSNTSSLQSFQNPFTASQSNINTNAPLR[166.11].T	MLP2	YIL149C	3167.51	1810000	743000	2.44	1.28688
K.FERSEEEVTKLNVLVDEIK.S	MLP2	YIL149C	2276.19	2120000	288000	7.35	2.87774
K.SWVPSYIHVEKER.A	MLP2	YIL149C	1628.83	1980000	0	999	9.96434
N.VPFESLQGVTYPVLR.K	MLP2	YIL149C	1703.92	1760000	0	999	9.96434
N.PEHTDVIDELIDTK.L	MLP2	YIL149C	1623.8	1060000	326000	3.26	1.70487
K.EYQC[160.03]SAVIIDEFKDITK.E	MLP2	YIL149C	2058	873000	308000	2.83	1.5008
H.TDVIDELIDTK[136.11].L	MLP2	YIL149C	1268.66	749000	368000	2.04	1.02857
K.AIPTFSFGKPFFSSNTSSLQSFQNPFTASQSN.L	MLP2	YIL149C	3470.64	408000	335000	1.22	0.286881
E.HTDVIDELIDTK.L	MLP2	YIL149C	1397.7	637000	105000	6.1	2.60881
D.KISEFLNVPFESLQGVTYPVLR.K	MLP2	YIL149C	2535.37	298000	43900	6.78	2.76129
K.FQLQNQLEDFILELEHKTPELISFK.E	MLP2	YIL149C	3058.6	98600	25700	3.84	1.94111
K.ILNSHFDALR.S	NSP1	YJL041W	1184.63	37400000	14300000	2.62	1.38957
K.TTNTTPSFSFGAK.S	NSP1	YJL041W	1357.65	21500000	13600000	1.58	0.659925
K.DSGSSKPAFSFGAKPDEK.K	NSP1	YJL041W	1853.88	6770000	5270000	1.28	0.356144
K.LNSKPVELKPVSLDNK.T	NSP1	YJL041W	1780.01	7330000	1280000	5.74	2.52105
K.TTNIDINNEDENIQLIK[136.11].L	NSP1	YJL041W	1994	5540000	2790000	1.99	0.992768
K.SSDTSKPAFTFGAQK.D	NSP1	YJL041W	1570.76	4170000	2270000	1.84	0.879706
K.DSDSSKPAFSFGTK.S	NSP1	YJL041W	1472.68	3800000	1020000	3.72	1.8953
K.TDAQAPTTGFSFGSQLGGNK.T	NSP1	YJL041W	1982.93	1780000	1620000	1.1	0.137504
K.TAQTLDENLNSLSSNLSSLIVEINNVSNTFNK.T	NSP1	YJL041W	3478.74	41500	32900	1.26	0.333424
R.VTFIPLNR.L	SMC3	YJL074C	958.56	676000000	337000000	2.01	1.0072
R.LQLLEDVVGAK[136.11].S	SMC3	YJL074C	1191.7	427000000	355000000	1.2	0.263034
R.TAVATLLK.E	SMC3	YJL074C	815.512	363000000	282000000	1.29	0.367371
K.IVALTNAK.D	SMC3	YJL074C	828.507	356000000	286000000	1.25	0.321928
K.LNAITLDGDR.A	SMC3	YJL074C	1086.57	217000000	161000000	1.35	0.432959
K.LQLASLQQK[136.11].Q	SMC3	YJL074C	1035.62	164000000	165000000	0.99	-0.0144996
K.SNFFAAIR[166.11].F	SMC3	YJL074C	934.49	210000000	109000000	1.93	0.948601
R.SLANGIINVK.E	SMC3	YJL074C	1027.6	192000000	121000000	1.59	0.669027
K.VNAVDSTFQK[136.11].V	SMC3	YJL074C	1115.57	224000000	76200000	2.94	1.55582
K.LIPQENDLESK[136.11].M	SMC3	YJL074C	1292.67	128000000	104000000	1.23	0.298658
K.IYQFTLYDR[166.11].E	SMC3	YJL074C	1227.62	136000000	72600000	1.87	0.903038
K.IKDVQQQIESNEEQR.N	SMC3	YJL074C	1842.91	58700000	114000000	0.51	-0.971431
R.FVLSDDYSNLK[136.11]R[166.11].E	SMC3	YJL074C	1473.76	62800000	37600000	1.67	0.739848
K.VSENFEAVFER.L	SMC3	YJL074C	1325.63	64900000	33100000	1.96	0.970854
K.GQLEDFDSELIHLK[136.11].Q	SMC3	YJL074C	1650.83	46400000	40400000	1.15	0.201634
K.KLSSIEASLK.L	SMC3	YJL074C	1074.63	46200000	32900000	1.4	0.485427
R.ASELDESK[136.11]DSIQDLIVK[136.11].L	SMC3	YJL074C	1904.99	35400000	28400000	1.25	0.321928
K.LQTVLETLLSDVNQNQR.N	SMC3	YJL074C	1970.04	31600000	16100000	1.97	0.978196
R.ESVLTNIEVYR.T	SMC3	YJL074C	1321.69	26600000	20800000	1.28	0.356144
R.FVLSDDYSNLK[136.11].R	SMC3	YJL074C	1307.65	31200000	15800000	1.98	0.9855
R.GVLTGGYLDQHKR.T	SMC3	YJL074C	1442.76	28000000	9690000	2.89	1.53107
K.ISPESVFGTLGELIK.V	SMC3	YJL074C	1588.87	10900000	9060000	1.2	0.263034
K.QNEQLHVEQLSGGQK[136.11].T	SMC3	YJL074C	1701.85	2650000	11800000	0.22	-2.18442
K.ILEELDFVR[166.11].N	SMC3	YJL074C	1142.62	8580000	3770000	2.28	1.18903
K.LNTFENDLLQEFDSELSK[136.11]EEK[136.11].E	SMC3	YJL074C	2543.22	6240000	5210000	1.2	0.263034
R.EIESLIAEETNNKK.L	SMC3	YJL074C	1616.83	5680000	5110000	1.11	0.15056
R.EIGLLPEDALVNDFSDITSDQLLQR.L	SMC3	YJL074C	2800.41	6320000	3040000	2.08	1.05658
R.KVSNDRESVLTNIEVYR.T	SMC3	YJL074C	2021.05	6060000	2460000	2.46	1.29866
K.ILEELDFVR[166.11]NELNDIDTK[136.11].L	SMC3	YJL074C	2193.13	5170000	2790000	1.85	0.887525
K.ISTVIEVNREEAIGFIR.G	SMC3	YJL074C	1945.06	5180000	1800000	2.87	1.52105
R.IR[166.11]EIGLLPEDALVNDFSDITSDQLLQR[166.11].L	SMC3	YJL074C	3089.61	4360000	1580000	2.76	1.46467
R.LDGDYNNTVYSSEQYIQELDKR.E	SMC3	YJL074C	2649.22	2310000	1700000	1.36	0.443607
K.LNTFENDLLQEFDSELSKEEKER.L	SMC3	YJL074C	2812.34	2040000	1150000	1.77	0.823749
R.NETIIDNFSPHQNVIIGSNGSGK[136.11].S	SMC3	YJL074C	2448.21	2060000	798000	2.58	1.36737
K.LNTFENDLLQEFDSELSK[136.11].E	SMC3	YJL074C	2149.03	453000	386000	1.17	0.226509
K.LNITSDALEGITTTIDSLNAELESK.L	SMC3	YJL074C	2647.34	281000	178000	1.58	0.659925
K.QYSAIDEEIEELIDSINGPDTK.G	SMC3	YJL074C	2478.16	108000	99100	1.09	0.124328
K.DISLHSLK.G	NET1	YJL076W	911.508	9060000000	5490000000	1.65	0.722466
K.EGPSSPASILPAK[136.11].A	NET1	YJL076W	1260.68	7710000000	4620000000	1.67	0.739848
K.DVFNVNNIVR[166.11].V	NET1	YJL076W	1198.63	8070000000	3140000000	2.58	1.36737
K.SSIVEEDIVSR.S	NET1	YJL076W	1232.62	6800000000	2670000000	2.54	1.34483
R.AAQLLAGAK[136.11].K	NET1	YJL076W	849.516	5080000000	3010000000	1.69	0.757023
K.SQAEPSGIVEPK[136.11].R	NET1	YJL076W	1248.64	3250000000	1900000000	1.71	0.773996
R.SANVSFTPSYFNQSR[166.11].F	NET1	YJL076W	1713.8	2330000000	898000000	2.59	1.37295
K.SANIGGEDLNK[136.11].K	NET1	YJL076W	1124.56	1930000000	1080000000	1.79	0.83996
K.SSLETIVEK[136.11].K	NET1	YJL076W	1012.55	1830000000	1000000000	1.83	0.871844
K.TLVPPGIISNEK[136.11].N	NET1	YJL076W	1274.73	1790000000	1010000000	1.77	0.823749
K.SSLETIVEKK.S	NET1	YJL076W	1132.63	1830000000	922000000	1.99	0.992768
R.IVPQDSDSSSFPK[136.11].S	NET1	YJL076W	1413.69	1610000000	955000000	1.69	0.757023
K.IEAPSPSVNK[136.11]K[136.11].L	NET1	YJL076W	1184.67	1780000000	783000000	2.28	1.18903
R.ISEIEK[136.11]ELK[136.11].E	NET1	YJL076W	1103.64	1640000000	872000000	1.88	0.910733
R.ISSGIDAGK[136.11].K	NET1	YJL076W	854.459	1550000000	919000000	1.69	0.757023
R.K[136.11]PPVTTPR[166.11].L	NET1	YJL076W	912.551	1780000000	639000000	2.78	1.47508
K.TTSNPSSILHDLPR.K	NET1	YJL076W	1536.79	1220000000	454000000	2.68	1.42223
R.SATVDPDK[136.11]TK[136.11].Q	NET1	YJL076W	1076.57	1100000000	562000000	1.95	0.963474
R.ISSGIDAGKK.L	NET1	YJL076W	974.54	1030000000	543000000	1.91	0.933573
K.GSVVPVK[136.11]DSK[136.11].L	NET1	YJL076W	1030.6	1030000000	533000000	1.93	0.948601
K.SFYPNSNK.K	NET1	YJL076W	955.44	810000000	418000000	1.94	0.956057
R.K[136.11]SSLETIVEK[136.11].K	NET1	YJL076W	1148.66	818000000	403000000	2.03	1.02148
K.NSK[136.11]PYTTVLNK[136.11].D	NET1	YJL076W	1279.71	747000000	417000000	1.79	0.83996
R.VILKNEIDLDDSAPVSLYK.S	NET1	YJL076W	2131.14	719000000	389000000	1.85	0.887525
K.SANIGGEDLNKK.A	NET1	YJL076W	1244.64	724000000	384000000	1.88	0.910733
R.KSSLETIVEKK.S	NET1	YJL076W	1260.73	790000000	303000000	2.61	1.38405
K.EILPTIPHNDQPILASSDK[136.11].S	NET1	YJL076W	2095.1	677000000	407000000	1.66	0.731183
K.SFYPNSNKK.Q	NET1	YJL076W	1083.53	656000000	347000000	1.89	0.918386
R.VVVNTPR[166.11].E	NET1	YJL076W	793.469	488000000	496000000	0.98	-0.0291463
K.KKPSGGFASLIK.D	NET1	YJL076W	1231.73	632000000	261000000	2.42	1.27501
K.DIDNSK[136.11]PDPR[166.11].N	NET1	YJL076W	1173.57	631000000	237000000	2.67	1.41684
R.SFLPPPTQPQSPPIR.L	NET1	YJL076W	1660.89	630000000	228000000	2.76	1.46467
K.NESAQIDR.Q	NET1	YJL076W	931.436	653000000	200000000	3.26	1.70487
R.RVVVNTPR.E	NET1	YJL076W	939.561	670000000	161000000	4.17	2.06005
R.KVRPSLSSLSDLVSR.G	NET1	YJL076W	1642.94	665000000	146000000	4.57	2.19219
K.K[136.11]PSGGFASLIK[136.11].D	NET1	YJL076W	1119.66	532000000	270000000	1.97	0.978196
K.VR[166.11]PSLSSLSDLVSR[166.11].G	NET1	YJL076W	1534.86	571000000	160000000	3.58	1.83996
K.VETKPATQASSFPVVGGSPSVATK.G	NET1	YJL076W	2344.23	397000000	201000000	1.98	0.9855
K.K[136.11]R[166.11]PPTGTTTTTTIR[166.11].S	NET1	YJL076W	1557.88	495000000	102000000	4.87	2.28392
K.RAAQLLAGAK.K	NET1	YJL076W	997.603	391000000	140000000	2.8	1.48543
K.NEIDLDDSAPVSLYK[136.11].S	NET1	YJL076W	1685.82	326000000	195000000	1.67	0.739848
K.IEAPSPSVNK.K	NET1	YJL076W	1040.55	303000000	157000000	1.93	0.948601
K.IINK[136.11]EVDEER[166.11].N	NET1	YJL076W	1261.66	313000000	115000000	2.73	1.4489
K.PSGGFASLIK[136.11].D	NET1	YJL076W	983.553	270000000	154000000	1.76	0.815575
K.GTTSFNEEGNR[166.11]K[136.11].N	NET1	YJL076W	1356.64	323000000	101000000	3.18	1.66903
K.ELKEGPSSPASILPAK.A	NET1	YJL076W	1622.89	273000000	150000000	1.82	0.863938
R.SQSSIADNNGSPVK[136.11].N	NET1	YJL076W	1410.68	265000000	132000000	2.01	1.0072
K.AKNESAQIDR.Q	NET1	YJL076W	1130.57	262000000	113000000	2.32	1.21412
R.EK[136.11]EDTNDK[136.11]LLEK[136.11].E	NET1	YJL076W	1484.78	228000000	85400000	2.67	1.41684
K.ASNTSITK[136.11].S	NET1	YJL076W	828.443	177000000	115000000	1.54	0.62293
K.SASAALGKK.K	NET1	YJL076W	831.481	174000000	87800000	1.98	0.9855
K.K[136.11]SQAEPSGIVEPK[136.11].R	NET1	YJL076W	1384.75	173000000	86700000	2	1
R.VVSEHAHK[136.11].N	NET1	YJL076W	913.486	113000000	134000000	0.84	-0.251539
K.IKSSIVEEDIVSR.S	NET1	YJL076W	1473.8	171000000	61300000	2.8	1.48543
R.VVVNTPREPVR.S	NET1	YJL076W	1264.73	163000000	38700000	4.21	2.07382
K.GTTSFNEEGNR.K	NET1	YJL076W	1210.52	142000000	50600000	2.8	1.48543
K.KSAVSESSVTNSK.L	NET1	YJL076W	1322.67	131000000	57900000	2.26	1.17632
K.EGNVQLPKPSANDKLK.D	NET1	YJL076W	1736.94	115000000	45200000	2.55	1.3505
R.VTLTGQR[166.11].V	NET1	YJL076W	783.448	95100000	36600000	2.6	1.37851
L.SSGIDAGKK.L	NET1	YJL076W	861.456	90400000	41300000	2.19	1.13093
K.EGNVQLPK[136.11]PSANDK[136.11].L	NET1	YJL076W	1511.79	79500000	38300000	2.08	1.05658
K.FLLFTKPTNTLLNLSDEIIDK.C	NET1	YJL076W	2434.34	75300000	40900000	1.84	0.879706
K.ASANIQDANDKNNSK.E	NET1	YJL076W	1588.74	75700000	39900000	1.9	0.925999
P.SGGFASLIK[136.11].D	NET1	YJL076W	886.5	65500000	35800000	1.83	0.871844
K.NSKPYTTVLNKDIDNSKPD.P	NET1	YJL076W	2148.07	57100000	21200000	2.69	1.42761
K.SK[136.11]TTSNPSSILHDLPR[166.11].K	NET1	YJL076W	1769.94	55900000	20000000	2.8	1.48543
K.IVSNNSDDEDEDIGER[166.11].S	NET1	YJL076W	1815.76	53600000	18900000	2.84	1.50589
R.SSSKIEAPSPSVNKK.L	NET1	YJL076W	1557.84	55600000	15500000	3.58	1.83996
D.ASLQYANLR.S	NET1	YJL076W	1034.55	56600000	13300000	4.26	2.09085
V.PQDSDSSSFPK.S	NET1	YJL076W	1193.52	42500000	18500000	2.3	1.20163
K.VSSNNNASKEDGTIINGTIEDDGNDNDEVDTTVR.L	NET1	YJL076W	3607.6	32000000	13000000	2.47	1.30451
K.VETKPATQASSFPVVGG.S	NET1	YJL076W	1673.86	28800000	15000000	1.92	0.941106
K.KPSGGFASLIKDFK.K	NET1	YJL076W	1493.82	24600000	8920000	2.76	1.46467
K.VETKPATQASSFPVVG.G	NET1	YJL076W	1616.84	20200000	12100000	1.66	0.731183
R.PSLSSLSDLVSR.G	NET1	YJL076W	1259.67	23500000	8760000	2.69	1.42761
F.TKPTNTLLNLSDEIIDK.C	NET1	YJL076W	1914.03	20700000	10200000	2.03	1.02148
V.FNVNNIVR[166.11].V	NET1	YJL076W	984.538	21800000	7780000	2.8	1.48543
S.KTTSNPSSILHDLPR.K	NET1	YJL076W	1664.88	21500000	7940000	2.71	1.43829
K.EDGTIINGTIEDDGNDNDEVDTTVR.L	NET1	YJL076W	2706.17	19200000	8670000	2.22	1.15056
G.YGPTIAESSQLLPNR.T	NET1	YJL076W	1644.85	18900000	7230000	2.61	1.38405
K.RPPTGTTTTTTIR.S	NET1	YJL076W	1401.76	20100000	4060000	4.95	2.30743
F.GYGPTIAESSQLLPNR.T	NET1	YJL076W	1701.87	14600000	8730000	1.67	0.739848
G.DASLQYANLR.S	NET1	YJL076W	1149.58	17000000	6090000	2.79	1.48027
S.SFPVVGGSPSVATK.G	NET1	YJL076W	1331.71	13500000	7650000	1.77	0.823749
K.PATQASSFPVVGGSPSVATK[136.11].G	NET1	YJL076W	1894.99	13700000	6980000	1.96	0.970854
R.SK[136.11]LNNGSPQSVQPQQQIPSSSGVLR[166.11].L	NET1	YJL076W	2653.39	14500000	5440000	2.67	1.41684
R.SSSKIEAPSPSVNK.K	NET1	YJL076W	1429.74	13100000	5540000	2.36	1.23879
K.LLEKEILPTIPHNDQPILASSDK.S	NET1	YJL076W	2570.4	11300000	6740000	1.68	0.748461
K.EILPTIPHNDQPILASSDKSNGTLK.S	NET1	YJL076W	2687.41	11300000	6040000	1.87	0.903038
K.FLLFTKPTNTLLNLSDEIIDKC[160.03]EK.M	NET1	YJL076W	2851.5	11600000	4890000	2.37	1.24489
G.TIEDDGNDNDEVDTTVR[166.11].L	NET1	YJL076W	1916.81	9530000	5440000	1.75	0.807355
G.NDNDEVDTTVR.L	NET1	YJL076W	1276.55	10000000	4170000	2.4	1.26303
N.TLLNLSDEIIDK.C	NET1	YJL076W	1372.74	8050000	4540000	1.77	0.823749
K.TTSNPSSILHDLPR[166.11]K[136.11].V	NET1	YJL076W	1682.91	8620000	3720000	2.31	1.20789
A.GDASLQYANLR.S	NET1	YJL076W	1206.6	9080000	2570000	3.54	1.82375
K.LNNGSPQSVQPQQQIPSSSGVLR[166.11].L	NET1	YJL076W	2430.25	6910000	3800000	1.82	0.863938
A.TQASSFPVVGGSPSVATK.G	NET1	YJL076W	1718.88	4470000	4700000	0.95	-0.0740006
L.PPPTQPQSPPIR[166.11].L	NET1	YJL076W	1323.72	6450000	2700000	2.39	1.25701
Q.SAGDASLQYANLR[166.11].S	NET1	YJL076W	1374.68	6600000	2080000	3.17	1.66448
K.ASANIQDANDK.N	NET1	YJL076W	1145.53	5330000	3270000	1.63	0.704872
K.PTNTLLNLSDEIIDK.C	NET1	YJL076W	1684.89	4910000	3250000	1.51	0.594549
K.KQNEATKVETKPATQASSFPVVGGSPSVATK.G	NET1	YJL076W	3143.65	6580000	1550000	4.26	2.09085
R.KFLLFTKPTNTLLNLSDEIIDK.C	NET1	YJL076W	2562.43	5420000	2510000	2.16	1.11103
N.PSSILHDLPR.K	NET1	YJL076W	1133.62	5660000	1950000	2.9	1.53605
K.QNEATKVETKPATQASSFPVVGGSPSVATK.G	NET1	YJL076W	3015.55	6640000	229000	28.97	4.85649
N.EIDLDDSAPVSLYK.S	NET1	YJL076W	1563.77	3520000	1500000	2.35	1.23266
N.GTIEDDGNDNDEVDTTVR.L	NET1	YJL076W	1963.82	3860000	797000	4.84	2.27501
K.EPEKASANIQDANDK.N	NET1	YJL076W	1628.76	1570000	3070000	0.51	-0.971431
D.NDEVDTTVR.L	NET1	YJL076W	1047.48	3380000	860000	3.93	1.97453
M.AQSAGDASLQYANLR.S	NET1	YJL076W	1563.76	2750000	1040000	2.64	1.40054
R.ISEIEKELKEGPSSPASILPAK.A	NET1	YJL076W	2322.27	2490000	1270000	1.97	0.978196
D.PDFLVKDVFNVNNIVR.V	NET1	YJL076W	1888.02	1580000	578000	2.73	1.4489
D.GTIINGTIEDDGNDNDEVDTTVR.L	NET1	YJL076W	2462.1	276000	103000	2.69	1.42761
K.FLLFTKPTNTLLN.L	NET1	YJL076W	1520.86	285000	81700	3.48	1.79909
R.FR[166.11]DQETVGAVIQLLK[136.11].S	RPB4	YJL140W	1733.98	8870000	3750000	2.37	1.24489
R.EKELESIDVLLEQTTGGNNK.D	RPB4	YJL140W	2216.12	2570000	1540000	1.67	0.739848
R.ILKELSNLETLY.-	RPB4	YJL140W	1434.8	1870000	664000	2.81	1.49057
R.DAESEAITVTAK[136.11].Q	SWI3	YJL176C	1241.62	36100000	72000000	0.5	-1
R.LNPNEYFSVTTAR.R	SWI3	YJL176C	1510.74	42100000	54000000	0.78	-0.358454
R.SHIFATNEER[166.11].Q	SWI3	YJL176C	1212.58	33200000	557000	59.6	5.89724
K.EGSEIAISSLGYR.S	SWI3	YJL176C	1380.69	27700000	2930000	9.44	3.23879
K.IHSIEVQSLPEFFTNR.L	SWI3	YJL176C	1915.98	14400000	7590000	1.9	0.925999
R.NVSGDAAALFR[166.11].L	SWI3	YJL176C	1129.58	9980000	5090000	1.96	0.970854
K.LLSEQNASQLASANEK[136.11].L	CBF1	YJR060W	1709.87	0	3530000	0.001	-9.96578
R.ENINTAINVLSDLLPVR.E	CBF1	YJR060W	1880.04	250000	27200	9.19	3.20006
R.VQQELLLK[136.11].R	CDC11	YJR076C	977.6	6420000000	8260000000	0.78	-0.358454
K.EIDVEFIR[166.11].Q	CDC11	YJR076C	1029.54	2820000000	2070000000	1.36	0.443607
K.NYTHEILYER[166.11].Y	CDC11	YJR076C	1346.65	1340000000	999000000	1.34	0.422233
K.R[166.11]QELLQR[166.11].E	CDC11	YJR076C	961.557	1330000000	797000000	1.67	0.739848
R.NALLISHLHDLK.N	CDC11	YJR076C	1372.78	461000000	608000000	0.76	-0.395929
R.HQYDEILLEESR.V	CDC11	YJR076C	1530.73	492000000	384000000	1.28	0.356144
R.QLGSLVNIIPVISK.S	CDC11	YJR076C	1479.9	285000000	366000000	0.78	-0.358454
R.EEQIR[166.11]LEEER[166.11].L	CDC11	YJR076C	1349.67	316000000	194000000	1.63	0.704872
K.SDSLTRDELK.L	CDC11	YJR076C	1162.58	235000000	225000000	1.04	0.0565835
R.VQQELLLK[136.11]R[166.11].Q	CDC11	YJR076C	1143.71	218000000	206000000	1.06	0.0840643
R.TEALSGESVAAESIRPNLTK.L	CDC11	YJR076C	2072.07	165000000	165000000	1	0
R.LKAFEER.V	CDC11	YJR076C	891.481	151000000	146000000	1.03	0.0426443
R.YRTEALSGESVAAESIRPNLTK.L	CDC11	YJR076C	2391.24	148000000	108000000	1.37	0.454176
R.EEQIRLEEERLK.A	CDC11	YJR076C	1570.83	83500000	57300000	1.46	0.545968
M.SGIIDASSALR.K	CDC11	YJR076C	1088.58	10800000	9100000	1.19	0.250962
K.IQLNIIDTPGFGDSLDNSPSFEIISDYIR.H	CDC11	YJR076C	3238.6	9930000	7040000	1.41	0.495695
G.SLVNIIPVISK.S	CDC11	YJR076C	1181.74	5130000	7230000	0.71	-0.494109
N.SPSFEIISDYIR.H	CDC11	YJR076C	1425.71	5280000	3980000	1.33	0.411426
W.GILDVEDSSISDFVILR[166.11].N	CDC11	YJR076C	1886.99	4470000	3130000	1.43	0.516015
S.GIIDASSALR.K	CDC11	YJR076C	1001.55	3410000	2330000	1.47	0.555816
N.IIDTPGFGDSLDNSPSFEIISDYIR[166.11].H	CDC11	YJR076C	2780.34	2760000	2050000	1.35	0.432959
R.TEALSGESVAAESIR[166.11]PN.L	CDC11	YJR076C	1739.86	2340000	2140000	1.09	0.124328
D.TPGFGDSLDNSPSFEIISDYIR.H	CDC11	YJR076C	2429.14	1420000	849000	1.68	0.748461
Q.LGSLVNIIPVISK[136.11].S	CDC11	YJR076C	1359.86	521000	1260000	0.41	-1.2863
D.SLDNSPSFEIISDYIR[166.11].H	CDC11	YJR076C	1864.91	934000	767000	1.22	0.286881
G.DSLDNSPSFEIISDYIR.H	CDC11	YJR076C	1969.93	982000	537000	1.83	0.871844
L.NIIDTPGFGDSLDNSPSFEIISDYIR[166.11].H	CDC11	YJR076C	2894.39	890000	249000	3.57	1.83592
L.DNSPSFEIISDYIR[166.11].H	CDC11	YJR076C	1664.79	773000	301000	2.57	1.36177
R.K[136.11]YPWGILDVEDSSISDFVILR[166.11].N	CDC11	YJR076C	2469.29	234000	238000	0.98	-0.0291463
G.FGDSLDNSPSFEIISDYIR.H	CDC11	YJR076C	2174.02	284000	140000	2.02	1.01436
K.NYFHDLLK[136.11].Y	BIR1	YJR089W	1056.55	1930000000	1210000000	1.6	0.678072
R.TFQDGVALEK[136.11].K	BIR1	YJR089W	1114.58	492000000	362000000	1.36	0.443607
R.NLVSGTSSYPR.N	BIR1	YJR089W	1179.59	563000000	253000000	2.23	1.15704
R.DSSTNILIR[166.11].T	BIR1	YJR089W	1027.55	425000000	174000000	2.44	1.28688
K.ILEDVSVK[136.11].N	BIR1	YJR089W	909.526	333000000	206000000	1.62	0.695994
K.LFDEEFSGK[136.11].E	BIR1	YJR089W	1078.51	204000000	132000000	1.55	0.632268
K.SGDNSSNITAIPK.E	BIR1	YJR089W	1302.64	210000000	125000000	1.67	0.739848
R.KLFDEEFSGK.E	BIR1	YJR089W	1198.59	218000000	113000000	1.92	0.941106
K.VIK[136.11]PEFEPVPSVAR[166.11].N	BIR1	YJR089W	1584.9	192000000	98700000	1.94	0.956057
K.FSVNSEEDLNFSEVK.L	BIR1	YJR089W	1742.8	164000000	119000000	1.38	0.464668
K.TSSIPADIHPK[136.11]PR[166.11].K	BIR1	YJR089W	1435.79	155000000	65700000	2.35	1.23266
K.YINNNDATLANDK[136.11]DGDLAFLIK[136.11].Q	BIR1	YJR089W	2453.24	107000000	71800000	1.49	0.575312
R.IKNDNDSITK.N	BIR1	YJR089W	1146.59	112000000	58800000	1.91	0.933573
K.LGFYFDPVIDPK.T	BIR1	YJR089W	1409.72	78900000	56100000	1.41	0.495695
K.K[136.11]VIK[136.11]PEFEPVPSVAR[166.11].N	BIR1	YJR089W	1721.01	98900000	30500000	3.24	1.69599
K.YFSNPDDENVINLR[166.11].K	BIR1	YJR089W	1704.8	85700000	37200000	2.3	1.20163
R.KNLQEPR.S	BIR1	YJR089W	883.488	68100000	28600000	2.38	1.25096
K.ELDIPIDSSTVEIK[136.11].K	BIR1	YJR089W	1565.83	48000000	28600000	1.67	0.739848
K.TSSIPADIHPK[136.11].P	BIR1	YJR089W	1172.63	29000000	16500000	1.75	0.807355
K.SGDNSSNITAIPKEEQR.R	BIR1	YJR089W	1844.89	29500000	11900000	2.47	1.30451
K.ETDDGKYFTNK.Q	BIR1	YJR089W	1316.59	21700000	13000000	1.67	0.739848
K.DGDLAFLIK[136.11].Q	BIR1	YJR089W	998.553	22500000	6220000	3.61	1.852
R.K[136.11]ETSTSLADNSK[136.11].K	BIR1	YJR089W	1295.65	15200000	8130000	1.86	0.895303
K.ELDIPIDSSTVEIKK.V	BIR1	YJR089W	1685.91	13600000	6910000	1.96	0.970854
K.RPNVQLTQSSSPIKK.K	BIR1	YJR089W	1681.95	13400000	4750000	2.81	1.49057
K.NDKYFSNPDDENVINLR.K	BIR1	YJR089W	2051.95	11400000	5930000	1.93	0.948601
R.TQIVDQNLGDIDRDKVPNGGSPEVPK.T	BIR1	YJR089W	2790.41	13300000	3900000	3.42	1.774
R.DYYTATNFIETLEDDNQLIDIAK[136.11]K[136.11].M	BIR1	YJR089W	2848.4	9840000	7070000	1.39	0.475085
K.TDISVIQHNISVLDGAQGENVKR.N	BIR1	YJR089W	2492.3	10300000	5000000	2.05	1.03562
K.GIDSDNDNVIREDDTGINTDTK.G	BIR1	YJR089W	2406.08	11300000	3750000	3.02	1.59455
R.DYYTATNFIETLEDDNQLIDIAK.K	BIR1	YJR089W	2704.28	8380000	5660000	1.48	0.565597
K.TDISVIQHNISVLDGAQGENVK.R	BIR1	YJR089W	2336.2	8010000	5780000	1.38	0.464668
R.LRTFQDGVALEK.K	BIR1	YJR089W	1375.75	5420000	1600000	3.4	1.76553
K.LFDEEFSGK[136.11]ELDIPIDSSTVEIK[136.11]K[136.11].V	BIR1	YJR089W	2762.43	4560000	2220000	2.05	1.03562
K.NAILDDSTDEFSFSNQGHNTFDIPIPTSSHLLK.G	BIR1	YJR089W	3659.74	3560000	2350000	1.51	0.594549
K.VSQNGNC[160.03]YFFQTR[166.11].N	BIR1	YJR089W	1629.72	2960000	1490000	1.99	0.992768
R.R[166.11]DYYTATNFIETLEDDNQLIDIAK[136.11].K	BIR1	YJR089W	2878.4	2810000	1340000	2.1	1.07039
R.K[136.11]LFDEEFSGK[136.11]ELDIPIDSSTVEIK[136.11].K	BIR1	YJR089W	2762.43	2180000	1170000	1.87	0.903038
R.KNAILDDSTDEFSFSNQGHNTFD.L	BIR1	YJR089W	2601.13	2440000	0	999	9.96434
K.LFDEEFSGKELDIPIDSSTVEIK.K	BIR1	YJR089W	2610.3	1810000	470000	3.84	1.94111
R.RDYYTATNFIETLEDDNQLIDIAKK.M	BIR1	YJR089W	2988.47	1170000	618000	1.9	0.925999
K.AISTLALYGTK[136.11].S	BUD4	YJR092W	1144.66	2820000000	4000000000	0.71	-0.494109
[truncated: 1,108 more rows]

## Sheet: Analysis
Sumoylated proteins	Protein name	Systematic name	#Unique Peptides	light_total (esc2-D430R)	heavy_total (mms21-CH)	ratio L/H	ratio H/L	StDev Top 3 (xpress)	L/H ratio log2	H/L ratio log2	StDv Top 3 log2(xpress)
Septin	Cdc3	YLR314C	63	4.15432e+10	69700963000	0.596021	1.67779	0.355387	-0.746566	0.746566	0.47366
	Cdc11	YJR076C	30	9.24501e+09	14626641000	0.632066	1.58211	0.329242	-0.661852	0.661852	0.457025
	Cdc12	YHR107C	13	4.69408e+08	789220000	0.594774	1.68131	0.295014	-0.749586	0.749586	0.373881
	Shs1	YDL225W	34	2.73155e+10	38994462300	0.700496	1.42756	0.321403	-0.513552	0.513552	0.427149
	Bud3	YCL014W	47	3.18113e+09	5512944200	0.57703	1.73301	0.3	-0.793282	0.793282	0.448266
	Bud4	YJR092W	43	4.87518e+09	10410498000	0.468295	2.13541	0.023094	-1.09451	1.09451	0.045652
	Gin4	YDR507C	43	4.20698e+09	6275271000	0.670406	1.49163	0.329242	-0.576892	0.576892	0.427839
	Bni5	YNL166C	5	6.95478e+06	9923000	0.700874	1.42679	0.0763763	-0.512772	0.512772	0.103297
Nucleolus	Net1	YJL076W	114	5.11698e+10	40107338700	1.27582	0.783808	0.531256	0.351428	-0.351428	0.367421
	Cdc14	YFR028C	20	4.07575e+09	2388648000	1.7063	0.586063	0.723809	0.770871	-0.770871	0.414439
	Sir2	YDL042C	9	3.08688e+08	180176000	1.71326	0.583683	0.180278	0.776742	-0.776742	0.0896535
	Fob1	YDR110W	20	1.43206e+09	751515100	1.90556	0.524779	0.393107	0.930218	-0.930218	0.199416
	Tof2	YKR010C	29	2.23192e+09	1530696600	1.45811	0.685821	0.595175	0.544096	-0.544096	0.401713
	Lrs4	YDR439W	3	7.28726e+06	4785000	1.52294	0.656625	1.30891	0.606858	-0.606858	0.585269
	Rap1	YNL216W	26	1.70669e+09	934207000	1.82689	0.547378	0.109697	0.86939	-0.86939	0.0551876
	Sir3	YLR442C	39	6.00149e+09	3892694900	1.54173	0.648622	0.52653	0.624551	-0.624551	0.301588
	Sir4	YDR227W	46	2.39145e+09	1582255000	1.51142	0.66163	0.103923	0.595904	-0.595904	0.0724753
	Rif1	YBR275C	28	7.80441e+08	928014700	0.840979	1.18909	0.491664	-0.249858	0.249858	0.475503
	Asf2	YDL197C	6	2.02535e+08	130240000	1.55509	0.643049	0.792864	0.636999	-0.636999	0.445896
	Nop1	YDL014W	3	7.04331e+07	47070000	1.49635	0.668294	1.36932	0.581446	-0.581446	0.592811
RNA Pol-I	Rpa135	YPR010C	9	7.59204e+07	45156900	1.68126	0.594793	0.965004	0.749541	-0.749541	0.401537
	Rpa190	YOR341W	18	3.59766e+08	418323000	0.86002	1.16276	0.412836	-0.217558	0.217558	0.638855
	Reb1	YBR049C	20	5.49814e+09	2192068600	2.50819	0.398693	0.593661	1.32665	-1.32665	0.234122
	Rpa43	YOR340C	4	1.52796e+08	238820000	0.639796	1.563	2.94297	-0.644315	0.644315	1.66717
RNA Pol-II	Rpb4	YJL140W	3	8.47771e+06	5954000	1.42387	0.702313	0.57492	0.509815	-0.509815	0.382755
	Rpo21	YDL140C	58	3.83838e+10	29799856100	1.28805	0.776365	0.482113	0.365193	-0.365193	0.360853
	Toa1	YOR194C	8	2.0822e+09	1767710000	1.17791	0.848961	0.361156	0.23623	-0.23623	0.279556
	Nut1	YGL151W	19	3.79021e+08	541047000	0.700533	1.42749	0.363501	-0.513476	0.513476	0.446546
	Spt5	YML010W	23	9.53821e+08	1027816000	0.928008	1.07758	0.953467	-0.107792	0.107792	0.855863
	Spt7	YBR081C	35	2.85474e+09	3072539000	0.929115	1.07629	0.0173205	-0.106072	0.106072	0.0185794
	Spt15	YER148W	8	2.05587e+09	1586162000	1.29613	0.771528	0.861994	0.374209	-0.374209	0.555776
	Tfg1	YGR186W	53	1.83035e+10	14025220700	1.30504	0.766261	1.7674	0.384093	-0.384093	0.939207
	Gcn5	YGR252W	8	2.40777e+08	241139000	0.998499	1.0015	0.438216	-0.00216699	0.00216699	0.381612
	Sgf73	YGL066W	4	2.48382e+07	34712000	0.715551	1.39752	3.35145	-0.482873	0.482873	1.53998
	Tup1	YCR084C	31	4.90763e+09	3910882000	1.25487	0.796898	0.6914	0.327533	-0.327533	0.642022
	Cyc8	YBR112C	15	1.04108e+09	1445958000	0.719995	1.3889	1.00042	-0.473941	0.473941	1.0024
	Cti6	YPL181W	4	4.15032e+07	21493000	1.93101	0.517864	0.795257	0.949355	-0.949355	0.441195
	Hap1	YLR256W	17	2.63268e+08	315960000	0.833231	1.20015	0.15695	-0.263212	0.263212	0.162191
	Mot1	YPL082C	22	6.39754e+08	1148767000	0.556905	1.79564	1.13609	-0.844497	0.844497	2.39785
	Sum1	YDR310C	47	4.38441e+09	2439747150	1.79707	0.55646	0.767941	0.845651	-0.845651	0.372353
	Met4	YNL103W	5	2.43541e+07	28958700	0.840996	1.18907	0.0757188	-0.24983	0.24983	0.0843333
	Taf2	YCR042C	18	1.18116e+09	1160710000	1.01762	0.982684	0.466083	0.0252006	-0.0252006	0.471755
	Taf5	YBR198C	11	3.164e+08	335581820	0.942839	1.06063	1.06162	-0.0849167	0.0849167	0.94044
	Ngg1	YDR176W	3	7.43127e+07	72641000	1.02301	0.977504	0.544426	0.0328255	-0.0328255	0.573229
	Swi4	YER111C	8	3.72803e+07	44310000	0.841351	1.18856	1.2977	-0.249221	0.249221	1.40253
	Upc2	YDR213W	8	1.82648e+08	181838600	1.00445	0.995566	0.272091	0.00641069	-0.00641069	0.225288
	Vhr1	YIL056W	9	3.61669e+08	281400000	1.28525	0.77806	0.94016	0.362047	-0.362047	0.793113
	Vhr2	YER064C	2	326752	436800	0.748058	1.3368	0.721249	-0.418779	0.418779	0.702143
	Wtm1	YOR230W	10	3.82949e+08	351000000	1.09102	0.916571	0.54151	0.125681	-0.125681	0.5248
	Tec1	YBR083W	9	3.29892e+08	429960000	0.767261	1.30334	0.486861	-0.38221	0.38221	0.842107
	Sef1	YBL066C	12	2.26334e+08	131049000	1.72709	0.579008	0.94504	0.788345	-0.788345	0.512739
chromatin remodeling	Isw1	YBR245C	23	4.64812e+08	277124000	1.67727	0.596207	0.629391	0.746116	-0.746116	0.342977
	Isw2	YOR304W	3	4.58599e+06	2956000	1.55142	0.644572	0.686464	0.633586	-0.633586	0.375945
	Itc1	YGL133W	11	5.05127e+07	52264000	0.966492	1.03467	0.861994	-0.0491703	0.0491703	0.881205
	Ino80	YGL150C	19	1.19119e+09	996420000	1.19547	0.83649	0.0360555	0.257579	-0.257579	0.0248543
	Ies1	YFL013C	11	3.00208e+08	407331000	0.737013	1.35683	0.40464	-0.440238	0.440238	0.749496
	Hpc2	YBR215W	17	4.71317e+08	405174000	1.16324	0.859664	0.427356	0.218155	-0.218155	0.320115
	Hir1	YBL008W	6	4.15987e+07	37809000	1.10023	0.908898	0.6634	0.13781	-0.13781	0.57776
	Hir2	YOR038C	27	6.12265e+09	4963315000	1.23358	0.810648	4.79423	0.302852	-0.302852	1.43124
	Dep1	YAL013W	6	3.87707e+08	350420000	1.10641	0.903827	0.583467	0.145882	-0.145882	0.51849
	Sas10	YDL153C	10	6.05401e+08	541463000	1.11808	0.894387	0.344432	0.161029	-0.161029	0.358038
	Sas3	YBL052C	11	2.15134e+08	196957000	1.09229	0.91551	0.137961	0.127353	-0.127353	0.12646
	Rxt2	YBR095C	6	6.09097e+07	39617100	1.53746	0.650423	0.181475	0.62055	-0.62055	0.109139
	Pob3	YML069W	7	2.29089e+08	322187000	0.711044	1.40638	0.545008	-0.491989	0.491989	0.512474
	Sin3	YOL004W	19	7.21562e+08	729648000	0.988919	1.01121	0.0360555	-0.0160764	0.0160764	0.0363048
	Rsc1	YGR056W	9	1.27512e+08	52006700	2.45184	0.407857	5.61307	1.29386	-1.29386	1.04344
	Rsc2	YLR357W	18	5.57217e+08	372754000	1.49487	0.668956	0.853249	0.580016	-0.580016	0.515817
	Rsc6	YCR052W	2	1.48153e+07	5598000	2.64653	0.377853	5.14067	1.4041	-1.4041	1.13883
	Rsc8	YFR037C	16	7.30338e+08	599020000	1.21922	0.820196	0.378197	0.285959	-0.285959	0.25975
	Rsc58	YLR033W	8	2.05809e+08	143496000	1.43425	0.697229	1.01441	0.520295	-0.520295	0.723751
	Sth1	YIL126W	30	2.04347e+09	1028857900	1.98615	0.503486	0.746659	0.989976	-0.989976	0.369027
	Rvb1	YDR190C	13	2.60683e+08	244133000	1.06779	0.936514	0.407226	0.0946281	-0.0946281	0.332342
	Rvb2	YPL235W	5	1.47904e+08	93001000	1.59035	0.628794	0.210713	0.669341	-0.669341	0.113484
	Snf2	YOR290C	16	2.53729e+08	203782000	1.2451	0.803149	0.18735	0.31626	-0.31626	0.128388
	Snf5	YBR289W	4	5.88854e+06	6355000	0.926599	1.07922	0.585263	-0.109983	0.109983	0.619787
	Swi3	YJL176C	6	1.04127e+08	142167000	0.73243	1.36532	34.0409	-0.449237	0.449237	3.81045
	Swr1	YDR334W	25	5.42007e+08	520134300	1.04205	0.959645	0.313741	0.0594273	-0.0594273	0.27525
	Swc3	YAL011W	3	6.42038e+06	1061000	6.05126	0.165255	574.545	2.59723	-2.59723	4.64306
	Vps72	YDR485C	11	2.06433e+08	156720000	1.31721	0.75918	0.323161	0.397485	-0.397485	0.218038
RNA Pol-III	Rpc53	YDL150W	6	1.00588e+08	98375000	1.02249	0.978	0.200749	0.0320931	-0.0320931	0.174858
	Rpc82	YPR190C	21	1.716e+09	1267798000	1.35352	0.738812	0.09	0.436721	-0.436721	0.0557576
	Tfc3	YAL001C	34	2.24832e+09	1136402000	1.97845	0.505445	0.918205	0.984373	-0.984373	0.449942
	Tfc4	YGR047C	29	1.80838e+09	835792000	2.16367	0.462178	0.683032	1.11348	-1.11348	0.280989
	Tfc5	YNL039W	23	1.49984e+09	1164331000	1.28816	0.776303	0.156312	0.365308	-0.365308	0.127012
	Tfc6	YDR362C	8	1.67148e+08	52434200	3.18776	0.3137	1.91251	1.67254	-1.67254	0.630968
	Tfc7	YOR110W	8	2.83949e+08	119686000	2.37245	0.421505	0.22301	1.24638	-1.24638	0.0823998
	Ret1	YOR207C	8	1.14847e+08	122320000	0.938907	1.06507	0.391195	-0.0909455	0.0909455	0.384039
	Brf1	YGR246C	18	7.87325e+08	514832000	1.52928	0.6539	0.0665833	0.612857	-0.612857	0.046162
mRNA processing	Hrp1	YOL123W	4	2.29809e+07	34098000	0.673966	1.48375	0.435546	-0.569252	0.569252	0.76933
	Cet1	YPL228W	8	1.65548e+08	216586000	0.764351	1.3083	1.2196	-0.387692	0.387692	1.07326
	Rrp5	YMR229C	81	6.96019e+09	5425745800	1.28281	0.77954	0.73187	0.359305	-0.359305	0.499853
	Spp41	YDR464W	68	9.7346e+09	6868153900	1.41735	0.705541	0.78831	0.503199	-0.503199	0.499362
	Stb3	YDR169C	5	3.19236e+07	19030000	1.67754	0.596111	1.55069	0.746346	-0.746346	1.17692
	Sub2	YDL084W	5	2.73994e+08	225080000	1.21732	0.821479	0.834825	0.283704	-0.283704	0.595965
	Prp45	YAL032C	18	9.75758e+08	652956000	1.49437	0.669178	0.220303	0.579538	-0.579538	0.147942
cohensin/condensin	Smc1	YFL008W	31	1.26097e+09	1217679000	1.03555	0.965667	0.17088	0.0504023	-0.0504023	0.141752
	Smc3	YJL074C	37	2.28866e+09	2468521100	0.927137	1.07859	0.443959	-0.109146	0.109146	0.402914
	Irr1	YIL026C	24	4.31494e+09	3458526000	1.24762	0.801523	0.60696	0.319184	-0.319184	0.464795
	Mcd1	YDL003W	9	3.09374e+08	426767000	0.724925	1.37945	0.363501	-0.464097	0.464097	0.400897
	Smc2	YFR031C	41	2.44768e+09	1985200800	1.23296	0.811053	0.0608276	0.302131	-0.302131	0.0503641
	Smc4	YLR086W	49	4.28517e+09	3353183800	1.27794	0.782509	1.09914	0.35382	-0.35382	0.612182
	Ycg1	YDR325W	16	8.08554e+08	589962000	1.37052	0.729651	0.662294	0.454722	-0.454722	0.475828
	Ycs4	YLR272C	42	5.55225e+09	4605887400	1.20547	0.829554	0.516753	0.269592	-0.269592	0.389758
	Brn1	YBL097W	23	1.17553e+09	1046700000	1.12308	0.890408	0.434856	0.167462	-0.167462	0.366702
	Smc5	YOL034W	52	3.30113e+09	1887179000	1.74924	0.571677	0.5	0.806728	-0.806728	0.274855
	Smc6	YLR383W	28	9.95223e+08	538385300	1.84853	0.54097	0.868927	0.886381	-0.886381	0.404811
Chromosome segregation	Bir1	YJR089W	41	3.64901e+09	3285758000	1.11055	0.900453	0.449333	0.151277	-0.151277	0.363635
	Sli15	YBR156C	3	6.46879e+07	59580000	1.08573	0.921038	1.12385	0.118668	-0.118668	1.72653
	Slk19	YOR195W	9	1.31599e+08	191949000	0.685592	1.45859	0.102632	-0.544578	0.544578	0.1421
	Spc105	YGL093W	31	1.64979e+09	1034764230	1.59436	0.62721	1.44507	0.67298	-0.67298	0.661825
	Spc110	YDR356W	26	1.54755e+09	1455787000	1.06303	0.940706	0.50964	0.0881847	-0.0881847	0.406347
	Stu1	YBL034C	56	4.00093e+09	5606536000	0.71362	1.40131	0.0208167	-0.486773	0.486773	0.0286369
	Mad1	YGL086W	21	5.25311e+08	386821000	1.35802	0.736366	20.3083	0.441505	-0.441505	2.46726
CCAN	Mcm21	YDR318W	11	4.09334e+08	210681100	1.94291	0.514692	0.627455	0.958219	-0.958219	0.327597
DAM1	Ndc80	YIL144W	13	8.19732e+07	69194000	1.18469	0.844105	0.463573	0.244506	-0.244506	0.314079
	Cbf2	YGR140W	30	2.31923e+09	1560044000	1.48664	0.672656	0.13	0.57206	-0.57206	0.0858224
NPC	Mlp1	YKR095W	156	6.45636e+10	47604337000	1.35625	0.737325	0.448144	0.439627	-0.439627	0.292838
	Mlp2	YIL149C	158	4.07282e+10	34345456600	1.18584	0.843284	0.508167	0.24591	-0.24591	0.347509
	Nup1	YOR098C	9	6.40758e+07	53370000	1.2006	0.83292	0.595175	0.26375	-0.26375	0.541172
	Nup2	YLR335W	12	2.56931e+08	298579000	0.860511	1.1621	0.307896	-0.216734	0.216734	0.349461
	Nsp1	YJL041W	9	5.62621e+07	42182900	1.33377	0.749757	0.703231	0.415505	-0.415505	0.531135
	Nup116	YMR047C	4	1.41739e+07	16117000	0.879437	1.13709	0.0916515	-0.185348	0.185348	0.0936268
	Nup145	YGL092W	6	3.19191e+07	25438300	1.25477	0.796961	0.196044	0.327418	-0.327418	0.139074
	Nup157	YER105C	6	4.27866e+07	30715000	1.39302	0.717865	1.98127	0.478216	-0.478216	1.05887
DNA replication and repair	Orc3	YLL004W	19	7.76436e+08	309388700	2.50958	0.398473	0.587055	1.32745	-1.32745	0.201855
	Pol3	YDL102W	7	5.92376e+07	58402000	1.01431	0.985894	0.482217	0.0204949	-0.0204949	0.550959
	Pol30	YBR088C	8	1.23663e+09	1951944600	0.633539	1.57843	0.161967	-0.658494	0.658494	0.221919
	Mcm3	YEL032W	23	1.87889e+09	1279179000	1.46883	0.680816	0.501431	0.554663	-0.554663	0.399329
	Mcm6	YGL201C	18	1.03104e+09	401288000	2.56933	0.389206	0.246374	1.36139	-1.36139	0.0948792
	Mcm2	YBL023C	11	1.09426e+08	22209200	4.92706	0.202961	7.22808	2.30073	-2.30073	1.02376
	Mcm7	YBR202W	10	9.74713e+07	50718000	1.92183	0.520338	0.437759	0.94248	-0.94248	0.203335
	Mcm4	YPR019W	10	1.84975e+08	91009000	2.03249	0.492008	0.15308	1.02325	-1.02325	0.0703152
	Mcm5	YLR274W	7	8.32854e+07	47132000	1.76707	0.56591	1.17356	0.821356	-0.821356	0.51262
	Top1	YOL006C	11	9.78408e+07	62033000	1.57724	0.63402	0.164621	0.6574	-0.6574	0.0975538
	Top2	YNL088W	66	1.61286e+10	15569475000	1.03591	0.965332	0.070946	0.0509025	-0.0509025	0.0717866
	Abf1	YKL112W	23	3.4118e+09	2366244400	1.44186	0.693547	0.177764	0.527935	-0.527935	0.129828
	Mrc1	YCL061C	9	6.91019e+07	148630000	0.464926	2.15088	0.285015	-1.10493	1.10493	0.989862
	Pol12	YBL035C	3	2.65732e+07	30440000	0.872971	1.14551	0.141774	-0.195994	0.195994	0.157014
	Msh6	YDR097C	8	6.63541e+07	84412000	0.786075	1.27214	0.260256	-0.347262	0.347262	0.273086
	Rad16	YBR114W	10	2.75325e+08	526110000	0.523322	1.91087	0.908424	-0.93423	0.93423	2.75031
SUMO enzymes	Ubc9	YDL064W	4	3.16522e+08	307140000	1.03055	0.970358	0.362951	0.0434107	-0.0434107	0.271386
	Uba2	YDR390C	33	6.58329e+09	4427873100	1.48678	0.672593	0.69515	0.572195	-0.572195	0.406088
	Aos1	YPR180W	8	1.40702e+09	976425000	1.44099	0.693968	0.495715	0.527059	-0.527059	0.368163
	Siz1	YDR409W	19	5.97985e+08	608696000	0.982404	1.01791	0.504678	-0.0256117	0.0256117	0.44175
